# Supplementary material for: Temporal transcriptomic profiling of channel catfish (Ictalurus punctatus) gills after acute copper exposure reveals suppressed immune gene responsiveness to Flavobacterium covae infection
Source: Front Vet Sci. 2026 Jul 16;13:1855010. doi: 10.3389/fvets.2026.1855010 (PMC13422510; doi:10.3389/fvets.2026.1855010)
Supplement: Supplementary Table 1: — Total differentially expressed genes (DEGs) from pairwise comparison of channel catfish gill tissue samples collected at 1, 4, and 24 h post-infection with F. covae. Data includes gene accession numbers, log2 fold-change values, the false discovery rate (FDR < 0.05), and the gene description provided from the annotated channel catfish genome assembly. [file Table_1.XLSX]

## Sheet: Flavobacterium covae 1h
gene_accession	logFC	logCPM	PValue	FDR	Regulation	Description
XM_017486595.3	9.70236	0.38651	1.71466e-16	8.73143e-14	Upregulated	Ictalurus punctatus interleukin-23 subunit alpha (LOC108275681), mRNA
NM_001200219.1	7.55182	8.01815	1.88568e-15	6.46499e-13	Upregulated	Ictalurus punctatus interleukin 1, beta (LOC100304696), mRNA
XM_017461117.3	6.8799	4.42105	1.2772e-09	8.13212e-08	Upregulated	Ictalurus punctatus chemokine (C-X-C motif) ligand 8a (cxcl8a), mRNA
XM_017474475.3	6.73117	-1.38412	9.2204e-11	8.11092e-09	Upregulated	Ictalurus punctatus chloride intracellular channel 2 (clic2), transcript variant X2, mRNA
XM_017475233.3	6.6585	7.49386	1.45448e-12	2.17587e-10	Upregulated	Ictalurus punctatus uncharacterized si:ch211-153b23.3 (si:ch211-153b23.3), mRNA
XM_017475234.3	6.3317	8.45988	3.65091e-12	4.93095e-10	Upregulated	Ictalurus punctatus immunoresponsive gene 1, like (irg1l), mRNA
XM_017452943.3	6.23611	2.43334	5.36776e-14	1.25916e-11	Upregulated	Ictalurus punctatus sialic acid-binding Ig-like lectin 13 (LOC108256274), mRNA
NM_001200220.1	6.08284	7.09972	7.50399e-13	1.23233e-10	Upregulated	Ictalurus punctatus interleukin 1, beta (LOC100304697), mRNA
XM_017491891.3	5.91884	5.24567	9.47736e-28	4.22406e-24	Upregulated	Ictalurus punctatus interleukin 12B, b (il12bb), mRNA
XM_053676295.1	5.91106	2.89953	4.0582e-17	2.46646e-14	Upregulated	Ictalurus punctatus B-cell receptor CD22 (LOC108258431), mRNA
XM_053681791.1	5.86637	4.50173	2.04975e-14	5.37397e-12	Upregulated	Ictalurus punctatus basic leucine zipper ATF-like transcription factor 2 (batf2), mRNA
XM_047161842.2	5.79373	1.69162	3.15777e-17	2.01059e-14	Upregulated	Ictalurus punctatus deleted in malignant brain tumors 1 protein (LOC124629147), transcript variant X1, mRNA
XM_017459579.3	5.72015	-0.00665437	4.47658e-13	8.0887e-11	Upregulated	Ictalurus punctatus uncharacterized LOC108259850 (LOC108259850), mRNA
XM_017457746.3	5.63223	2.81021	1.23869e-19	1.33894e-16	Upregulated	Ictalurus punctatus microfibril-associated glycoprotein 4 (LOC108258809), mRNA
XM_053676037.1	5.6112	2.64586	1.06493e-05	0.000152454	Upregulated	Ictalurus punctatus interferon-induced GTP-binding protein Mx3 (LOC108261765), mRNA
XM_047161770.2	5.50358	0.731306	6.74737e-06	0.000106895	Upregulated	Ictalurus punctatus uncharacterized LOC108278547 (LOC108278547), mRNA
XM_017491717.3	5.29368	5.65408	1.09201e-05	0.00015582	Upregulated	Ictalurus punctatus nitric oxide synthase 2b, inducible (nos2b), mRNA
XM_053688355.1	5.28032	4.68739	0.0037407	0.0181155	Upregulated	Ictalurus punctatus mucin-2 (LOC108279973), mRNA
XM_017454534.3	5.20012	1.72105	8.41823e-10	5.49074e-08	Upregulated	Ictalurus punctatus uncharacterized LOC108257108 (LOC108257108), mRNA
XM_017461884.3	5.17158	2.01787	6.53175e-09	3.38512e-07	Upregulated	Ictalurus punctatus C-C motif chemokine 20 (LOC108261059), mRNA
XM_017491912.3	5.14703	4.10336	1.4696e-34	9.82502e-31	Upregulated	Ictalurus punctatus uncharacterized LOC108278494 (LOC108278494), mRNA
XM_017470510.3	5.12165	3.58774	6.97148e-10	4.63759e-08	Upregulated	Ictalurus punctatus interleukin 11a (il11a), mRNA
XM_053679984.1	5.09392	0.729869	0.000112073	0.00106128	Upregulated	Ictalurus punctatus mucin-5AC-like (LOC128632780), mRNA
XM_017494310.2	5.00602	1.55726	1.43252e-06	2.9468e-05	Upregulated	Ictalurus punctatus uncharacterized LOC108279818 (LOC108279818), mRNA
XM_053679624.1	4.97018	-1.22277	4.21435e-06	7.33724e-05	Upregulated	Ictalurus punctatus suppressor of fused homolog (Drosophila) (sufu), transcript variant X2, mRNA
XM_053678016.1	4.87708	0.89436	9.36245e-12	1.08857e-09	Upregulated	Ictalurus punctatus deleted in malignant brain tumors 1 protein (LOC124629147), transcript variant X2, mRNA
XM_017473359.3	4.81576	6.39606	6.78051e-11	6.42994e-09	Upregulated	Ictalurus punctatus FOS like 1, AP-1 transcription factor subunit a (fosl1a), mRNA
XM_017480528.3	4.77395	3.25053	1.79815e-10	1.54122e-08	Upregulated	Ictalurus punctatus serine protease 27 (LOC108272229), mRNA
NM_001200228.1	4.75208	9.69385	2.58133e-14	6.51226e-12	Upregulated	Ictalurus punctatus matrix metalloproteinase 9 (mmp9), mRNA
XM_017464418.2	4.69388	6.1489	6.51405e-37	8.70993e-33	Upregulated	Ictalurus punctatus uncharacterized LOC108263525 (LOC108263525), mRNA
XM_017456866.3	4.68532	2.45869	0.00225893	0.0121988	Upregulated	Ictalurus punctatus 5-hydroxytryptamine receptor 3A (LOC108258316), mRNA
XM_047157289.2	4.66719	1.69755	3.48387e-09	1.9329e-07	Upregulated	Ictalurus punctatus parathyroid hormone 1a (pth1a), mRNA
XM_017463281.3	4.6088	-1.22204	3.09279e-08	1.23444e-06	Upregulated	Ictalurus punctatus toll-like receptor 4 (LOC108262933), mRNA
XM_017483255.3	4.56793	0.303458	1.8336e-07	5.3414e-06	Upregulated	Ictalurus punctatus wingless-type MMTV integration site family, member 3 (wnt3), mRNA
XR_008397770.1	4.48435	-1.13429	0.00173312	0.00981514	Upregulated	Ictalurus punctatus uncharacterized LOC124627582 (LOC124627582), ncRNA
NM_001200229.1	4.43813	4.63983	2.24164e-13	4.5551e-11	Upregulated	Ictalurus punctatus toll-like receptor 5 (tlr-5), mRNA
XM_017484234.3	4.41641	-0.583519	8.49913e-07	1.89174e-05	Upregulated	Ictalurus punctatus progestin and adipoQ receptor family member IVb (paqr4b), mRNA
XM_017475813.3	4.39163	3.40772	6.14344e-07	1.46164e-05	Upregulated	Ictalurus punctatus interleukin 17a/f1 (il17a/f1), mRNA
XM_053679986.1	4.32165	2.92564	5.2594e-06	8.77945e-05	Upregulated	Ictalurus punctatus uncharacterized LOC108261436 (LOC108261436), mRNA
XM_017480529.3	4.2665	1.69396	2.40242e-10	1.97072e-08	Upregulated	Ictalurus punctatus serine protease 27 (LOC108272230), mRNA
XM_017489026.2	4.25671	9.47885	1.45926e-13	3.19865e-11	Upregulated	Ictalurus punctatus collagenase 3 (LOC108276915), mRNA
XM_017469761.3	4.21599	3.94154	2.28518e-16	1.00377e-13	Upregulated	Ictalurus punctatus C-X-C chemokine receptor type 1 (LOC108266440), mRNA
XM_017489027.3	4.19898	3.97003	0.00642314	0.0278844	Upregulated	Ictalurus punctatus collagenase 3 (LOC108276916), mRNA
XM_017490688.3	4.16645	3.3718	2.32718e-16	1.00377e-13	Upregulated	Ictalurus punctatus interleukin 4 induced 1 (il4i1), mRNA
XM_017467897.3	4.07143	-1.06756	7.27424e-06	0.000113229	Upregulated	Ictalurus punctatus BCAR3 adaptor protein, NSP family member (bcar3), transcript variant X2, mRNA
XM_047155330.2	4.0211	6.44688	4.65088e-15	1.41334e-12	Upregulated	Ictalurus punctatus carcinoembryonic antigen-related cell adhesion molecule 20 (LOC108262935), mRNA
XM_017494747.3	4.01976	4.05147	7.51909e-11	6.93364e-09	Upregulated	Ictalurus punctatus interleukin 22 (il22), mRNA
XM_017467801.3	3.98131	-1.05136	0.000350817	0.0027278	Upregulated	Ictalurus punctatus thiamin pyrophosphokinase 2 (tpk2), transcript variant X1, mRNA
XM_047154913.1	3.97422	3.89702	7.47044e-11	6.93364e-09	Upregulated	Ictalurus punctatus interleukin 17c (il17c), mRNA
XM_017475354.3	3.92503	6.20761	8.21693e-17	4.57786e-14	Upregulated	Ictalurus punctatus platelet-activating factor receptor (ptafr), mRNA
XM_053677492.1	3.91038	0.474379	0.0124831	0.0470507	Upregulated	Ictalurus punctatus CD209 antigen-like protein E (LOC128629420), mRNA
XM_017480505.3	3.88043	6.68799	3.93376e-12	5.10663e-10	Upregulated	Ictalurus punctatus uncharacterized si:dkey-195m11.11 (si:dkey-195m11.11), mRNA
XM_017452809.3	3.85011	2.43969	4.65569e-10	3.34684e-08	Upregulated	Ictalurus punctatus C-C motif chemokine 19 (LOC108256200), mRNA
XM_017464304.3	3.78396	-0.853595	7.94742e-09	3.97996e-07	Upregulated	Ictalurus punctatus nuclear factor of kappa light polypeptide gene enhancer in B-cells 2 (p49/p100) (nfkb2), transcript variant X1, mRNA
XM_017464456.3	3.76921	-0.437188	2.87881e-09	1.63798e-07	Upregulated	Ictalurus punctatus PWWP domain containing 2B (pwwp2b), transcript variant X1, mRNA
XM_017468492.2	3.7598	-1.40211	0.000147229	0.00131944	Upregulated	Ictalurus punctatus deoxynucleotidyltransferase, terminal, interacting protein 2 (dnttip2), transcript variant X1, mRNA
XM_053683506.1	3.74376	-0.749113	3.77574e-08	1.42614e-06	Upregulated	Ictalurus punctatus phosphodiesterase 4B, cAMP-specific a (pde4ba), transcript variant X6, mRNA
XM_017451690.3	3.72598	3.00123	9.21164e-09	4.49521e-07	Upregulated	Ictalurus punctatus uncharacterized LOC108255603 (LOC108255603), mRNA
XM_017474584.3	3.71041	-1.21134	0.000332311	0.00261835	Upregulated	Ictalurus punctatus ligand of numb-protein X 2b (lnx2b), transcript variant X1, mRNA
XM_017481355.3	3.70345	-0.28614	9.12491e-06	0.000136019	Upregulated	Ictalurus punctatus Rho guanine nucleotide exchange factor (GEF) 1a (arhgef1a), transcript variant X7, mRNA
XM_017455395.3	3.68467	5.51157	1.37212e-06	2.84884e-05	Upregulated	Ictalurus punctatus iodothyronine deiodinase 3b (dio3b), mRNA
XM_017480969.3	3.63755	-1.04742	1.13158e-06	2.43644e-05	Upregulated	Ictalurus punctatus phosphoinositide-3-kinase, regulatory subunit 5 (pik3r5), transcript variant X5, mRNA
XM_017463730.3	3.63285	0.196702	7.39046e-11	6.91034e-09	Upregulated	Ictalurus punctatus RNA polymerase I and III subunit C (polr1c), transcript variant X1, mRNA
XM_017452731.3	3.61968	0.442459	5.28871e-08	1.88574e-06	Upregulated	Ictalurus punctatus free fatty acid receptor 3 (LOC108256150), mRNA
XM_053677296.1	3.59726	-0.992797	3.71711e-05	0.000431436	Upregulated	Ictalurus punctatus G protein signaling modulator 1b (gpsm1b), transcript variant X3, mRNA
XM_017477791.3	3.57	-1.05561	4.34816e-06	7.52124e-05	Upregulated	Ictalurus punctatus transmembrane protein 208 (tmem208), transcript variant X1, mRNA
XM_017483845.3	3.55713	0.653522	5.23776e-08	1.87257e-06	Upregulated	Ictalurus punctatus leucine zipper, putative tumor suppressor 2b (lzts2b), transcript variant X2, mRNA
XM_017457743.3	3.5524	5.73915	8.04134e-10	5.29659e-08	Upregulated	Ictalurus punctatus microfibril-associated glycoprotein 4 (LOC108258806), mRNA
XM_017489235.3	3.52648	-1.13199	0.00089129	0.00574153	Upregulated	Ictalurus punctatus granulocyte colony-stimulating factor receptor (LOC108276999), transcript variant X1, mRNA
XM_017452569.3	3.52372	-1.36818	5.6758e-05	0.000607854	Upregulated	Ictalurus punctatus doublesex and mab-3 related transcription factor 2a (dmrt2a), transcript variant X1, mRNA
XM_017453826.3	3.5171	2.98701	9.23224e-15	2.57176e-12	Upregulated	Ictalurus punctatus free fatty acid receptor 2 (LOC108256693), mRNA
XM_017452760.3	3.49441	5.19998	2.5978e-10	2.09248e-08	Upregulated	Ictalurus punctatus inhibitor of nuclear factor kappa-B kinase subunit alpha (zmp:0000000881), transcript variant X1, mRNA
XM_053686937.1	3.45347	-0.372406	7.51619e-09	3.80678e-07	Upregulated	Ictalurus punctatus leucine zipper-EF-hand containing transmembrane protein 2 (letm2), transcript variant X1, mRNA
XM_017475215.3	3.44422	7.87613	2.19536e-10	1.82324e-08	Upregulated	Ictalurus punctatus Grp1_Fun34_YaaH and SUA5 domain-containing protein (si:ch211-153b23.4), mRNA
XM_017486840.3	3.44351	-0.148471	2.88057e-08	1.16013e-06	Upregulated	Ictalurus punctatus G3BP stress granule assembly factor 2b (g3bp2b), transcript variant X1, mRNA
XM_017467775.3	3.41411	4.84742	1.05116e-21	1.75688e-18	Upregulated	Ictalurus punctatus solute carrier family 2, facilitated glucose transporter member 6 (LOC108265450), mRNA
XM_017467546.3	3.40828	4.35652	5.47226e-06	9.07811e-05	Upregulated	Ictalurus punctatus hyaluronan synthase 1 (LOC108265336), mRNA
XM_017466115.3	3.40128	5.48156	4.01363e-07	1.02612e-05	Upregulated	Ictalurus punctatus chromosome unknown C15orf48 homolog (cunh15orf48), mRNA
XM_017481790.3	3.38868	3.50512	3.49311e-12	4.81509e-10	Upregulated	Ictalurus punctatus heme oxygenase (LOC108272926), mRNA
XM_053677745.1	3.38703	-1.11407	0.000439349	0.00325099	Upregulated	Ictalurus punctatus DLC1 Rho GTPase activating protein (dlc1), transcript variant X2, mRNA
XR_008397194.1	3.38174	-0.933307	6.8539e-05	0.000712071	Upregulated	Ictalurus punctatus uncharacterized LOC128634015 (LOC128634015), ncRNA
XR_006982879.1	3.37939	-1.09546	4.13876e-06	7.26238e-05	Upregulated	Ictalurus punctatus small nucleolar RNA SNORD31 (LOC124628383), ncRNA
XM_017464797.3	3.3759	-0.823321	2.49905e-05	0.00031104	Upregulated	Ictalurus punctatus URB2 ribosome biogenesis homolog (urb2), transcript variant X3, mRNA
XM_017459441.3	3.37317	3.56186	2.77255e-13	5.37272e-11	Upregulated	Ictalurus punctatus uncharacterized LOC108259733 (LOC108259733), mRNA
XR_006981380.1	3.36757	-1.00858	0.000147228	0.00131944	Upregulated	Ictalurus punctatus small nucleolar RNA SNORA65 (LOC124626513), ncRNA
XM_017461811.3	3.36521	7.14036	3.50141e-14	8.51223e-12	Upregulated	Ictalurus punctatus leukotriene B4 receptor (ltb4r), mRNA
XM_053679985.1	3.36337	2.35965	0.00037224	0.00285883	Upregulated	Ictalurus punctatus uncharacterized LOC108261612 (LOC108261612), mRNA
NM_001201129.1	3.35617	1.21388	3.09668e-15	1.00989e-12	Upregulated	Ictalurus punctatus ER membrane protein complex subunit 8 (emc8), mRNA
XM_017452524.2	3.33226	-0.476495	3.84804e-05	0.000443142	Upregulated	Ictalurus punctatus secreted frizzled-related protein 1a (sfrp1a), transcript variant X1, mRNA
XM_017496649.3	3.32622	2.74051	2.84362e-13	5.43172e-11	Upregulated	Ictalurus punctatus cyclin-dependent kinase inhibitor 1A (cdkn1a), transcript variant X2, mRNA
XM_053674536.1	3.31003	-1.26801	0.0023884	0.0127547	Upregulated	Ictalurus punctatus C-X-C motif chemokine 11-6 (LOC128628945), mRNA
XM_017470973.3	3.3077	-1.4419	7.22028e-05	0.000743778	Upregulated	Ictalurus punctatus tRNA methyltransferase 10B (trmt10b), transcript variant X3, mRNA
XM_053674485.1	3.30365	-0.244659	1.86822e-08	8.24421e-07	Upregulated	Ictalurus punctatus 1-acylglycerol-3-phosphate O-acyltransferase 9, like (agpat9l), transcript variant X1, mRNA
XM_017473444.3	3.30307	5.54086	9.37548e-22	1.75688e-18	Upregulated	Ictalurus punctatus C-C motif chemokine 3 (LOC108268454), mRNA
XM_017466769.3	3.30018	4.38656	1.59713e-17	1.12396e-14	Upregulated	Ictalurus punctatus complement C5a receptor 1 (c5ar1), mRNA
XM_017474985.3	3.29318	6.07677	6.87502e-22	1.5321e-18	Upregulated	Ictalurus punctatus BCL3 transcription coactivator (bcl3), mRNA
XM_053681828.1	3.28815	2.12355	1.62182e-06	3.27826e-05	Upregulated	Ictalurus punctatus carcinoembryonic antigen-related cell adhesion molecule 5 (si:cabz01036022.1), mRNA
XM_017496614.3	3.27686	-0.235237	0.000133778	0.00122769	Upregulated	Ictalurus punctatus interleukin 19 like (il19l), mRNA
NM_001201274.2	3.25017	4.27115	6.61574e-10	4.46319e-08	Upregulated	Ictalurus punctatus ubiquitin cross-reactive protein (ucrp), mRNA
XM_017483753.3	3.22169	-0.736754	5.58378e-05	0.000601133	Upregulated	Ictalurus punctatus ubiquitin-conjugating enzyme E2D 1b (ube2d1b), transcript variant X1, mRNA
XM_017488315.3	3.2082	4.87123	1.62092e-08	7.2486e-07	Upregulated	Ictalurus punctatus caspase-3 (LOC108276553), mRNA
XM_053684734.1	3.20151	-0.470295	2.91235e-05	0.000352408	Upregulated	Ictalurus punctatus protein kinase N1b (pkn1b), transcript variant X1, mRNA
XR_006983825.1	3.18807	-1.15637	1.36713e-07	4.20201e-06	Upregulated	Ictalurus punctatus small nucleolar RNA SNORA70 (LOC124628992), ncRNA
XM_053683905.1	3.15974	-0.572088	0.000233537	0.00193952	Upregulated	Ictalurus punctatus mannosidase endo-alpha like (maneal), transcript variant X2, mRNA
XM_017496620.3	3.15673	-0.0827366	2.25379e-07	6.31769e-06	Upregulated	Ictalurus punctatus interferon regulatory factor 6 (irf6), transcript variant X1, mRNA
XM_017481670.2	3.14402	0.190679	8.05997e-07	1.81431e-05	Upregulated	Ictalurus punctatus Jupiter microtubule associated homolog 1b (jpt1b), transcript variant X1, mRNA
XM_053680419.1	3.13699	-0.971448	5.65394e-05	0.000607219	Upregulated	Ictalurus punctatus ubiquitously-expressed, prefoldin-like chaperone (uxt), transcript variant X2, mRNA
XM_017452761.3	3.12558	6.30921	6.405e-10	4.36945e-08	Upregulated	Ictalurus punctatus inhibitor of nuclear factor kappa-B kinase subunit alpha (zmp:0000000881), transcript variant X2, mRNA
XM_017490657.3	3.12027	3.37086	7.52976e-08	2.52332e-06	Upregulated	Ictalurus punctatus prostaglandin G/H synthase 2 (LOC108277763), mRNA
XM_017491165.3	3.1025	-0.454575	0.000890159	0.00573882	Upregulated	Ictalurus punctatus solute carrier family 35 member G2 (LOC108278039), mRNA
XM_017464696.3	3.09258	-0.891628	0.0033	0.0164246	Upregulated	Ictalurus punctatus DNA damage-inducible transcript 4 protein (LOC108263660), mRNA
XM_017472615.3	3.07067	-0.846727	0.000451552	0.0033255	Upregulated	Ictalurus punctatus TBL1X/Y related 1b (tbl1xr1b), transcript variant X1, mRNA
NM_001200217.1	3.07012	-0.649263	0.0122741	0.0465051	Upregulated	Ictalurus punctatus interferon gamma related (ifng1r), mRNA
XM_017467197.2	3.06758	3.59097	5.70851e-17	3.31863e-14	Upregulated	Ictalurus punctatus E3 ubiquitin-protein ligase NEURL3 (LOC108265088), mRNA
XM_053675945.1	3.06122	-0.695655	5.21314e-05	0.000567168	Upregulated	Ictalurus punctatus B-cell receptor CD22 (LOC128629170), mRNA
XM_053677568.1	3.05625	-0.631056	0.00230875	0.0124177	Upregulated	Ictalurus punctatus E3 ubiquitin/ISG15 ligase TRIM25 (LOC108261247), transcript variant X1, mRNA
NM_001200069.1	3.05333	7.52309	1.46127e-15	5.42738e-13	Upregulated	Ictalurus punctatus ADAM metallopeptidase domain 8a (adam8a), mRNA
XM_017463048.3	3.03787	4.1424	2.32038e-08	9.78734e-07	Upregulated	Ictalurus punctatus ras-related protein Rab-33B (LOC108262750), mRNA
XM_017468580.3	3.02075	2.48096	4.7398e-12	5.97885e-10	Upregulated	Ictalurus punctatus tubulin alpha 5 (tuba5), transcript variant X2, mRNA
XM_017459702.3	3.0126	-0.279025	6.86083e-05	0.000712238	Upregulated	Ictalurus punctatus glycine receptor, alpha 4b (glra4b), transcript variant X2, mRNA
XM_017451506.3	3.00382	0.432638	1.60986e-12	2.33973e-10	Upregulated	Ictalurus punctatus stromal cell-derived factor 2-like 1 (sdf2l1), transcript variant X1, mRNA
XM_053676023.1	2.98089	-0.22179	3.6954e-06	6.57064e-05	Upregulated	Ictalurus punctatus transmembrane protein 255B (LOC108258407), mRNA
XM_047154726.1	2.97552	-1.14911	0.00307914	0.0155598	Upregulated	Ictalurus punctatus dual specificity phosphatase 8b (dusp8b), transcript variant X1, mRNA
XM_017471106.3	2.97539	0.425133	3.44251e-08	1.33034e-06	Upregulated	Ictalurus punctatus C-C motif chemokine 3 (LOC108267131), mRNA
XM_017487310.3	2.97452	-0.174977	1.31059e-06	2.76839e-05	Upregulated	Ictalurus punctatus ubiquitin-like modifier activating enzyme 1 (uba1), transcript variant X2, mRNA
XM_017464194.3	2.95753	-0.679482	0.00013228	0.001217	Upregulated	Ictalurus punctatus ATPase phospholipid transporting 10D (atp10d), transcript variant X2, mRNA
XM_017482739.3	2.94279	1.058	3.65744e-10	2.84324e-08	Upregulated	Ictalurus punctatus interferon-induced protein with tetratricopeptide repeats 5 (LOC108273485), mRNA
XM_017463589.3	2.93166	0.619868	4.07892e-10	3.04689e-08	Upregulated	Ictalurus punctatus inositol polyphosphate-4-phosphatase type II B (inpp4b), transcript variant X2, mRNA
XM_017458177.3	2.9301	2.39286	5.68237e-15	1.68842e-12	Upregulated	Ictalurus punctatus ras-related protein Rab-20 (LOC108259043), mRNA
XM_017458616.2	2.92283	6.78613	8.16132e-14	1.84958e-11	Upregulated	Ictalurus punctatus pleckstrin homology domain containing, family F (with FYVE domain) member 1 (plekhf1), mRNA
XM_053675944.1	2.91557	0.490646	7.96124e-10	5.26979e-08	Upregulated	Ictalurus punctatus sialoadhesin (LOC128629169), mRNA
XR_001815410.1	2.88604	1.31834	5.22722e-11	5.21591e-09	Upregulated	Ictalurus punctatus uncharacterized LOC108278833 (LOC108278833), ncRNA
XM_017457975.3	2.88287	-0.731784	0.000144471	0.0013017	Upregulated	Ictalurus punctatus pseudouridine synthase 10 (pus10), transcript variant X2, mRNA
XM_047156610.2	2.87554	-0.739852	0.000106464	0.00101918	Upregulated	Ictalurus punctatus centromere protein L (cenpl), transcript variant X4, mRNA
XM_053674540.1	2.87467	0.878032	3.14554e-05	0.000375862	Upregulated	Ictalurus punctatus type-1 angiotensin II receptor A-like (LOC108255426), mRNA
XR_008393651.1	2.87315	-0.341431	0.000107701	0.00102856	Upregulated	Ictalurus punctatus uncharacterized LOC128629297 (LOC128629297), ncRNA
XR_001815851.3	2.86202	1.78676	1.49048e-09	9.31271e-08	Upregulated	Ictalurus punctatus uncharacterized LOC108280933 (LOC108280933), ncRNA
XM_017452446.3	2.85147	0.138738	2.68757e-09	1.55686e-07	Upregulated	Ictalurus punctatus surfeit 4, like (surf4l), transcript variant X2, mRNA
XM_017490656.3	2.85108	7.90909	2.22571e-08	9.48399e-07	Upregulated	Ictalurus punctatus prostaglandin G/H synthase 2 (LOC108277762), mRNA
unassigned_transcript_2524	2.8482	1.33842	3.09977e-09	1.73281e-07	Upregulated
XM_053687316.1	2.84478	-0.745147	0.000750252	0.00502334	Upregulated	Ictalurus punctatus T-lymphocyte activation antigen CD80 (LOC128635276), mRNA
XR_008398256.1	2.83548	0.255191	1.05287e-07	3.36794e-06	Upregulated	Ictalurus punctatus uncharacterized LOC128635309 (LOC128635309), ncRNA
XM_017474695.3	2.83311	-0.0891664	2.20075e-05	0.00028025	Upregulated	Ictalurus punctatus regakine-1 (LOC108269115), mRNA
XM_053683300.1	2.80405	-0.631261	6.78205e-06	0.000107317	Upregulated	Ictalurus punctatus pleckstrin homology domain containing, family A member 7b (plekha7b), transcript variant X13, mRNA
XM_017483039.3	2.80295	-0.762527	4.01404e-05	0.000459125	Upregulated	Ictalurus punctatus 3'-phosphoadenosine 5'-phosphosulfate synthase 2b (papss2b), transcript variant X1, mRNA
XM_017466389.3	2.79328	0.501209	4.86725e-06	8.30102e-05	Upregulated	Ictalurus punctatus MOB kinase activator 2b (mob2b), transcript variant X1, mRNA
XM_017458253.3	2.78935	6.72176	4.3641e-15	1.35703e-12	Upregulated	Ictalurus punctatus JunB proto-oncogene, AP-1 transcription factor subunit a (junba), mRNA
XM_053687071.1	2.78062	6.02819	3.28121e-05	0.00039033	Upregulated	Ictalurus punctatus chemokine (C-C motif) ligand 19b (ccl19b), mRNA
XM_017458726.3	2.77694	6.97704	5.54028e-06	9.15687e-05	Upregulated	Ictalurus punctatus CD44 molecule (Indian blood group) a (cd44a), mRNA
XR_001812381.3	2.76322	1.00015	1.10164e-05	0.000156205	Upregulated	Ictalurus punctatus uncharacterized LOC108264318 (LOC108264318), ncRNA
XM_017466090.3	2.75934	0.897509	4.18703e-08	1.54228e-06	Upregulated	Ictalurus punctatus homer scaffold protein 2 (homer2), transcript variant X2, mRNA
XM_047159963.2	2.7497	6.73785	5.40197e-09	2.87768e-07	Upregulated	Ictalurus punctatus tumor necrosis factor receptor superfamily member 6B (LOC108274553), mRNA
XR_006981414.1	2.7413	-0.379931	1.76578e-05	0.000234463	Upregulated	Ictalurus punctatus small nucleolar RNA SNORA54 (LOC124626548), ncRNA
XM_017472610.2	2.71033	1.85542	0.00177414	0.010022	Upregulated	Ictalurus punctatus chemokine (C-X-C motif) ligand 8b, duplicate 3 (cxcl8b.3), mRNA
XR_006981404.1	2.70447	-1.3709	0.00659339	0.0284021	Upregulated	Ictalurus punctatus small nucleolar RNA SNORD35 (LOC124626539), ncRNA
XM_017459147.3	2.70261	1.85039	1.80718e-17	1.20819e-14	Upregulated	Ictalurus punctatus uncharacterized LOC108259565 (LOC108259565), mRNA
XM_017467151.3	2.68974	-0.730099	0.000639409	0.00440417	Upregulated	Ictalurus punctatus NADH:ubiquinone oxidoreductase subunit A7 (ndufa7), transcript variant X1, mRNA
XM_053674325.1	2.68394	1.88445	1.38425e-06	2.86515e-05	Upregulated	Ictalurus punctatus hexokinase 2 (hk2), transcript variant X1, mRNA
XM_017455958.3	2.67878	-1.00442	0.00192084	0.0107149	Upregulated	Ictalurus punctatus discoidin, CUB and LCCL domain containing 1 (dcbld1), transcript variant X1, mRNA
XM_017483449.3	2.6756	1.06111	3.9475e-11	4.12359e-09	Upregulated	Ictalurus punctatus NOC3-like DNA replication regulator (noc3l), transcript variant X1, mRNA
XM_017484991.3	2.67375	-1.23705	0.0108353	0.0421405	Upregulated	Ictalurus punctatus GRAM domain-containing protein 2A (LOC108274709), transcript variant X1, mRNA
XM_017483820.3	2.67007	1.6356	2.87413e-11	3.12399e-09	Upregulated	Ictalurus punctatus uncharacterized LOC108274038 (LOC108274038), mRNA
XM_047162325.1	2.66956	-0.986426	0.00298446	0.0152078	Upregulated	Ictalurus punctatus lin-7 homolog A (C. elegans) (lin7a), transcript variant X2, mRNA
XM_017460916.2	2.66932	5.13545	4.83356e-16	1.95847e-13	Upregulated	Ictalurus punctatus ADP-ribosylation factor-like 5C (arl5c), mRNA
XM_017473382.3	2.66524	9.29731	2.9518e-09	1.67239e-07	Upregulated	Ictalurus punctatus uncharacterized protein LOC321177 homolog (si:ch211-153b23.5), mRNA
XM_053674326.1	2.6561	3.26566	3.03312e-07	8.11117e-06	Upregulated	Ictalurus punctatus hexokinase 2 (hk2), transcript variant X2, mRNA
XM_017451693.3	2.65558	2.20613	1.05556e-08	5.00491e-07	Upregulated	Ictalurus punctatus uncharacterized LOC108255606 (LOC108255606), mRNA
XM_017464399.3	2.65302	0.628783	7.5527e-08	2.52468e-06	Upregulated	Ictalurus punctatus toll-like receptor 4 (LOC108263518), mRNA
XM_017469121.3	2.6522	6.73058	2.08127e-13	4.34822e-11	Upregulated	Ictalurus punctatus interleukin-1 receptor type 2 (LOC108266111), mRNA
XM_017484051.3	2.65005	3.18061	2.53652e-18	2.11974e-15	Upregulated	Ictalurus punctatus hematopoietically expressed homeobox (hhex), mRNA
XM_017450800.3	2.6439	2.48784	5.18612e-14	1.23828e-11	Upregulated	Ictalurus punctatus interleukin 10 (il10), mRNA
XM_017495518.3	2.6428	-0.883587	0.000527775	0.00377373	Upregulated	Ictalurus punctatus RNA-binding protein MEX3B (LOC108280492), transcript variant X1, mRNA
XM_053679451.1	2.635	-0.663976	0.000182289	0.00157454	Upregulated	Ictalurus punctatus transmembrane protein 14A (tmem14a), transcript variant X2, mRNA
XM_017481596.3	2.6318	-0.973066	0.00414208	0.0196396	Upregulated	Ictalurus punctatus cell division cycle 27 (cdc27), transcript variant X1, mRNA
XM_017458019.3	2.61993	-0.451883	1.80334e-05	0.000237795	Upregulated	Ictalurus punctatus Ras family GTPase (zgc:55558), transcript variant X2, mRNA
XM_017474328.3	2.61796	0.914728	1.02012e-05	0.000147939	Upregulated	Ictalurus punctatus olfactomedin (LOC108268947), mRNA
XM_053676014.1	2.61683	1.08487	2.49466e-07	6.94003e-06	Upregulated	Ictalurus punctatus mical-like 2b (micall2b), transcript variant X1, mRNA
XM_017449959.3	2.61239	-1.02032	0.0092039	0.0371126	Upregulated	Ictalurus punctatus olfactory receptor class A-like protein 1 (LOC108254709), mRNA
XM_053681359.1	2.61235	4.30146	8.16049e-07	1.83077e-05	Upregulated	Ictalurus punctatus zonadhesin, like (zanl), mRNA
XM_017476668.3	2.59954	-0.930245	0.00168318	0.00960301	Upregulated	Ictalurus punctatus jumonji domain containing 7 (jmjd7), transcript variant X1, mRNA
XM_017450010.3	2.59098	6.30223	0.000323069	0.00256061	Upregulated	Ictalurus punctatus aerolysin-like protein (LOC108254737), mRNA
XM_017471190.2	2.59024	2.01704	5.72621e-06	9.42664e-05	Upregulated	Ictalurus punctatus regulator of G protein signaling 5b (rgs5b), mRNA
XM_053680003.1	2.58932	7.61161	6.27021e-07	1.48125e-05	Upregulated	Ictalurus punctatus epithelial mitogen homolog (mouse) (epgn), mRNA
XM_017452915.3	2.57641	0.153713	0.000143001	0.00129281	Upregulated	Ictalurus punctatus sphingomyelin phosphodiesterase 5 (smpd5), transcript variant X1, mRNA
XM_017470393.3	2.57496	0.295389	4.95921e-06	8.39362e-05	Upregulated	Ictalurus punctatus four and a half LIM domains 2a (fhl2a), transcript variant X2, mRNA
XM_017469194.3	2.57212	2.92303	3.13853e-08	1.24158e-06	Upregulated	Ictalurus punctatus CD28 molecule (cd28), mRNA
XM_017475710.3	2.56069	-0.918766	0.00090274	0.00580315	Upregulated	Ictalurus punctatus IKAROS family zinc finger 5 (ikzf5), transcript variant X1, mRNA
XM_017492198.3	2.54234	6.08633	1.46048e-21	1.97075e-18	Upregulated	Ictalurus punctatus programmed cell death 1 ligand 1 (si:ch211-241b2.5), mRNA
XM_017490184.3	2.5419	4.32996	4.88787e-05	0.000539187	Upregulated	Ictalurus punctatus matrix metallopeptidase 13b (mmp13b), mRNA
XM_047161192.2	2.54122	-0.939475	0.000672959	0.0045862	Upregulated	Ictalurus punctatus myosin Ic, paralog b (myo1cb), transcript variant X2, mRNA
XM_047150789.2	2.53451	-0.252346	0.00162684	0.00934384	Upregulated	Ictalurus punctatus Jun proto-oncogene, AP-1 transcription factor subunit (jun), transcript variant X1, mRNA
XM_017455631.3	2.53205	-0.746882	0.00197022	0.0109446	Upregulated	Ictalurus punctatus SUN domain-containing protein 2-like (LOC108257696), mRNA
XM_017480581.3	2.53147	2.6901	6.59911e-10	4.46319e-08	Upregulated	Ictalurus punctatus high mobility group AT-hook 2b (si:ch211-161c3.6), mRNA
XM_017479937.3	2.53142	2.00929	3.31839e-06	6.02037e-05	Upregulated	Ictalurus punctatus solute carrier family 25 member 55a (slc25a55a), transcript variant X1, mRNA
XM_053675684.1	2.51396	2.4018	0.00301978	0.0153468	Upregulated	Ictalurus punctatus ribosomal protein S9 (rps9), transcript variant X2, mRNA
XM_017464991.3	2.49759	6.06314	6.65851e-12	8.0208e-10	Upregulated	Ictalurus punctatus PPARG related coactivator 1 (pprc1), mRNA
XM_017492510.3	2.47244	-0.440681	0.000227182	0.00189734	Upregulated	Ictalurus punctatus interferon regulatory factor 1b (irf1b), transcript variant X1, mRNA
XM_017455306.3	2.47148	1.01417	1.15482e-11	1.31975e-09	Upregulated	Ictalurus punctatus interleukin 6 (interferon, beta 2) (il6), mRNA
XM_053682799.1	2.46152	-0.596485	0.000178474	0.00154513	Upregulated	Ictalurus punctatus ribosomal protein L13a (rpl13a), transcript variant X1, mRNA
XM_053688005.1	2.45729	-1.17641	0.000451048	0.0033255	Upregulated	Ictalurus punctatus shroom family member 3 (shroom3), transcript variant X4, mRNA
XM_017479020.3	2.45638	3.28961	1.34196e-07	4.13441e-06	Upregulated	Ictalurus punctatus IL-6 subfamily cytokine M17 (m17), mRNA
XM_017467072.3	2.44943	5.84172	1.4739e-21	1.97075e-18	Upregulated	Ictalurus punctatus gamma-glutamyl hydrolase (LOC108265017), mRNA
XM_017466134.2	2.44468	5.0174	0.000336705	0.00264984	Upregulated	Ictalurus punctatus B-type lectin plumieribetin (LOC108264531), mRNA
XR_006983878.2	2.44456	-0.500308	0.000170802	0.00149659	Upregulated	Ictalurus punctatus uncharacterized LOC124629035 (LOC124629035), ncRNA
XM_017491206.3	2.44216	-0.197003	0.000340455	0.00266836	Upregulated	Ictalurus punctatus aspartate beta-hydroxylase (asph), transcript variant X3, mRNA
XM_017487308.3	2.44131	2.20593	3.7353e-08	1.41985e-06	Upregulated	Ictalurus punctatus ubiquitin-like modifier activating enzyme 1 (uba1), transcript variant X1, mRNA
XM_017459373.3	2.4351	-0.989607	3.31442e-05	0.00039358	Upregulated	Ictalurus punctatus transgelin 2 (tagln2), transcript variant X1, mRNA
XM_017477478.3	2.43316	-0.191534	2.29064e-05	0.000288945	Upregulated	Ictalurus punctatus cytochrome P450 7B1 (LOC108270649), transcript variant X1, mRNA
XM_017492336.3	2.42852	0.430615	2.27671e-06	4.34885e-05	Upregulated	Ictalurus punctatus peroxiredoxin 5 (prdx5), transcript variant X1, mRNA
XR_008393288.1	2.42115	-1.0358	1.82588e-05	0.000240058	Upregulated	Ictalurus punctatus uncharacterized LOC128628987 (LOC128628987), ncRNA
NM_001200172.1	2.42048	2.92323	6.46706e-09	3.37165e-07	Upregulated	Ictalurus punctatus tumor necrosis factor a (TNF superfamily, member 2) (tnfa), mRNA
XM_017457956.3	2.41773	-0.250545	1.83725e-06	3.62327e-05	Upregulated	Ictalurus punctatus medium-chain acyl-CoA ligase ACSF2, mitochondrial (LOC108258929), transcript variant X1, mRNA
XM_017477097.3	2.40747	-0.636525	0.0107248	0.041797	Upregulated	Ictalurus punctatus cytochrome P450 26B1 (LOC108270418), transcript variant X2, mRNA
XM_017483973.3	2.40387	6.95288	3.71436e-12	4.95413e-10	Upregulated	Ictalurus punctatus suppressor of cytokine signaling 3b (socs3b), mRNA
XM_017494132.3	2.39573	-0.812572	0.000400043	0.00300842	Upregulated	Ictalurus punctatus FYVE, RhoGEF and PH domain containing 6 (fgd6), transcript variant X1, mRNA
XM_047158317.2	2.39376	1.09079	5.93952e-07	1.42837e-05	Upregulated	Ictalurus punctatus CD82 molecule a (cd82a), transcript variant X1, mRNA
XM_017478163.3	2.39372	6.97485	6.62366e-11	6.32607e-09	Upregulated	Ictalurus punctatus maternal B9.15 protein (si:dkey-79d12.5), mRNA
XM_053684982.1	2.3892	-0.158	3.94484e-05	0.000452759	Upregulated	Ictalurus punctatus CDP-diacylglycerol--glycerol-3-phosphate 3-phosphatidyltransferase, mitochondrial (LOC108274105), transcript variant X4, mRNA
XM_017464554.3	2.38686	0.344096	4.45916e-05	0.000498523	Upregulated	Ictalurus punctatus phosphatase and actin regulator 2 (phactr2), transcript variant X2, mRNA
XR_006982893.1	2.383	-1.00159	0.00121506	0.0073915	Upregulated	Ictalurus punctatus small nucleolar RNA SNORD10 (LOC124628397), ncRNA
XM_017467472.3	2.38137	-0.799614	0.0134585	0.0497934	Upregulated	Ictalurus punctatus uncharacterized LOC108265300 (LOC108265300), mRNA
XM_017469169.3	2.37448	1.20613	1.78965e-06	3.55036e-05	Upregulated	Ictalurus punctatus potassium channel tetramerisation domain containing 12.1 (kctd12.1), mRNA
XM_017493682.3	2.36937	-1.03761	0.00195287	0.0108669	Upregulated	Ictalurus punctatus tRNA 5-methylaminomethyl-2-thiouridylate methyltransferase (trmu), transcript variant X1, mRNA
XM_017451918.3	2.369	3.03528	0.000214933	0.00181014	Upregulated	Ictalurus punctatus bone morphogenetic protein 10 (bmp10), mRNA
XR_008397803.1	2.3675	4.58196	5.21911e-13	8.94677e-11	Upregulated	Ictalurus punctatus uncharacterized LOC128634898 (LOC128634898), ncRNA
XM_017467649.3	2.36608	-0.165323	3.85606e-06	6.81101e-05	Upregulated	Ictalurus punctatus UbiA prenyltransferase domain containing 1 (ubiad1), transcript variant X2, mRNA
XM_017482200.3	2.36568	-0.526453	0.000440342	0.00325653	Upregulated	Ictalurus punctatus septin 10 (septin10), transcript variant X1, mRNA
XM_017458092.3	2.35639	0.688023	9.07817e-06	0.000135625	Upregulated	Ictalurus punctatus DIS3 exosome endoribonuclease and 3'-5' exoribonuclease (dis3), transcript variant X1, mRNA
XM_017482527.3	2.35384	5.93711	1.99538e-06	3.8611e-05	Upregulated	Ictalurus punctatus anterior gradient protein 2 homolog (LOC108273355), mRNA
XM_017488695.3	2.35226	-1.08194	0.00224556	0.0121511	Upregulated	Ictalurus punctatus transforming, acidic coiled-coil containing protein 1 (tacc1), transcript variant X4, mRNA
XM_017496387.3	2.3505	10.6826	3.17494e-11	3.39617e-09	Upregulated	Ictalurus punctatus CD59 glycoprotein (LOC108280891), mRNA
XM_017475558.3	2.34996	-0.0660751	0.000610702	0.00424413	Upregulated	Ictalurus punctatus centrosomal protein 170Ba (cep170ba), transcript variant X4, mRNA
XM_017452139.3	2.34842	-1.41665	0.0121213	0.0460436	Upregulated	Ictalurus punctatus slingshot protein phosphatase 1a (ssh1a), transcript variant X2, mRNA
XM_017459150.3	2.33944	2.42958	2.45581e-13	4.901e-11	Upregulated	Ictalurus punctatus uncharacterized LOC108259566 (LOC108259566), mRNA
XM_017452917.3	2.32748	0.556567	3.70579e-05	0.000430497	Upregulated	Ictalurus punctatus sphingomyelin phosphodiesterase 5 (smpd5), transcript variant X2, mRNA
XM_053674958.1	2.32697	9.94518	1.36793e-09	8.62761e-08	Upregulated	Ictalurus punctatus neural cell adhesion molecule 3 (ncam3), mRNA
XM_017460650.2	2.32602	7.87858	4.71562e-13	8.407e-11	Upregulated	Ictalurus punctatus neutrophil cytosolic factor 1 (ncf1), mRNA
XM_017465051.3	2.31818	3.73743	4.54204e-22	1.21463e-18	Upregulated	Ictalurus punctatus TNFAIP3 interacting protein 2 (tnip2), transcript variant X1, mRNA
XM_017461540.3	2.31583	0.558444	3.20512e-07	8.48628e-06	Upregulated	Ictalurus punctatus cytochrome c oxidase assembly protein COX15 homolog (LOC108260879), transcript variant X1, mRNA
XR_001811015.2	2.31081	2.56059	4.18939e-07	1.06293e-05	Upregulated	Ictalurus punctatus uncharacterized LOC108259868 (LOC108259868), ncRNA
XM_017484423.2	2.30391	-0.386858	3.85111e-05	0.000443142	Upregulated	Ictalurus punctatus sex hormone-binding globulin (shbg), mRNA
XM_017476658.3	2.29803	-0.628585	0.000510461	0.00369139	Upregulated	Ictalurus punctatus NPC intracellular cholesterol transporter 2 (LOC108270217), transcript variant X1, mRNA
XM_017490905.2	2.29203	-0.756143	0.000590632	0.00413907	Upregulated	Ictalurus punctatus StAR-related lipid transfer (START) domain containing 13b (stard13b), transcript variant X2, mRNA
XM_017493156.3	2.28709	-0.624239	0.000151204	0.00134873	Upregulated	Ictalurus punctatus torsin family 1 (tor1), transcript variant X1, mRNA
XM_017476286.3	2.28207	7.64482	0.000119791	0.00111931	Upregulated	Ictalurus punctatus prepronociceptin a (pnoca), mRNA
XM_017488865.3	2.27358	0.533393	2.64299e-05	0.000326311	Upregulated	Ictalurus punctatus MORN repeat containing 3 (morn3), transcript variant X1, mRNA
XM_017485646.3	2.27299	0.819899	1.64915e-07	4.91108e-06	Upregulated	Ictalurus punctatus FGFR1 oncogene partner 2 (fgfr1op2), transcript variant X1, mRNA
XM_017456069.3	2.26063	0.984895	1.17056e-08	5.41575e-07	Upregulated	Ictalurus punctatus transmembrane protein 165 (tmem165), transcript variant X1, mRNA
XM_017467795.3	2.25867	0.546664	2.14136e-06	4.10792e-05	Upregulated	Ictalurus punctatus cell adhesion molecule 4 (cadm4), transcript variant X2, mRNA
unassigned_transcript_2530	2.25734	6.96523	1.02039e-12	1.58647e-10	Upregulated
XM_047155684.2	2.25477	-0.715041	0.0120364	0.0458123	Upregulated	Ictalurus punctatus Glyco_hydro_56 domain-containing protein (si:dkey-72l14.3), mRNA
XR_006981146.2	2.24861	-0.725203	0.00122888	0.00746538	Upregulated	Ictalurus punctatus uncharacterized LOC108258699 (LOC108258699), transcript variant X1, ncRNA
XM_017451281.3	2.24832	1.10913	1.35513e-06	2.83116e-05	Upregulated	Ictalurus punctatus RAR-related orphan receptor B (rorb), mRNA
XM_017484853.3	2.23389	1.55179	1.78608e-05	0.000235985	Upregulated	Ictalurus punctatus parvin, beta (parvb), transcript variant X2, mRNA
NM_001201303.1	2.23021	0.24157	0.000186468	0.00160649	Upregulated	Ictalurus punctatus guanine nucleotide binding protein (G protein), gamma 12a (gng12a), mRNA
XM_017470124.3	2.22672	4.81121	8.6538e-23	2.89275e-19	Upregulated	Ictalurus punctatus laccase (multicopper oxidoreductase) domain containing 1 (lacc1), mRNA
XM_017464663.3	2.2265	4.58921	1.46458e-12	2.17587e-10	Upregulated	Ictalurus punctatus C-X-C motif chemokine 9 (LOC108263637), mRNA
XM_017478555.3	2.22191	-0.47945	0.000958868	0.00609654	Upregulated	Ictalurus punctatus tumor necrosis factor, alpha-induced protein 8-like 1 (tnfaip8l1), transcript variant X2, mRNA
XM_017473433.3	2.22028	4.37568	4.25075e-11	4.37206e-09	Upregulated	Ictalurus punctatus interferon stimulated exonuclease gene (isg20), mRNA
XM_017458943.3	2.2183	6.44586	2.82006e-09	1.61833e-07	Upregulated	Ictalurus punctatus beta-1,3-galactosyltransferase 2 (LOC108259427), mRNA
XM_053687197.1	2.21784	-1.27481	0.00979415	0.0390103	Upregulated	Ictalurus punctatus sialoadhesin (LOC128628628), transcript variant X1, mRNA
XM_017471352.3	2.21132	-0.494509	8.17132e-05	0.000822732	Upregulated	Ictalurus punctatus protein kinase, cAMP-dependent, catalytic, beta b (prkacbb), transcript variant X1, mRNA
XM_053682019.1	2.20765	-1.16996	0.00223087	0.0121108	Upregulated	Ictalurus punctatus PPFIA binding protein 2b (ppfibp2b), transcript variant X12, mRNA
XM_017474754.3	2.20488	5.90611	3.05371e-20	3.71193e-17	Upregulated	Ictalurus punctatus mixed lineage kinase domain like pseudokinase (LOC108269146), mRNA
XM_053676782.1	2.19811	1.51097	2.89113e-05	0.000350474	Upregulated	Ictalurus punctatus transient receptor potential cation channel, subfamily M, member 4a (trpm4a), transcript variant X1, mRNA
NM_001200499.1	2.19632	1.17717	4.74335e-11	4.80479e-09	Upregulated	Ictalurus punctatus pseudouridine 5'-phosphatase (pudp), mRNA
XM_017488167.3	2.19418	0.0702118	0.00216491	0.0118007	Upregulated	Ictalurus punctatus mitochondrial E3 ubiquitin protein ligase 1b (mul1b), transcript variant X1, mRNA
XM_053682936.1	2.19198	2.22102	0.00011344	0.00107194	Upregulated	Ictalurus punctatus uncharacterized LOC128633612 (LOC128633612), mRNA
XM_017494601.2	2.19078	-1.22904	0.0102069	0.0401756	Upregulated	Ictalurus punctatus microfibril-associated glycoprotein 4 (LOC108279935), mRNA
XM_017460037.3	2.18675	10.6523	9.34196e-06	0.000138024	Upregulated	Ictalurus punctatus argininosuccinate synthase 1 (ass1), mRNA
XM_047160416.2	2.16986	0.351187	0.0123986	0.0468575	Upregulated	Ictalurus punctatus SAM pointed domain-containing Ets transcription factor (LOC108276361), mRNA
XM_017450162.3	2.16377	-0.903215	0.0134975	0.0499102	Upregulated	Ictalurus punctatus extracellular matrix protein 2, female organ and adipocyte specific (ecm2), transcript variant X2, mRNA
XR_006983063.2	2.16327	1.42854	6.87083e-07	1.59774e-05	Upregulated	Ictalurus punctatus uncharacterized LOC124628505 (LOC124628505), ncRNA
XM_017494613.3	2.15847	2.41473	3.95398e-07	1.01475e-05	Upregulated	Ictalurus punctatus neuroepithelial cell transforming 1 (net1), transcript variant X4, mRNA
XM_053685521.1	2.1544	-0.169326	8.93561e-06	0.000133944	Upregulated	Ictalurus punctatus RAB3A interacting protein (rabin3)-like 1 (rab3il1), transcript variant X6, mRNA
XM_017494470.2	2.15384	3.25633	4.26401e-15	1.35703e-12	Upregulated	Ictalurus punctatus adenosine deaminase 2b (ada2b), mRNA
XM_017486114.3	2.15206	1.13446	3.07157e-06	5.65701e-05	Upregulated	Ictalurus punctatus stomatin (EPB72)-like 1 (stoml1), transcript variant X1, mRNA
XM_047151133.2	2.15179	-0.91659	0.00635468	0.0276371	Upregulated	Ictalurus punctatus pseudouridine 5'-phosphatase (pudp), transcript variant X1, mRNA
XM_017484143.3	2.1512	-0.468925	0.000497482	0.0036112	Upregulated	Ictalurus punctatus nuclear prelamin A recognition factor (narf), transcript variant X2, mRNA
XM_017451843.3	2.15115	1.72673	2.69356e-07	7.32024e-06	Upregulated	Ictalurus punctatus C-X-C motif chemokine 11-6 (LOC108255702), mRNA
XM_053685759.1	2.14912	-0.475295	0.00201149	0.0111185	Upregulated	Ictalurus punctatus F-box protein 7 (fbxo7), transcript variant X1, mRNA
XM_053676250.1	2.14537	0.182536	0.000108423	0.0010337	Upregulated	Ictalurus punctatus zinc finger protein 568 (LOC108258776), transcript variant X2, mRNA
XM_017459553.3	2.14295	1.94759	2.75295e-05	0.000337086	Upregulated	Ictalurus punctatus zinc finger CCCH-type containing 12B (zc3h12b), mRNA
XM_017470534.3	2.14199	0.0637716	2.95696e-05	0.000356836	Upregulated	Ictalurus punctatus UDP-N-acetyl-alpha-D-galactosamine:polypeptide N-acetylgalactosaminyltransferase 3 (GalNAc-T3) (galnt3), transcript variant X1, mRNA
XM_053685425.1	2.13285	-0.605868	0.00500173	0.0227885	Upregulated	Ictalurus punctatus pancreatic secretory granule membrane major glycoprotein GP2 (LOC108273577), transcript variant X1, mRNA
XM_053687767.1	2.12802	-0.322665	0.00227463	0.0122588	Upregulated	Ictalurus punctatus Rap guanine nucleotide exchange factor (GEF) 1b (rapgef1b), transcript variant X6, mRNA
XM_017491565.3	2.11565	0.332241	0.00100068	0.0063031	Upregulated	Ictalurus punctatus transcriptional adaptor 2A (tada2a), transcript variant X2, mRNA
XM_017481600.2	2.11538	8.27171	1.54676e-08	6.9736e-07	Upregulated	Ictalurus punctatus JunB proto-oncogene, AP-1 transcription factor subunit b (junbb), mRNA
XM_017463654.3	2.11486	2.03171	9.65537e-07	2.10951e-05	Upregulated	Ictalurus punctatus epithelial cell adhesion molecule (epcam), transcript variant X2, mRNA
XM_017451066.3	2.11184	8.51768	1.09311e-05	0.00015582	Upregulated	Ictalurus punctatus protein SSUH2 homolog (LOC108255245), mRNA
XM_053680517.1	2.11029	0.335504	4.15461e-06	7.26549e-05	Upregulated	Ictalurus punctatus DENN/MADD domain containing 2Da (dennd2da), transcript variant X2, mRNA
NM_001200253.1	2.10575	9.51252	2.47021e-10	2.00177e-08	Upregulated	Ictalurus punctatus cathepsin La (ctsla), mRNA
XM_017456186.3	2.10287	0.52815	1.72086e-05	0.000229867	Upregulated	Ictalurus punctatus sarcoglycan, beta (dystrophin-associated glycoprotein) (sgcb), transcript variant X1, mRNA
XM_017485000.3	2.10276	0.623149	0.000240868	0.00199174	Upregulated	Ictalurus punctatus thyroid hormone receptor associated protein 3b (thrap3b), transcript variant X2, mRNA
XR_001815498.3	2.10217	4.22576	2.83167e-15	9.46556e-13	Upregulated	Ictalurus punctatus selenoprotein W, 2a (selenow2a), transcript variant X3, misc_RNA
XR_006981410.2	2.09923	-0.740674	0.00142225	0.00839226	Upregulated	Ictalurus punctatus small nucleolar RNA SNORD35 (LOC124626543), ncRNA
XM_017488546.2	2.09875	-1.01668	0.00338207	0.0167302	Upregulated	Ictalurus punctatus YKT6 v-SNARE homolog (S. cerevisiae) (ykt6), transcript variant X1, mRNA
XM_017461526.3	2.09538	-0.627577	0.000593208	0.00415494	Upregulated	Ictalurus punctatus inactive phospholipase D5 (LOC108260866), transcript variant X2, mRNA
XM_047158844.2	2.08898	-0.641077	0.00492893	0.0225379	Upregulated	Ictalurus punctatus uncharacterized LOC108272490 (LOC108272490), transcript variant X2, mRNA
XM_053677995.1	2.08224	-0.0177879	0.000990685	0.00626013	Upregulated	Ictalurus punctatus membrane-bound transcription factor peptidase, site 1 (mbtps1), transcript variant X1, mRNA
XM_017494776.3	2.0787	-0.855092	0.00970713	0.0387329	Upregulated	Ictalurus punctatus uncharacterized LOC108280035 (LOC108280035), mRNA
XM_017477948.3	2.07725	1.06905	0.000101928	0.000984869	Upregulated	Ictalurus punctatus spectrin, beta, non-erythrocytic 1 (sptbn1), transcript variant X1, mRNA
XM_017492755.3	2.07632	0.987759	0.00202682	0.0111893	Upregulated	Ictalurus punctatus POU class 3 homeobox 1 (pou3f1), mRNA
XR_008396410.1	2.07563	0.054309	1.55343e-05	0.000210437	Upregulated	Ictalurus punctatus uncharacterized LOC128632832 (LOC128632832), ncRNA
XM_053675046.1	2.07533	1.23923	4.94e-06	8.38253e-05	Upregulated	Ictalurus punctatus B9 protein domain 1 (b9d1), transcript variant X1, mRNA
XM_053681829.1	2.07442	1.79536	0.000145545	0.00130961	Upregulated	Ictalurus punctatus Fc receptor-like protein 5 (LOC108267273), mRNA
XR_008396505.1	2.06929	1.84485	3.13767e-08	1.24158e-06	Upregulated	Ictalurus punctatus peptidase E (si:dkey-69o16.5), transcript variant X2, misc_RNA
XM_017453626.3	2.06863	0.450443	6.33681e-06	0.000101838	Upregulated	Ictalurus punctatus 2',3'-cyclic nucleotide 3' phosphodiesterase (cnp), transcript variant X1, mRNA
XM_017455432.3	2.06596	-0.900048	0.00529957	0.0239232	Upregulated	Ictalurus punctatus interleukin 17a/f3 (il17a/f3), mRNA
XM_017465850.3	2.06473	1.08092	7.89256e-07	1.80088e-05	Upregulated	Ictalurus punctatus ring finger and SPRY domain containing 1 (rspry1), transcript variant X1, mRNA
XM_017459861.3	2.06458	-0.223591	0.00051448	0.00371042	Upregulated	Ictalurus punctatus RAB14, member RAS oncogene family, like (rab14l), transcript variant X1, mRNA
XM_017496243.3	2.06377	4.40248	2.17679e-16	1.00365e-13	Upregulated	Ictalurus punctatus chemokine (C-C motif) receptor 12a (ccr12a), mRNA
XM_053686391.1	2.06085	-0.835181	0.0115571	0.0443797	Upregulated	Ictalurus punctatus uncharacterized LOC128635146 (LOC128635146), partial mRNA
XM_017487709.3	2.05736	0.776039	7.83385e-05	0.000795341	Upregulated	Ictalurus punctatus ceramide-1-phosphate transfer protein (cptp), transcript variant X1, mRNA
XM_017451341.3	2.05214	5.22791	5.46809e-12	6.83306e-10	Upregulated	Ictalurus punctatus basic leucine zipper transcription factor, ATF-like (batf), mRNA
XM_017494736.3	2.05134	-0.10058	0.00366239	0.0178544	Upregulated	Ictalurus punctatus CD9 molecule b (cd9b), transcript variant X2, mRNA
XM_017466101.3	2.04968	5.02313	6.08602e-09	3.20378e-07	Upregulated	Ictalurus punctatus muscle-specific beta 1 integrin binding protein 2 (mibp2), transcript variant X1, mRNA
XM_017477984.3	2.04886	0.303563	2.91578e-05	0.000352503	Upregulated	Ictalurus punctatus trichohyalin (LOC108270943), transcript variant X1, mRNA
XM_017467572.3	2.04833	-0.0991898	0.000891867	0.00574153	Upregulated	Ictalurus punctatus fumarylacetoacetate hydrolase domain-containing protein 2 (LOC108265346), transcript variant X3, mRNA
XM_017458947.3	2.04517	5.6136	2.83615e-08	1.14915e-06	Upregulated	Ictalurus punctatus dual specificity phosphatase 5 (dusp5), mRNA
XM_017466945.3	2.03779	3.04689	4.62029e-08	1.6742e-06	Upregulated	Ictalurus punctatus growth arrest and DNA-damage-inducible, gamma a (gadd45ga), mRNA
XM_047153625.2	2.03323	-0.570229	9.06714e-05	0.000896059	Upregulated	Ictalurus punctatus uncharacterized protein LOC556372 homolog (si:ch211-196f5.2), mRNA
XM_047158900.2	2.02802	-0.329461	0.00330438	0.0164249	Upregulated	Ictalurus punctatus uncharacterized LOC124628710 (LOC124628710), transcript variant X2, mRNA
XM_017489703.3	2.02742	0.275202	1.25577e-06	2.685e-05	Upregulated	Ictalurus punctatus phospholipid phosphatase 5 (plpp5), transcript variant X3, mRNA
NM_001201155.1	2.02452	6.66433	6.57913e-09	3.39651e-07	Upregulated	Ictalurus punctatus cholesterol 25-hydroxylase (ch25h), mRNA
XM_017488873.3	2.02311	6.03073	1.25472e-16	6.71076e-14	Upregulated	Ictalurus punctatus suppressor of cytokine signaling 1a (socs1a), mRNA
XM_017469027.3	2.00618	6.74526	1.02024e-12	1.58647e-10	Upregulated	Ictalurus punctatus pyridoxal (pyridoxine, vitamin B6) kinase a (pdxka), transcript variant X1, mRNA
XM_017476258.3	2.00222	1.97995	0.000259652	0.00212343	Upregulated	Ictalurus punctatus egl-9 family hypoxia-inducible factor 3 (egln3), transcript variant X2, mRNA
XM_017495971.3	2.00116	1.8209	1.47982e-06	3.03011e-05	Upregulated	Ictalurus punctatus P450 (cytochrome) oxidoreductase b (porb), transcript variant X1, mRNA
XM_017477488.3	1.99512	-0.260985	0.0134009	0.0496163	Upregulated	Ictalurus punctatus helicase with zinc finger 2a (helz2a), transcript variant X1, mRNA
XM_017486294.3	1.99257	0.400608	3.18828e-06	5.82384e-05	Upregulated	Ictalurus punctatus syndecan binding protein (syntenin) 2 (sdcbp2), transcript variant X1, mRNA
XM_017494527.3	1.99247	2.79116	1.88991e-06	3.68904e-05	Upregulated	Ictalurus punctatus coagulation factor VIII, procoagulant component (f8), mRNA
XM_017454052.3	1.98926	-0.339036	0.0120683	0.0458944	Upregulated	Ictalurus punctatus G-protein coupled receptor 183 (LOC108256830), mRNA
XM_017451776.2	1.98778	1.91322	2.89315e-07	7.77375e-06	Upregulated	Ictalurus punctatus peptidase, mitochondrial processing subunit alpha (pmpca), transcript variant X1, mRNA
XM_017453304.3	1.98668	0.355038	0.000444662	0.00328303	Upregulated	Ictalurus punctatus BOC cell adhesion associated, oncogene regulated (boc), transcript variant X4, mRNA
XM_053679974.1	1.98625	-0.397792	0.00158129	0.0091372	Upregulated	Ictalurus punctatus uncharacterized LOC108261757 (LOC108261757), mRNA
XM_017454666.3	1.98545	3.60156	1.30179e-19	1.33894e-16	Upregulated	Ictalurus punctatus basic leucine zipper transcription factor, ATF-like 3 (batf3), mRNA
XM_017494382.3	1.97935	3.6471	4.26513e-08	1.56673e-06	Upregulated	Ictalurus punctatus 6-phosphofructo-2-kinase/fructose-2,6-biphosphatase 3 (pfkfb3), transcript variant X1, mRNA
XR_006980891.2	1.97254	0.236735	0.000480633	0.00351754	Upregulated	Ictalurus punctatus RasGEF domain family, member 1Ba (rasgef1ba), transcript variant X3, misc_RNA
XR_001815852.3	1.96393	0.722639	0.000134552	0.0012331	Upregulated	Ictalurus punctatus uncharacterized LOC108280942 (LOC108280942), ncRNA
XM_017469189.2	1.96018	7.2035	4.58677e-08	1.67111e-06	Upregulated	Ictalurus punctatus C-type lectin domain containing 1 (cldc1), mRNA
XM_017454829.3	1.95776	-0.575537	0.00275713	0.014339	Upregulated	Ictalurus punctatus mitochondrial transcription termination factor 3 (mterf3), transcript variant X2, mRNA
XM_017455881.3	1.95436	-0.63045	0.0043766	0.0204542	Upregulated	Ictalurus punctatus protein phosphatase 2, regulatory subunit B', gamma b (ppp2r5cb), transcript variant X4, mRNA
XM_047155926.2	1.95123	-0.789686	0.00235451	0.0126231	Upregulated	Ictalurus punctatus sorting nexin 10b (snx10b), transcript variant X2, mRNA
XM_017481114.3	1.94624	0.27865	0.000442284	0.00326728	Upregulated	Ictalurus punctatus RERG_RasL11_like domain-containing protein (zgc:64022), mRNA
XM_053674548.1	1.9378	2.78403	5.13795e-07	1.27221e-05	Upregulated	Ictalurus punctatus chemerin-like receptor 1 (LOC108255814), mRNA
XM_017492634.3	1.93009	-0.0575837	0.0005386	0.00383269	Upregulated	Ictalurus punctatus adaptor related protein complex 3 subunit beta 1a (ap3b1a), transcript variant X2, mRNA
XM_053674849.1	1.92894	1.72577	8.1889e-05	0.000823881	Upregulated	Ictalurus punctatus STEAP family member 4 (steap4), transcript variant X3, mRNA
XM_017482278.3	1.9278	6.30255	3.92811e-13	7.1949e-11	Upregulated	Ictalurus punctatus WD repeat domain 12 (wdr12), mRNA
XM_017451067.3	1.91868	1.59583	6.84596e-09	3.52066e-07	Upregulated	Ictalurus punctatus coilin p80 (coil), transcript variant X1, mRNA
XM_017459761.3	1.91689	-0.0301742	0.000451657	0.0033255	Upregulated	Ictalurus punctatus zinc finger, HIT-type containing 1 (znhit1), transcript variant X1, mRNA
NM_001200427.1	1.9166	-0.0772713	0.00493554	0.0225463	Upregulated	Ictalurus punctatus phosphatidylinositol glycan anchor biosynthesis, class F (pigf), mRNA
XM_017487804.3	1.90912	1.09327	5.42382e-05	0.000586272	Upregulated	Ictalurus punctatus myosin light chain kinase 2 (mylk2), mRNA
NM_001200348.1	1.90707	1.82795	1.37499e-06	2.85039e-05	Upregulated	Ictalurus punctatus LYR motif containing 4 (lyrm4), mRNA
XM_017468396.3	1.90082	0.478406	0.000916343	0.00587928	Upregulated	Ictalurus punctatus spermatogenesis associated serine rich 2 (spats2), transcript variant X2, mRNA
XM_017451730.3	1.89788	-1.06007	0.0129244	0.0482717	Upregulated	Ictalurus punctatus alpha-L-iduronidase (idua), transcript variant X1, mRNA
XM_017471554.3	1.89649	0.748755	8.13214e-05	0.000820307	Upregulated	Ictalurus punctatus vacuolar protein sorting 4 homolog B (vps4b), transcript variant X2, mRNA
XM_053675882.1	1.8932	2.69936	1.62307e-06	3.27826e-05	Upregulated	Ictalurus punctatus proteasome 26S subunit, ATPase 6 (psmc6), transcript variant X1, mRNA
XR_008393932.1	1.89133	-0.0797059	1.63831e-05	0.000220603	Upregulated	Ictalurus punctatus uncharacterized LOC128629554 (LOC128629554), ncRNA
XM_053676420.1	1.88912	-0.99119	0.0123742	0.0467916	Upregulated	Ictalurus punctatus transcription factor 12 (tcf12), transcript variant X5, mRNA
XM_053677791.1	1.88174	2.95485	0.00165293	0.00947045	Upregulated	Ictalurus punctatus interleukin-12 subunit beta (si:dkey-88e18.2), mRNA
XM_017490897.3	1.87953	0.642853	7.03946e-08	2.37688e-06	Upregulated	Ictalurus punctatus isopentenyl-diphosphate delta isomerase 1 (idi1), transcript variant X1, mRNA
XR_006983231.2	1.87916	-0.285508	0.0032237	0.0161082	Upregulated	Ictalurus punctatus uncharacterized LOC124628638 (LOC124628638), ncRNA
XR_008397257.1	1.87659	-0.316081	0.00236479	0.0126579	Upregulated	Ictalurus punctatus uncharacterized LOC128634075 (LOC128634075), ncRNA
XM_017480657.3	1.87101	4.32238	1.79754e-09	1.09748e-07	Upregulated	Ictalurus punctatus RNA polymerase III subunit GL a (polr3gla), mRNA
XR_008393771.1	1.86475	6.75542	3.60889e-07	9.40632e-06	Upregulated	Ictalurus punctatus uncharacterized LOC128629419 (LOC128629419), ncRNA
XM_017475266.3	1.86458	5.09089	1.48352e-17	1.10201e-14	Upregulated	Ictalurus punctatus uncharacterized si:ch211-153b23.7 (si:ch211-153b23.7), mRNA
XR_008393256.1	1.86078	0.776089	1.16271e-05	0.000163305	Upregulated	Ictalurus punctatus ankyrin repeat and LEM domain containing 2 (ankle2), transcript variant X2, misc_RNA
XM_053687632.1	1.85729	-0.179189	0.000281931	0.00228052	Upregulated	Ictalurus punctatus HAUS augmin-like complex, subunit 1 (haus1), transcript variant X1, mRNA
XM_017474490.3	1.85649	0.529888	0.00055769	0.00394961	Upregulated	Ictalurus punctatus C-terminal binding protein 1 (LOC108269017), transcript variant X1, mRNA
XM_017450511.3	1.85513	3.2619	0.00110153	0.00682196	Upregulated	Ictalurus punctatus ADP-ribosylation factor 4 (LOC108254967), mRNA
XR_001815409.3	1.84703	3.40514	2.39428e-11	2.64578e-09	Upregulated	Ictalurus punctatus uncharacterized LOC108278832 (LOC108278832), ncRNA
XM_017463778.3	1.84233	-0.242054	0.00350143	0.0172272	Upregulated	Ictalurus punctatus WW domain binding protein 1-like a (wbp1la), transcript variant X1, mRNA
NM_001201210.1	1.84139	3.99375	5.15248e-13	8.94677e-11	Upregulated	Ictalurus punctatus eukaryotic translation initiation factor 6 (eif6), mRNA
XM_017466612.3	1.83564	-0.946927	0.00456582	0.0211904	Upregulated	Ictalurus punctatus solute carrier family 24 member 1 (slc24a1), mRNA
NM_001200725.1	1.83414	0.993347	0.000142333	0.00128851	Upregulated	Ictalurus punctatus tetraspanin 9b (tspan9b), mRNA
XM_047156619.2	1.82823	0.0159773	0.000754796	0.0050336	Upregulated	Ictalurus punctatus ring finger protein 220a (rnf220a), transcript variant X5, mRNA
XM_017485925.3	1.8249	0.719818	0.000138451	0.0012602	Upregulated	Ictalurus punctatus C2 calcium dependent domain containing 4A (c2cd4a), mRNA
XM_017474820.1	1.82481	-0.111864	0.00806631	0.033309	Upregulated	Ictalurus punctatus SH3 domain binding glutamate-rich protein like (sh3bgrl), transcript variant X1, mRNA
XM_017484153.3	1.82054	0.653248	0.00134008	0.00802403	Upregulated	Ictalurus punctatus G protein-coupled receptor, class C, group 5, member C (gprc5c), transcript variant X2, mRNA
XM_017451519.3	1.8201	6.55173	0.000818371	0.00539036	Upregulated	Ictalurus punctatus chemokine (C-C motif) ligand 19a, tandem duplicate 1 (ccl19a.1), mRNA
XM_047160277.2	1.81822	-0.201067	0.000907096	0.00582554	Upregulated	Ictalurus punctatus TRAF3 interacting protein 2a (traf3ip2a), transcript variant X3, mRNA
XM_017473370.3	1.81729	6.74346	1.85744e-13	3.95814e-11	Upregulated	Ictalurus punctatus GAR1 homolog, ribonucleoprotein (gar1), mRNA
XM_047155881.2	1.81727	-0.11796	0.00305487	0.0154761	Upregulated	Ictalurus punctatus tensin 1b (tns1b), transcript variant X5, mRNA
XM_017466972.3	1.81613	3.52183	5.04316e-06	8.48496e-05	Upregulated	Ictalurus punctatus TNF receptor-associated factor 1 (traf1), mRNA
XM_053677202.1	1.81325	-0.81273	0.00273821	0.0142683	Upregulated	Ictalurus punctatus protein phosphatase 6, catalytic subunit (ppp6c), transcript variant X1, mRNA
XM_017455785.3	1.8093	0.00784828	0.000750708	0.00502389	Upregulated	Ictalurus punctatus myc target 1a (myct1a), transcript variant X1, mRNA
XM_017495692.3	1.80757	-0.457614	0.0132977	0.049294	Upregulated	Ictalurus punctatus ras-related protein Rab-11B (LOC108280567), transcript variant X2, mRNA
XM_017457972.3	1.80683	-0.450553	0.00442994	0.020653	Upregulated	Ictalurus punctatus FAM161 centrosomal protein A (fam161a), mRNA
XM_017482542.3	1.80538	5.6831	1.80397e-16	8.73143e-14	Upregulated	Ictalurus punctatus GDP-mannose pyrophosphorylase Ab (gmppab), mRNA
XM_053674157.1	1.80308	0.687754	6.74766e-07	1.57732e-05	Upregulated	Ictalurus punctatus uncharacterized LOC108260935 (LOC108260935), transcript variant X1, mRNA
XM_053684984.1	1.80273	0.853118	5.24558e-05	0.000569308	Upregulated	Ictalurus punctatus inositol polyphosphate multikinase b (ipmkb), transcript variant X1, mRNA
XM_017479699.3	1.80154	1.94168	6.9358e-09	3.53964e-07	Upregulated	Ictalurus punctatus translocase of outer mitochondrial membrane 34 (tomm34), transcript variant X2, mRNA
XM_017474462.3	1.79102	-0.385377	0.00297311	0.0151673	Upregulated	Ictalurus punctatus RNA polymerase II subunit C (polr2c), transcript variant X1, mRNA
XM_053680334.1	1.78378	-0.0325008	0.000363978	0.00281036	Upregulated	Ictalurus punctatus transmembrane protein 81 (tmem81), mRNA
XM_017474122.3	1.77946	8.02114	8.5114e-09	4.21504e-07	Upregulated	Ictalurus punctatus NADPH oxidase 1 (nox1), mRNA
XM_017485761.3	1.7766	7.34306	9.49435e-09	4.583e-07	Upregulated	Ictalurus punctatus pleckstrin homology-like domain, family A, member 2 (phlda2), mRNA
XM_017466315.3	1.77502	-0.259895	0.00478586	0.0220357	Upregulated	Ictalurus punctatus programmed cell death 10a (pdcd10a), transcript variant X1, mRNA
XM_017455605.3	1.77312	-0.18709	0.0116893	0.0447586	Upregulated	Ictalurus punctatus E3 ubiquitin/ISG15 ligase TRIM25 (LOC108257675), mRNA
XM_017449974.3	1.76545	-1.10891	0.00974874	0.0388758	Upregulated	Ictalurus punctatus ninjurin 1 (ninj1), transcript variant X1, mRNA
XR_008398192.1	1.76518	0.000563942	0.0013943	0.00826875	Upregulated	Ictalurus punctatus uncharacterized LOC128635257 (LOC128635257), ncRNA
XM_047160526.2	1.76427	1.37801	8.16837e-05	0.000822732	Upregulated	Ictalurus punctatus junctional adhesion molecule-like (LOC124626100), mRNA
XM_017494200.2	1.76305	6.02775	2.57401e-13	5.06133e-11	Upregulated	Ictalurus punctatus interleukin-1 receptor-associated kinase 3 (irak3), mRNA
XM_053685889.1	1.76058	-0.560149	0.00151035	0.0087957	Upregulated	Ictalurus punctatus E3 ubiquitin/ISG15 ligase TRIM25 (LOC128634937), mRNA
XM_017495011.3	1.7574	3.03483	1.54434e-06	3.1574e-05	Upregulated	Ictalurus punctatus P2Y purinoceptor 13 (LOC108280189), mRNA
XM_017474327.3	1.74964	5.31922	6.16052e-07	1.4631e-05	Upregulated	Ictalurus punctatus olfactomedin-4 (LOC108268946), mRNA
XM_017491644.3	1.74799	5.6288	2.89712e-11	3.12399e-09	Upregulated	Ictalurus punctatus interleukin 10 receptor, alpha (il10ra), mRNA
XR_008398271.1	1.74209	0.494979	0.00195297	0.0108669	Upregulated	Ictalurus punctatus uncharacterized LOC128635323 (LOC128635323), ncRNA
XM_017467343.3	1.73966	-0.147794	0.00419098	0.0198223	Upregulated	Ictalurus punctatus axonemal dynein light intermediate polypeptide 1 (LOC108265216), mRNA
NM_001201091.2	1.73846	0.712968	3.464e-05	0.000408081	Upregulated	Ictalurus punctatus protein phosphatase targeting COQ7 a (pptc7a), mRNA
XM_017492537.2	1.73775	0.576562	0.00185501	0.0104084	Upregulated	Ictalurus punctatus Ras and Rab interactor 1a (rin1a), transcript variant X1, mRNA
XM_017452606.2	1.73652	1.04146	0.000509833	0.00368884	Upregulated	Ictalurus punctatus CDC42 effector protein (Rho GTPase binding) 4a (cdc42ep4a), transcript variant X1, mRNA
XM_053674135.1	1.72471	7.33093	0.000101176	0.000982387	Upregulated	Ictalurus punctatus aerolysin-like protein (LOC108281062), mRNA
XM_017468357.3	1.72459	-0.61349	0.00110484	0.00683613	Upregulated	Ictalurus punctatus death effector domain containing (dedd), transcript variant X2, mRNA
XM_017475319.3	1.72295	5.29707	0.00138179	0.00821083	Upregulated	Ictalurus punctatus G-protein coupled receptor family C group 6 member A (LOC108269440), mRNA
XM_017477811.2	1.72084	5.49864	1.43293e-07	4.33477e-06	Upregulated	Ictalurus punctatus CD83 molecule (cd83), mRNA
XM_047151249.2	1.711	-0.281137	0.0016039	0.00924385	Upregulated	Ictalurus punctatus glycogen synthase kinase 3 beta, genome duplicate b (gsk3bb), transcript variant X1, mRNA
XM_053676518.1	1.71094	-0.271676	0.000712962	0.00480253	Upregulated	Ictalurus punctatus uncharacterized LOC124626410 (LOC124626410), mRNA
XR_006983578.1	1.70962	-0.862207	0.0115148	0.0442427	Upregulated	Ictalurus punctatus small nucleolar RNA SNORA55 (LOC124628851), ncRNA
XM_017494419.3	1.70664	0.872359	0.000242242	0.00200187	Upregulated	Ictalurus punctatus transmembrane protein 214 (tmem214), transcript variant X1, mRNA
XR_006983756.2	1.70614	-0.5346	0.00849125	0.0347206	Upregulated	Ictalurus punctatus uncharacterized LOC124628967 (LOC124628967), ncRNA
XM_053687423.1	1.70542	5.51102	5.18443e-13	8.94677e-11	Upregulated	Ictalurus punctatus interleukin-1 receptor accessory protein (LOC108277591), mRNA
XM_053688411.1	1.70287	2.34496	3.35555e-06	6.06312e-05	Upregulated	Ictalurus punctatus myelin-associated glycoprotein (LOC124629234), mRNA
XM_017471843.3	1.70269	7.98816	5.68286e-07	1.37905e-05	Upregulated	Ictalurus punctatus RERG_RasL11_like domain-containing protein (zgc:171704), mRNA
XM_017450242.3	1.70123	-0.442982	0.00562339	0.0251473	Upregulated	Ictalurus punctatus solute carrier family 6 member 6b (slc6a6b), transcript variant X2, mRNA
XM_017472203.3	1.7007	5.03537	1.50276e-15	5.43066e-13	Upregulated	Ictalurus punctatus ephrin type-A receptor 7 (si:ch73-40a2.1), mRNA
XM_017461789.3	1.69935	5.52429	0.00138229	0.00821083	Upregulated	Ictalurus punctatus v-fos FBJ murine osteosarcoma viral oncogene homolog Ab (fosab), mRNA
XR_001814880.3	1.69897	-0.71497	0.0060015	0.0264141	Upregulated	Ictalurus punctatus uncharacterized LOC108276283 (LOC108276283), ncRNA
XM_017479571.3	1.68829	2.84033	6.43609e-06	0.000102939	Upregulated	Ictalurus punctatus TAR DNA binding protein b (tardbpb), transcript variant X3, mRNA
XM_017480243.3	1.68799	4.37576	6.71236e-08	2.29542e-06	Upregulated	Ictalurus punctatus musculoskeletal, embryonic nuclear protein 1a (mustn1a), mRNA
XM_017485049.3	1.68674	-0.196368	0.00120769	0.00735336	Upregulated	Ictalurus punctatus DNA-damage regulated autophagy modulator 1 (dram1), transcript variant X2, mRNA
XM_017480738.3	1.68615	3.93403	1.63e-06	3.28728e-05	Upregulated	Ictalurus punctatus nuclear receptor subfamily 4, group A, member 2b (nr4a2b), mRNA
XM_017487597.2	1.68288	2.27944	1.58901e-08	7.12976e-07	Upregulated	Ictalurus punctatus NOC2-like nucleolar associated transcriptional repressor (noc2l), transcript variant X1, mRNA
XM_047151032.2	1.6794	-0.759535	0.00255243	0.0134763	Upregulated	Ictalurus punctatus growth factor receptor-bound protein 10b (grb10b), transcript variant X8, mRNA
XM_017450545.3	1.67825	-0.265787	0.0104957	0.0411188	Upregulated	Ictalurus punctatus prothymosin alpha (si:ch211-222l21.1), transcript variant X1, mRNA
XM_017473628.3	1.67706	0.517928	0.00010151	0.000983545	Upregulated	Ictalurus punctatus adenosine deaminase tRNA specific 1 (adat1), transcript variant X1, mRNA
XM_017465508.3	1.66791	-0.0571159	0.000657087	0.00449407	Upregulated	Ictalurus punctatus CD9 molecule a (cd9a), transcript variant X1, mRNA
XM_017450751.3	1.66778	7.44797	3.39688e-14	8.41106e-12	Upregulated	Ictalurus punctatus mesencephalic astrocyte-derived neurotrophic factor (manf), mRNA
XM_053676315.1	1.66635	-1.1324	0.00405836	0.0193164	Upregulated	Ictalurus punctatus uncharacterized LOC108258451 (LOC108258451), transcript variant X1, mRNA
XM_053677204.1	1.66077	-0.104683	0.00145774	0.0085526	Upregulated	Ictalurus punctatus StAR-related lipid transfer (START) domain containing 8 (stard8), transcript variant X1, mRNA
XM_017484528.1	1.65827	3.57696	1.38846e-06	2.86941e-05	Upregulated	Ictalurus punctatus annexin A2a (anxa2a), transcript variant X1, mRNA
XM_053682039.1	1.65766	0.20282	0.000353373	0.00274069	Upregulated	Ictalurus punctatus chloride intracellular channel 2 (clic2), transcript variant X1, mRNA
XM_017466226.3	1.655	1.25097	1.14753e-08	5.36233e-07	Upregulated	Ictalurus punctatus TCDD-inducible poly(ADP-ribose) polymerase (tiparp), transcript variant X1, mRNA
XM_017488088.3	1.65228	6.00235	4.58924e-19	4.38305e-16	Upregulated	Ictalurus punctatus CD40 molecule, TNF receptor superfamily member 5 (cd40), mRNA
XM_053678981.1	1.64609	6.30142	1.55781e-06	3.17297e-05	Upregulated	Ictalurus punctatus uncharacterized LOC108263078 (LOC108263078), mRNA
XM_017482158.3	1.64176	2.08712	5.3322e-05	0.00057777	Upregulated	Ictalurus punctatus beta-2-glycoprotein 1 (LOC108273125), transcript variant X1, mRNA
XM_017450625.3	1.63884	2.17821	4.75171e-05	0.000526389	Upregulated	Ictalurus punctatus ribophorin II (rpn2), transcript variant X2, mRNA
XM_017473374.3	1.63165	2.5599	3.7298e-05	0.000432534	Upregulated	Ictalurus punctatus mannose-6-phosphate receptor (cation dependent) (m6pr), transcript variant X1, mRNA
XM_017455609.3	1.63036	0.75808	6.91152e-05	0.000715832	Upregulated	Ictalurus punctatus potassium channel, subfamily K, member 5b (kcnk5b), transcript variant X2, mRNA
XM_053681859.1	1.62857	0.436239	0.00524975	0.0237625	Upregulated	Ictalurus punctatus B-cell receptor CD22 (LOC108261482), mRNA
XM_053679981.1	1.62753	3.99016	0.00754463	0.0317031	Upregulated	Ictalurus punctatus mucin-19 (LOC128632777), mRNA
XM_017453936.3	1.62434	2.4304	2.63716e-05	0.000326194	Upregulated	Ictalurus punctatus actin related protein 2/3 complex, subunit 1A (arpc1a), transcript variant X1, mRNA
XR_006982452.1	1.62384	0.405356	2.86238e-05	0.000347619	Upregulated	Ictalurus punctatus small nucleolar RNA SNORD15 (LOC124628132), ncRNA
XM_017472969.3	1.62308	2.66786	0.000229429	0.00191253	Upregulated	Ictalurus punctatus plexin domain containing 2b (plxdc2b), transcript variant X1, mRNA
XM_017471997.3	1.61794	-0.257757	0.00209171	0.0114765	Upregulated	Ictalurus punctatus ATP-binding cassette, sub-family F (GCN20), member 2a (abcf2a), transcript variant X3, mRNA
XM_017474329.2	1.61332	5.18827	3.97054e-08	1.47883e-06	Upregulated	Ictalurus punctatus olfactomedin-4 (LOC108268948), mRNA
XM_017473380.3	1.61316	-0.0627974	0.00038686	0.00293904	Upregulated	Ictalurus punctatus mannose-6-phosphate receptor (cation dependent) (m6pr), transcript variant X2, mRNA
XM_017460094.3	1.61259	5.96043	1.8157e-05	0.000238996	Upregulated	Ictalurus punctatus LRRN4 C-terminal-like protein (LOC108260108), mRNA
XM_053674030.1	1.61234	-0.0593234	0.00213084	0.0116577	Upregulated	Ictalurus punctatus RNA binding motif protein 39a (rbm39a), transcript variant X6, mRNA
XM_017484289.3	1.61097	5.88535	2.39127e-11	2.64578e-09	Upregulated	Ictalurus punctatus leucine rich repeat containing 59 (lrrc59), mRNA
XM_017458930.3	1.60891	0.687686	0.00143646	0.00845748	Upregulated	Ictalurus punctatus sialoadhesin (LOC108259415), mRNA
XM_053675463.1	1.60809	1.99298	0.00399348	0.0190641	Upregulated	Ictalurus punctatus uncharacterized LOC128629098 (LOC128629098), mRNA
XM_017488457.3	1.60725	1.22698	8.48656e-05	0.000848085	Upregulated	Ictalurus punctatus vacuolar protein sorting-associated protein 26B-like (LOC108276647), mRNA
XM_017464718.3	1.60498	7.13927	6.84683e-12	8.17402e-10	Upregulated	Ictalurus punctatus tumor necrosis factor, alpha-induced protein 3 (tnfaip3), mRNA
XM_017462846.3	1.60491	-0.358035	0.00793855	0.0329442	Upregulated	Ictalurus punctatus tubulin beta-4B chain-like (LOC108262309), mRNA
NM_001200691.1	1.60139	-0.0200848	0.0037183	0.0180463	Upregulated	Ictalurus punctatus 5,10-methenyltetrahydrofolate synthetase (5-formyltetrahydrofolate cyclo-ligase) (mthfs), mRNA
XM_017472738.3	1.59745	3.92143	1.71396e-06	3.43075e-05	Upregulated	Ictalurus punctatus uncharacterized LOC108268060 (LOC108268060), mRNA
XM_017495093.3	1.5968	3.33141	0.0108136	0.0420684	Upregulated	Ictalurus punctatus G protein-coupled receptor, class C, group 6, member A (gprc6a), mRNA
XM_017472047.3	1.59649	1.24457	0.00137053	0.00815545	Upregulated	Ictalurus punctatus lysine (K)-specific demethylase 6B, a (kdm6ba), transcript variant X1, mRNA
XR_006983466.1	1.59424	0.771099	0.000206518	0.00174908	Upregulated	Ictalurus punctatus small nucleolar RNA R38 (LOC124628784), ncRNA
XM_017483627.3	1.59383	0.324764	0.00326644	0.0162847	Upregulated	Ictalurus punctatus protein kinase, membrane associated tyrosine/threonine 1 (pkmyt1), transcript variant X1, mRNA
XM_053681142.1	1.59187	1.70876	3.87171e-08	1.45418e-06	Upregulated	Ictalurus punctatus vacuolar protein sorting 4 homolog B (vps4b), transcript variant X1, mRNA
XM_017461052.2	1.58539	4.40987	2.67569e-05	0.000329435	Upregulated	Ictalurus punctatus uncharacterized LOC108260624 (LOC108260624), mRNA
XR_001813219.3	1.58354	4.76418	0.00232965	0.0125049	Upregulated	Ictalurus punctatus uncharacterized LOC108267989 (LOC108267989), ncRNA
NM_001200433.1	1.58147	4.19958	3.55353e-08	1.36535e-06	Upregulated	Ictalurus punctatus tRNA methyltransferase 61A (trmt61a), mRNA
XM_017484259.3	1.58066	0.286793	0.00369599	0.017964	Upregulated	Ictalurus punctatus G1 to S phase transition 1 (gspt1), transcript variant X1, mRNA
XM_047151541.2	1.5766	1.00135	0.000200905	0.0017132	Upregulated	Ictalurus punctatus protein PET117 homolog, mitochondrial (LOC124626412), mRNA
XM_017465786.3	1.57492	6.44945	1.08215e-18	9.64632e-16	Upregulated	Ictalurus punctatus nedd4 binding protein 1 (n4bp1), mRNA
XM_017456648.3	1.5748	5.62638	1.04418e-05	0.000150127	Upregulated	Ictalurus punctatus selectin E (sele), mRNA
XM_017461461.3	1.5732	3.27621	8.64438e-06	0.000130162	Upregulated	Ictalurus punctatus fibroblast growth factor binding protein 1b (fgfbp1b), mRNA
XM_017483829.3	1.57309	2.81002	1.05047e-10	9.18032e-09	Upregulated	Ictalurus punctatus uncharacterized si:dkey-29h14.10 (si:dkey-29h14.10), mRNA
XM_053687975.1	1.57031	2.63621	0.00270175	0.0141004	Upregulated	Ictalurus punctatus uncharacterized LOC128635361 (LOC128635361), partial mRNA
XM_017487847.3	1.56749	-0.330463	0.0099022	0.0393586	Upregulated	Ictalurus punctatus ER degradation enhancer, mannosidase alpha-like 2 (edem2), transcript variant X1, mRNA
XM_047154401.2	1.56633	0.455145	0.00172161	0.00976237	Upregulated	Ictalurus punctatus BCL2 like 11 (bcl2l11), transcript variant X5, mRNA
XM_017489323.3	1.56009	0.888372	6.68898e-05	0.000696018	Upregulated	Ictalurus punctatus cytohesin 1a (cyth1a), transcript variant X1, mRNA
XM_017495790.3	1.55904	1.70336	8.60003e-07	1.90486e-05	Upregulated	Ictalurus punctatus polymeric immunoglobulin receptor (LOC108280615), mRNA
XR_006981124.2	1.55751	-0.242464	0.00260202	0.0136845	Upregulated	Ictalurus punctatus uncharacterized LOC108258476 (LOC108258476), ncRNA
XM_017451772.3	1.55718	4.63281	3.78498e-12	4.96166e-10	Upregulated	Ictalurus punctatus arrestin domain-containing protein 3 (LOC108255660), mRNA
XM_017462052.3	1.55648	3.45565	0.000877422	0.00567819	Upregulated	Ictalurus punctatus uncharacterized LOC108261164 (LOC108261164), mRNA
XM_017484428.3	1.55618	2.21578	6.30725e-06	0.000101485	Upregulated	Ictalurus punctatus solute carrier family 35 member G1 (slc35g1), transcript variant X1, mRNA
XM_053687694.1	1.55371	0.0132968	0.0113536	0.0437615	Upregulated	Ictalurus punctatus myosin VB (myo5b), transcript variant X2, mRNA
XM_017464864.2	1.5484	2.06271	0.00016413	0.00144762	Upregulated	Ictalurus punctatus Thioredoxin-like (zgc:56493), transcript variant X1, mRNA
XR_001814170.2	1.54662	4.39301	3.73785e-08	1.41985e-06	Upregulated	Ictalurus punctatus uncharacterized LOC108272863 (LOC108272863), ncRNA
XM_017456477.3	1.54426	-0.898496	0.00541064	0.0243424	Upregulated	Ictalurus punctatus dynein axonemal assembly factor 5 (LOC108258098), transcript variant X2, mRNA
XM_017478567.3	1.54299	0.447883	0.0100362	0.0397024	Upregulated	Ictalurus punctatus toll interacting protein (tollip), transcript variant X2, mRNA
XM_017455476.3	1.53551	3.84081	2.91274e-06	5.40919e-05	Upregulated	Ictalurus punctatus tripartite motif-containing protein 16 (LOC108257580), mRNA
XM_017482072.3	1.53369	5.15881	6.28194e-05	0.000661384	Upregulated	Ictalurus punctatus membrane-spanning 4-domains subfamily A member 4A (LOC108273082), mRNA
XM_053677784.1	1.53136	0.848061	0.00867269	0.0353006	Upregulated	Ictalurus punctatus anoctamin-1 (LOC108264048), mRNA
XR_008396961.1	1.52726	-0.104313	0.00930353	0.037424	Upregulated	Ictalurus punctatus uncharacterized LOC128633556 (LOC128633556), transcript variant X2, ncRNA
XM_053676148.1	1.52247	2.04573	0.000617427	0.0042864	Upregulated	Ictalurus punctatus interferon-induced protein 44-like (LOC128628755), transcript variant X2, mRNA
XM_017451312.3	1.52129	5.97197	0.00252925	0.0133671	Upregulated	Ictalurus punctatus uncharacterized LOC108255376 (LOC108255376), mRNA
NM_001200858.2	1.52128	5.6927	4.16165e-09	2.24377e-07	Upregulated	Ictalurus punctatus PRELI domain containing 3 (prelid3b), mRNA
XM_017451226.3	1.52096	1.31605	7.67375e-05	0.000782759	Upregulated	Ictalurus punctatus pregnancy-associated plasma protein A, pappalysin 1b (pappab), mRNA
XM_017464661.3	1.51944	1.77416	1.0354e-05	0.000149507	Upregulated	Ictalurus punctatus DEPP1 autophagy regulator (si:ch73-6k14.2), mRNA
XM_017469098.3	1.51852	0.803317	0.00168487	0.00960697	Upregulated	Ictalurus punctatus FEV transcription factor, ETS family member (fev), mRNA
XM_053676514.1	1.51498	-0.220098	0.00792413	0.0328946	Upregulated	Ictalurus punctatus sialoadhesin (LOC128629264), mRNA
XM_017464882.3	1.51381	4.01457	0.00350217	0.0172272	Upregulated	Ictalurus punctatus solute carrier family 1 member 4 (slc1a4), mRNA
XM_053681865.1	1.51343	1.85181	0.00720982	0.0307112	Upregulated	Ictalurus punctatus Fc receptor-like protein 5 (LOC128633116), mRNA
XM_017478015.3	1.51269	-0.522905	0.0125442	0.047221	Upregulated	Ictalurus punctatus zinc finger protein 236 (LOC108270950), transcript variant X1, mRNA
XR_008393343.1	1.51089	0.28704	0.00354005	0.0173681	Upregulated	Ictalurus punctatus uncharacterized LOC128629017 (LOC128629017), ncRNA
XM_017488194.3	1.51055	0.203775	0.00996017	0.0394951	Upregulated	Ictalurus punctatus tetratricopeptide repeat domain 34 (ttc34), mRNA
XM_053675656.1	1.5099	0.712725	0.000323876	0.00256397	Upregulated	Ictalurus punctatus INO80 complex ATPase subunit (ino80), transcript variant X1, mRNA
XM_017468376.3	1.50599	2.51322	8.67083e-05	0.000862632	Upregulated	Ictalurus punctatus mitofusin 2 (mfn2), transcript variant X1, mRNA
XM_017482485.3	1.50372	7.00982	6.63235e-12	8.0208e-10	Upregulated	Ictalurus punctatus STKc_SGK domain-containing protein (si:ch211-195b13.1), mRNA
XM_017483827.3	1.49556	8.86332	0.00323412	0.0161476	Upregulated	Ictalurus punctatus carbonic anhydrase 4 (LOC108274042), mRNA
XM_017495312.3	1.49283	0.295414	0.000990509	0.00626013	Upregulated	Ictalurus punctatus rho/rac guanine nucleotide exchange factor (GEF) 2 (arhgef2), transcript variant X3, mRNA
XM_017458304.3	1.49074	1.7637	0.00043299	0.00321639	Upregulated	Ictalurus punctatus Spi-1 proto-oncogene b (spi1b), transcript variant X1, mRNA
XM_017480126.3	1.48874	3.40067	4.97354e-07	1.23608e-05	Upregulated	Ictalurus punctatus transcription factor AP-2 gamma (activating enhancer binding protein 2 gamma) (tfap2c), transcript variant X1, mRNA
XM_017467007.3	1.48608	0.257038	0.00173247	0.00981514	Upregulated	Ictalurus punctatus WD repeat domain 13 (wdr13), transcript variant X1, mRNA
XM_017485291.3	1.48583	2.35471	0.000482466	0.00352324	Upregulated	Ictalurus punctatus chloride intracellular channel 1 (clic1), transcript variant X1, mRNA
XM_053675971.1	1.48571	1.20639	0.00634681	0.0276342	Upregulated	Ictalurus punctatus uncharacterized LOC124626037 (LOC124626037), mRNA
XM_017481932.3	1.48249	3.13737	2.00518e-05	0.000259296	Upregulated	Ictalurus punctatus chromobox homolog 7a (cbx7a), transcript variant X1, mRNA
XM_017471677.3	1.47776	6.94285	6.30283e-05	0.000663062	Upregulated	Ictalurus punctatus cytochrome P450 26B1 (LOC108267534), mRNA
XM_017450966.2	1.47184	6.6152	1.91864e-07	5.52892e-06	Upregulated	Ictalurus punctatus MRT4 homolog, ribosome maturation factor (mrto4), mRNA
XM_017479828.3	1.47174	3.38626	5.97895e-07	1.43014e-05	Upregulated	Ictalurus punctatus ras association domain-containing protein 1 (LOC108271897), transcript variant X2, mRNA
XM_053684030.1	1.47044	0.706148	0.000139949	0.0012721	Upregulated	Ictalurus punctatus syntaxin 8 (stx8), transcript variant X2, mRNA
XM_017450282.3	1.4691	6.85355	5.04711e-08	1.82392e-06	Upregulated	Ictalurus punctatus endoribonuclease ZC3H12A (LOC108254877), mRNA
XM_017491049.3	1.46732	-0.012199	0.00595187	0.0262822	Upregulated	Ictalurus punctatus huntingtin interacting protein 1 (hip1), transcript variant X1, mRNA
XM_017468400.3	1.46607	2.55812	0.0033037	0.0164249	Upregulated	Ictalurus punctatus early growth response 3 (egr3), transcript variant X1, mRNA
XM_017491416.3	1.46487	1.56065	0.000642463	0.00441473	Upregulated	Ictalurus punctatus carbonic anhydrase IV b (ca4b), mRNA
XM_017488259.3	1.46384	0.160457	0.00132792	0.00795861	Upregulated	Ictalurus punctatus transmembrane protein 120B (tmem120b), transcript variant X1, mRNA
XM_047158544.2	1.46045	0.628712	0.000366726	0.00282297	Upregulated	Ictalurus punctatus eukaryotic translation initiation factor 4E nuclear import factor 1 (eif4enif1), transcript variant X2, mRNA
XM_053688394.1	1.45902	2.05626	9.59049e-06	0.000140762	Upregulated	Ictalurus punctatus B-cell receptor CD22 (LOC108279495), mRNA
XM_053677720.1	1.45885	7.82513	1.04762e-05	0.000150458	Upregulated	Ictalurus punctatus UDP-glucose 6-dehydrogenase (ugdh), mRNA
XM_017476528.3	1.45723	7.13258	3.4044e-08	1.31943e-06	Upregulated	Ictalurus punctatus NOP2 nucleolar protein homolog (yeast) (nop2), mRNA
XM_017495431.3	1.45637	2.03359	5.7611e-06	9.45175e-05	Upregulated	Ictalurus punctatus BCL2 like 12 (bcl2l12), transcript variant X3, mRNA
XM_017473267.3	1.45634	6.51157	1.99329e-05	0.00025876	Upregulated	Ictalurus punctatus E3 ubiquitin-protein ligase-like (si:ch73-335l21.4), mRNA
XM_017475402.3	1.45578	4.41253	0.00290754	0.0149182	Upregulated	Ictalurus punctatus early growth response 2a (egr2a), mRNA
XM_053682002.1	1.44865	2.60175	2.58891e-05	0.000321116	Upregulated	Ictalurus punctatus leukocyte cell derived chemotaxin 2, tandem duplicate 1 (lect2.1), mRNA
NM_001201254.1	1.44708	7.91006	4.64665e-07	1.16349e-05	Upregulated	Ictalurus punctatus suppressor of cytokine signaling 3a (socs3a), mRNA
XM_017490939.3	1.44703	2.12522	0.000148792	0.00132899	Upregulated	Ictalurus punctatus myosin Ic, paralog b (myo1cb), transcript variant X4, mRNA
XM_017457986.3	1.44602	7.84883	2.5299e-09	1.48365e-07	Upregulated	Ictalurus punctatus nuclear factor of kappa light polypeptide gene enhancer in B-cells inhibitor, zeta (nfkbiz), mRNA
XM_047150670.2	1.44319	5.28133	3.76971e-13	7.00066e-11	Upregulated	Ictalurus punctatus hemicentin-1 (LOC108257068), transcript variant X4, mRNA
XR_008393603.1	1.43828	2.40111	2.07265e-05	0.000266732	Upregulated	Ictalurus punctatus uncharacterized LOC128629269 (LOC128629269), ncRNA
XM_053687267.1	1.43731	-0.217799	0.0116648	0.0446876	Upregulated	Ictalurus punctatus huntingtin interacting protein 1 (hip1), transcript variant X2, mRNA
XM_017482900.3	1.43673	3.83339	2.47376e-06	4.69172e-05	Upregulated	Ictalurus punctatus NME/NM23 nucleoside diphosphate kinase 3 (nme3), transcript variant X1, mRNA
XM_017467045.3	1.43549	1.32457	0.00190119	0.010623	Upregulated	Ictalurus punctatus potassium voltage-gated channel, Shaw-related subfamily, member 4 (kcnc4), mRNA
XM_017482553.2	1.43467	1.44398	0.000966759	0.00613213	Upregulated	Ictalurus punctatus ribosomal protein S2 (rps2), transcript variant X1, mRNA
XM_017483173.3	1.43076	2.26505	2.62758e-06	4.92753e-05	Upregulated	Ictalurus punctatus zinc-binding protein A33 (si:ch211-28p3.4), mRNA
XM_017461180.3	1.42496	-0.516461	0.00849627	0.0347305	Upregulated	Ictalurus punctatus Kruppel-like factor 3 (basic) (klf3), transcript variant X1, mRNA
XM_017474655.3	1.42368	6.84739	1.19966e-11	1.35938e-09	Upregulated	Ictalurus punctatus testis derived transcript (3 LIM domains) (tes), mRNA
XM_017452964.3	1.42343	3.10209	7.03611e-05	0.000727046	Upregulated	Ictalurus punctatus tumor necrosis factor receptor superfamily member 6B (LOC108256267), mRNA
XM_053678674.1	1.42037	5.5936	5.8583e-08	2.0452e-06	Upregulated	Ictalurus punctatus eukaryotic translation initiation factor 4E family member 1c (eif4e1c), transcript variant X1, mRNA
XM_017490214.3	1.41573	3.06004	0.000253531	0.00207973	Upregulated	Ictalurus punctatus tumor necrosis factor b (TNF superfamily, member 2) (tnfb), mRNA
XM_053681838.1	1.41355	0.896279	0.000169045	0.00148411	Upregulated	Ictalurus punctatus carcinoembryonic antigen-related cell adhesion molecule 5 (LOC128633105), mRNA
XR_006984052.2	1.41154	0.310711	0.00405788	0.0193164	Upregulated	Ictalurus punctatus uncharacterized LOC124629155 (LOC124629155), ncRNA
XM_017458166.3	1.40791	0.488322	0.00313933	0.0158042	Upregulated	Ictalurus punctatus EBP like (ebpl), mRNA
XR_001815548.3	1.4069	0.124256	0.00623125	0.0272103	Upregulated	Ictalurus punctatus uncharacterized LOC108279569 (LOC108279569), ncRNA
XM_047151411.2	1.40689	0.931204	0.0082171	0.0338377	Upregulated	Ictalurus punctatus C-type mannose receptor 2 (LOC108258869), mRNA
XM_047149905.2	1.40549	-0.379324	0.00554893	0.0248892	Upregulated	Ictalurus punctatus uncharacterized si:dkey-96l17.6 (si:dkey-96l17.6), mRNA
XM_017479136.3	1.40463	4.52709	0.00284263	0.0146809	Upregulated	Ictalurus punctatus leucine-rich repeat-containing protein 15 (LOC108271513), mRNA
XM_017496647.3	1.40448	0.826922	0.00501396	0.0228266	Upregulated	Ictalurus punctatus cyclin-dependent kinase inhibitor 1A (cdkn1a), transcript variant X1, mRNA
XM_017453872.3	1.4014	6.47399	5.41378e-08	1.91502e-06	Upregulated	Ictalurus punctatus ribosome biogenesis regulator 1 homolog (rrs1), mRNA
XM_017459146.3	1.39784	4.17089	7.95593e-11	7.23664e-09	Upregulated	Ictalurus punctatus uncharacterized LOC108259564 (LOC108259564), mRNA
XR_006983464.1	1.39776	-0.067774	0.00991656	0.0393806	Upregulated	Ictalurus punctatus small nucleolar RNA SNORA16B/SNORA16A family (LOC124628782), ncRNA
XM_017459721.3	1.39718	8.03152	0.000404839	0.00303425	Upregulated	Ictalurus punctatus prostaglandin E synthase (ptges), mRNA
XM_017457722.2	1.39656	6.05258	0.00459167	0.0212882	Upregulated	Ictalurus punctatus microfibril-associated glycoprotein 4 (LOC108258797), mRNA
XR_008396621.1	1.39437	7.06386	1.09395e-09	7.0323e-08	Upregulated	Ictalurus punctatus uncharacterized LOC128632943 (LOC128632943), ncRNA
NM_001200489.2	1.39428	5.95349	1.3479e-09	8.5416e-08	Upregulated	Ictalurus punctatus adenine phosphoribosyltransferase (aprt), mRNA
XM_017456700.3	1.39402	-0.551677	0.00976246	0.0389143	Upregulated	Ictalurus punctatus nudix (nucleoside diphosphate linked moiety X)-type motif 6 (nudt6), transcript variant X1, mRNA
XM_017451552.3	1.39252	2.1541	0.000773802	0.00514752	Upregulated	Ictalurus punctatus aminopeptidase NAALADL1 (LOC108255541), mRNA
XM_053674902.1	1.39133	-0.375829	0.0082923	0.0340735	Upregulated	Ictalurus punctatus uncharacterized LOC128628999 (LOC128628999), mRNA
XM_017461179.3	1.38883	1.01011	0.0106145	0.0415113	Upregulated	Ictalurus punctatus melatonin receptor 1A a (mtnr1aa), mRNA
XM_017461278.3	1.38855	6.07629	3.55175e-08	1.36535e-06	Upregulated	Ictalurus punctatus alpha-kinase 1 (alpk1), mRNA
XM_017454580.3	1.38631	6.54528	5.56054e-10	3.91315e-08	Upregulated	Ictalurus punctatus exostosin glycosyltransferase 1b (ext1b), mRNA
XR_006982813.2	1.38383	0.0565039	0.0130175	0.0484839	Upregulated	Ictalurus punctatus uncharacterized LOC124628333 (LOC124628333), ncRNA
XM_017457817.3	1.38381	5.33189	0.000371852	0.00285749	Upregulated	Ictalurus punctatus interferon-induced GTP-binding protein Mx3 (LOC108258862), mRNA
XR_006981375.1	1.38077	0.726344	0.00129629	0.00779505	Upregulated	Ictalurus punctatus small nucleolar RNA SNORA57 (LOC124626508), ncRNA
XM_053685162.1	1.37852	6.22689	0.00146847	0.00860426	Upregulated	Ictalurus punctatus uncharacterized LOC108274251 (LOC108274251), mRNA
XR_006981608.2	1.37476	3.09257	9.76042e-05	0.000953995	Upregulated	Ictalurus punctatus uncharacterized LOC124627083 (LOC124627083), ncRNA
XM_017470457.3	1.3655	6.13591	3.24048e-08	1.26322e-06	Upregulated	Ictalurus punctatus interleukin-1 receptor-like 2 (zmp:0000000936), mRNA
XR_001814833.3	1.36421	0.834851	0.00598073	0.0263487	Upregulated	Ictalurus punctatus uncharacterized LOC108276092 (LOC108276092), ncRNA
XM_017473185.3	1.3564	9.01045	2.50838e-08	1.0547e-06	Upregulated	Ictalurus punctatus HIG1 hypoxia inducible domain family, member 1A (higd1a), mRNA
XM_053674081.1	1.35595	4.84035	1.66171e-07	4.93047e-06	Upregulated	Ictalurus punctatus MICOS complex subunit MIC10 (LOC128628913), mRNA
XM_053675508.1	1.3532	-0.806272	0.0132381	0.0491138	Upregulated	Ictalurus punctatus protein tyrosine kinase 2aa (ptk2aa), transcript variant X15, mRNA
XM_017464769.3	1.35313	6.11416	7.47014e-08	2.50963e-06	Upregulated	Ictalurus punctatus RNA polymerase I subunit B (polr1b), mRNA
XM_017480699.2	1.35263	5.33663	6.21627e-07	1.47111e-05	Upregulated	Ictalurus punctatus G patch domain containing 4 (gpatch4), mRNA
XM_017469078.2	1.35176	3.33169	3.14368e-07	8.34011e-06	Upregulated	Ictalurus punctatus charged multivesicular body protein 2Ba (chmp2ba), transcript variant X1, mRNA
XM_017474311.3	1.35147	1.8452	3.36444e-05	0.000398106	Upregulated	Ictalurus punctatus nuclear transport factor 2-like export factor 2 (nxt2), transcript variant X1, mRNA
XM_017456513.3	1.35113	1.40446	0.000402516	0.00302192	Upregulated	Ictalurus punctatus homeobox protein 4 (si:ch73-364h19.1), mRNA
NM_001201017.1	1.35041	1.27931	0.000279044	0.00226127	Upregulated	Ictalurus punctatus presequence translocase associated motor 16 (pam16), mRNA
XM_017473210.3	1.34979	5.70371	3.91677e-10	2.95471e-08	Upregulated	Ictalurus punctatus regulator of G protein signaling 18 (rgs18), mRNA
XM_017479959.3	1.34533	7.26811	2.62837e-08	1.08805e-06	Upregulated	Ictalurus punctatus DEAD (Asp-Glu-Ala-Asp) box polypeptide 27 (ddx27), mRNA
XM_047158980.2	1.34171	0.311462	0.0029481	0.0150516	Upregulated	Ictalurus punctatus solute carrier family 19 member 1 (slc19a1), transcript variant X6, mRNA
XM_017477783.3	1.34144	0.0334298	0.00161789	0.00930332	Upregulated	Ictalurus punctatus ephrin-A2 (LOC108270832), transcript variant X1, mRNA
NM_001201269.1	1.34127	6.9236	2.53718e-12	3.53382e-10	Upregulated	Ictalurus punctatus ADP-ribosylation factor 5 (arf5), mRNA
XM_017495054.3	1.34113	1.98274	0.00782915	0.0326117	Upregulated	Ictalurus punctatus derriere protein (LOC108280221), mRNA
NM_001329265.1	1.34084	0.944362	0.0055724	0.024961	Upregulated	Ictalurus punctatus GDP-mannose pyrophosphorylase Aa (gmppaa), mRNA
XM_017455233.3	1.3393	6.80076	1.748e-12	2.51318e-10	Upregulated	Ictalurus punctatus nfe2 like bZIP transcription factor 3 (nfe2l3), mRNA
XM_017468646.2	1.33807	0.643533	0.000864976	0.00561437	Upregulated	Ictalurus punctatus protein tyrosine phosphatase non-receptor type 18 (ptpn18), transcript variant X1, mRNA
XM_053674781.1	1.33782	2.65028	0.000497276	0.0036112	Upregulated	Ictalurus punctatus uncharacterized LOC108256261 (LOC108256261), mRNA
XM_053678303.1	1.33641	0.47735	0.00923	0.0371954	Upregulated	Ictalurus punctatus guanine nucleotide binding protein (G protein), beta 5b (gnb5b), mRNA
XR_008396591.1	1.33556	2.34067	2.74531e-06	5.12735e-05	Upregulated	Ictalurus punctatus TRAF family member-associated NFKB activator (tank), transcript variant X4, misc_RNA
XM_017476275.3	1.33513	0.476204	0.000608741	0.00423299	Upregulated	Ictalurus punctatus uncharacterized im:7136021 (im:7136021), transcript variant X1, mRNA
XM_017479694.3	1.33262	-0.0230861	0.0134069	0.0496163	Upregulated	Ictalurus punctatus PI-PLC X domain-containing protein 1 (si:dkey-66a8.7), transcript variant X1, mRNA
XM_017467767.3	1.33169	0.356419	0.00869007	0.0353606	Upregulated	Ictalurus punctatus transcription activation suppressor family member 2 (tasor2), transcript variant X1, mRNA
XM_017496399.3	1.3306	7.05715	0.000143694	0.0012975	Upregulated	Ictalurus punctatus purine nucleoside phosphorylase (LOC108280898), mRNA
XM_017454314.3	1.3297	2.56587	0.00594728	0.0262706	Upregulated	Ictalurus punctatus cyclic GMP-AMP synthase (LOC108256977), mRNA
XM_017464782.3	1.32955	5.46612	2.86779e-07	7.73088e-06	Upregulated	Ictalurus punctatus opioid growth factor receptor-like 1 (ogfrl1), mRNA
XM_053682732.1	1.3295	1.12692	0.00112108	0.00690464	Upregulated	Ictalurus punctatus solute carrier family 2, facilitated glucose transporter member 1 (LOC108269854), mRNA
XM_017494173.3	1.32683	3.86087	0.00045147	0.0033255	Upregulated	Ictalurus punctatus GATA binding protein 3 (gata3), transcript variant X2, mRNA
XM_017469313.3	1.32657	4.63134	4.20993e-06	7.33724e-05	Upregulated	Ictalurus punctatus DnaJ (Hsp40) homolog, subfamily C, member 3a (dnajc3a), mRNA
XM_017472736.3	1.32179	5.44464	4.92891e-06	8.38253e-05	Upregulated	Ictalurus punctatus C2H2-type zinc finger protein (zgc:153115), mRNA
XM_017457698.3	1.32179	4.62699	2.22719e-08	9.48399e-07	Upregulated	Ictalurus punctatus uncharacterized LOC108258786 (LOC108258786), mRNA
XM_017450817.3	1.31892	7.59273	5.1958e-07	1.28339e-05	Upregulated	Ictalurus punctatus guanine nucleotide binding protein-like 3 (nucleolar) (gnl3), mRNA
XM_017496225.3	1.31212	6.32171	2.41302e-05	0.000301537	Upregulated	Ictalurus punctatus growth arrest and DNA-damage-inducible, alpha, a (gadd45aa), mRNA
XM_017467752.3	1.3107	0.956496	0.00188522	0.0105675	Upregulated	Ictalurus punctatus hydroxysteroid (17-beta) dehydrogenase 4 (hsd17b4), transcript variant X1, mRNA
XM_017492328.3	1.31023	4.06595	3.41671e-05	0.000403668	Upregulated	Ictalurus punctatus G protein-coupled receptor 34 like (gpr34l), mRNA
XM_017484110.3	1.30954	3.89071	1.27891e-05	0.000177573	Upregulated	Ictalurus punctatus immunoglobulin superfamily member 6 (si:ch211-139g16.8), mRNA
XM_017454475.3	1.30954	1.86467	1.64034e-07	4.89576e-06	Upregulated	Ictalurus punctatus hemicentin-1 (LOC108257068), transcript variant X1, mRNA
XM_017488079.3	1.30897	5.34266	0.000387352	0.00293984	Upregulated	Ictalurus punctatus ERBB receptor feedback inhibitor 1 (LOC108276422), mRNA
XM_017468758.3	1.30895	2.84626	3.97894e-09	2.1627e-07	Upregulated	Ictalurus punctatus adaptor related protein complex 3 subunit sigma 1 (LOC108265913), transcript variant X1, mRNA
XM_017455305.3	1.30734	6.41054	3.77693e-10	2.88579e-08	Upregulated	Ictalurus punctatus prolyl endopeptidase (prep), mRNA
XM_017466162.2	1.30448	6.49105	1.31251e-07	4.07182e-06	Upregulated	Ictalurus punctatus NIP7 nucleolar pre-rRNA processing protein (nip7), mRNA
XM_017477813.3	1.30403	6.99841	1.5032e-07	4.5167e-06	Upregulated	Ictalurus punctatus FtsJ RNA 2'-O-methyltransferase 3 (ftsj3), mRNA
XM_053674387.1	1.30182	4.87641	0.00756337	0.0317666	Upregulated	Ictalurus punctatus BOLA class I histocompatibility antigen, alpha chain BL3-6 (LOC108255435), mRNA
XM_017456179.3	1.30059	7.54311	9.85301e-09	4.73901e-07	Upregulated	Ictalurus punctatus phenylalanyl-tRNA synthetase subunit alpha (farsa), mRNA
XM_053680871.1	1.2985	1.09626	0.00412845	0.0195889	Upregulated	Ictalurus punctatus interleukin 1 receptor-like 1 (il1rl1), mRNA
XM_017481295.3	1.29837	6.86598	3.5364e-12	4.82502e-10	Upregulated	Ictalurus punctatus MARCKS-like 1b (marcksl1b), mRNA
XM_017449946.3	1.29582	7.30093	1.21168e-07	3.79422e-06	Upregulated	Ictalurus punctatus ATPase family AAA domain containing 3 (atad3), mRNA
XM_017489300.2	1.2955	1.24156	0.00303235	0.0153931	Upregulated	Ictalurus punctatus ubiquitin specific peptidase 36 (usp36), transcript variant X1, mRNA
XM_053687976.1	1.2921	4.48407	0.00285836	0.0147393	Upregulated	Ictalurus punctatus elastin b (elnb), partial mRNA
XM_017450562.3	1.29187	4.66024	3.39299e-11	3.60061e-09	Upregulated	Ictalurus punctatus canopy FGF signaling regulator 2 (cnpy2), mRNA
XR_006982996.1	1.28134	-0.154069	0.00653455	0.0282123	Upregulated	Ictalurus punctatus small nucleolar RNA SNORA74 (LOC124628462), ncRNA
XR_008393559.1	1.28097	4.19197	7.90004e-09	3.97111e-07	Upregulated	Ictalurus punctatus uncharacterized LOC128629216 (LOC128629216), ncRNA
XM_017478164.3	1.28074	2.077	0.000693406	0.0046897	Upregulated	Ictalurus punctatus protein strawberry notch homolog 2 (si:ch73-63e15.2), transcript variant X4, mRNA
XM_017470729.3	1.28034	1.51022	0.012347	0.0467021	Upregulated	Ictalurus punctatus thyroid receptor-interacting protein 11 (LOC108266903), transcript variant X1, mRNA
XM_017490305.3	1.27664	5.85862	9.02875e-11	8.04173e-09	Upregulated	Ictalurus punctatus translocase of inner mitochondrial membrane 50 homolog (S. cerevisiae) (timm50), mRNA
XM_017494783.3	1.27654	4.95054	0.000359333	0.00278046	Upregulated	Ictalurus punctatus adrenomedullin 2a (adm2a), mRNA
XM_017467661.1	1.2724	7.93237	1.54322e-08	6.9736e-07	Upregulated	Ictalurus punctatus N-acetylneuraminate pyruvate lyase (dihydrodipicolinate synthase) (npl), mRNA
XM_017481996.2	1.27194	1.36415	0.00442192	0.0206228	Upregulated	Ictalurus punctatus desumoylating isopeptidase 1a (desi1a), transcript variant X2, mRNA
unassigned_transcript_2528	1.27141	7.63053	1.26257e-07	3.92601e-06	Upregulated
XM_053677358.1	1.27017	9.21672	0.000110483	0.00104845	Upregulated	Ictalurus punctatus serine-rich adhesin for platelets (si:dkey-162h11.3), mRNA
XM_053677757.1	1.26928	1.13582	0.00051558	0.00371634	Upregulated	Ictalurus punctatus ER membrane protein complex subunit 8 (emc8), transcript variant X1, mRNA
XM_017480079.3	1.26432	8.65232	2.83262e-09	1.61859e-07	Upregulated	Ictalurus punctatus syndecan 4 (sdc4), mRNA
XM_017475748.3	1.2628	5.55523	1.80893e-08	8.00903e-07	Upregulated	Ictalurus punctatus ecdysoneless homolog (Drosophila) (ecd), mRNA
XM_053675929.1	1.26028	7.21249	9.9471e-09	4.76712e-07	Upregulated	Ictalurus punctatus mannosidase, alpha, class 1A, member 1 (man1a1), mRNA
XM_017474181.3	1.25768	0.174318	0.00196164	0.0109015	Upregulated	Ictalurus punctatus SET domain containing 7, histone lysine methyltransferase (setd7), transcript variant X3, mRNA
XM_017476167.3	1.25686	8.96175	0.000262077	0.00214195	Upregulated	Ictalurus punctatus ornithine decarboxylase (LOC108269971), mRNA
XM_053676084.1	1.25639	2.23114	0.00359988	0.0176121	Upregulated	Ictalurus punctatus endonuclease domain-containing 1 protein-like (LOC128629190), mRNA
XM_017475778.3	1.25491	4.65145	4.27083e-06	7.41627e-05	Upregulated	Ictalurus punctatus GTP cyclohydrolase 1 (gch1), mRNA
XR_006981090.1	1.2546	0.510594	0.00952217	0.0381285	Upregulated	Ictalurus punctatus small nucleolar RNA SNORA73 family (LOC124626331), ncRNA
XM_017470083.3	1.25191	1.10726	0.00823286	0.0338662	Upregulated	Ictalurus punctatus RNA-binding motif, single-stranded-interacting protein 1 (LOC108266580), transcript variant X3, mRNA
XM_053683990.1	1.25117	2.14526	7.65377e-05	0.000781807	Upregulated	Ictalurus punctatus MIEF1 upstream open reading frame protein-like (LOC128634056), mRNA
XM_017482622.3	1.2505	0.975221	0.012134	0.0460656	Upregulated	Ictalurus punctatus fascin actin-bundling protein 2b, retinal (fscn2b), mRNA
XM_017464701.3	1.25001	1.40177	0.00224401	0.0121476	Upregulated	Ictalurus punctatus zinc finger, AN1-type domain 3 (zfand3), transcript variant X1, mRNA
XM_017456351.3	1.24982	0.859347	0.000537591	0.00382754	Upregulated	Ictalurus punctatus cytohesin 3b (cyth3b), transcript variant X2, mRNA
XM_017464075.3	1.24946	9.64419	7.86868e-06	0.00012038	Upregulated	Ictalurus punctatus MARCKS-like 1a (marcksl1a), mRNA
XM_017472150.3	1.24778	2.30151	0.00243404	0.0129509	Upregulated	Ictalurus punctatus RAS protein activator like 2 (rasal2), transcript variant X5, mRNA
XM_017458751.3	1.24738	7.64925	8.33388e-09	4.15792e-07	Upregulated	Ictalurus punctatus eukaryotic translation initiation factor 3, subunit Jb (eif3jb), mRNA
XM_053675953.1	1.24583	2.91004	5.50627e-05	0.000594201	Upregulated	Ictalurus punctatus B-cell receptor CD22 (LOC124626379), mRNA
XM_017484248.3	1.24408	4.68753	7.03576e-11	6.62501e-09	Upregulated	Ictalurus punctatus LRAT domain containing 1 (lratd1), mRNA
XM_017475099.3	1.24382	4.9454	5.3551e-05	0.000579782	Upregulated	Ictalurus punctatus fibroblast growth factor receptor like 1b (fgfrl1b), mRNA
XM_053674013.1	1.24353	-0.276325	0.00405946	0.0193164	Upregulated	Ictalurus punctatus ubiquitin specific peptidase 49 (usp49), transcript variant X1, mRNA
XM_017475949.3	1.23905	5.00406	0.00595624	0.0262928	Upregulated	Ictalurus punctatus cathepsin L (catl), transcript variant X5, mRNA
XM_017489983.3	1.23478	9.32851	1.13706e-05	0.000160207	Upregulated	Ictalurus punctatus nucleophosmin 1a (npm1a), mRNA
XM_017486754.2	1.23432	2.19228	0.000403473	0.0030274	Upregulated	Ictalurus punctatus ras homolog gene family, member Ac (rhoac), transcript variant X1, mRNA
XM_017460851.3	1.2332	4.38361	3.65261e-05	0.000425427	Upregulated	Ictalurus punctatus spermine oxidase (smox), transcript variant X1, mRNA
XM_017453297.3	1.23157	4.07014	3.73344e-10	2.8725e-08	Upregulated	Ictalurus punctatus thiamine triphosphatase (thtpa), mRNA
XR_001812934.3	1.23116	0.233798	0.00643526	0.0279007	Upregulated	Ictalurus punctatus uncharacterized LOC108266710 (LOC108266710), ncRNA
XM_053682086.1	1.22983	5.87501	0.00128441	0.00773917	Upregulated	Ictalurus punctatus carbohydrate sulfotransferase 6 (chst6), mRNA
XM_053688447.1	1.22867	2.6514	2.67238e-05	0.000329331	Upregulated	Ictalurus punctatus uncharacterized LOC128635436 (LOC128635436), mRNA
XM_017479922.3	1.22764	1.34006	0.00852886	0.0348318	Upregulated	Ictalurus punctatus transglutaminase 2b (tgm2b), transcript variant X1, mRNA
XM_017480378.3	1.22698	6.87453	2.07964e-10	1.74886e-08	Upregulated	Ictalurus punctatus SEC61 translocon subunit alpha 1, like (sec61a1l), mRNA
XM_053680017.1	1.22484	0.182643	0.00492244	0.0225173	Upregulated	Ictalurus punctatus anaphase promoting complex subunit 5 (anapc5), transcript variant X2, mRNA
NM_001201149.1	1.22332	7.24986	1.92767e-09	1.16103e-07	Upregulated	Ictalurus punctatus heat shock 10 protein 1 (hspe1), mRNA
NM_001200497.1	1.22265	6.40683	0.00235723	0.0126327	Upregulated	Ictalurus punctatus leukocyte elastase inhibitor (ileu), mRNA
XM_047160659.2	1.22264	7.07037	4.64573e-07	1.16349e-05	Upregulated	Ictalurus punctatus pumilio RNA-binding family member 3 (pum3), mRNA
XM_017460429.3	1.2203	2.92619	0.000558545	0.00395173	Upregulated	Ictalurus punctatus FXYD domain containing ion transport regulator 2 (fxyd2), mRNA
XM_017460075.3	1.21914	7.42278	3.82415e-06	6.76359e-05	Upregulated	Ictalurus punctatus complement component 1, q subcomponent binding protein (c1qbp), mRNA
XM_017466617.3	1.21903	6.22388	2.54659e-08	1.06408e-06	Upregulated	Ictalurus punctatus ras-related protein Rap-2b (LOC108264766), mRNA
XM_017465068.2	1.21891	5.88345	1.97081e-09	1.18169e-07	Upregulated	Ictalurus punctatus PAK1 interacting protein 1 (pak1ip1), mRNA
XM_017450250.3	1.2184	5.33413	5.40345e-05	0.000584543	Upregulated	Ictalurus punctatus ArfGAP with coiled-coil, ankyrin repeat and PH domains 3b (acap3b), transcript variant X2, mRNA
XM_017467117.3	1.21836	1.79967	0.00451986	0.0210136	Upregulated	Ictalurus punctatus phospholipase C, eta 2a (plch2a), transcript variant X2, mRNA
XM_017450759.3	1.21803	3.02847	1.78072e-06	3.54315e-05	Upregulated	Ictalurus punctatus synaptotagmin binding, cytoplasmic RNA interacting protein (syncrip), transcript variant X1, mRNA
NM_001200572.1	1.21666	4.9538	3.23569e-06	5.88631e-05	Upregulated	Ictalurus punctatus oligosaccharyltransferase complex subunit 4 (non-catalytic) (ost4), mRNA
XM_017452998.2	1.21646	4.44767	4.40122e-06	7.5836e-05	Upregulated	Ictalurus punctatus retinol dehydrogenase 10a (rdh10a), mRNA
XM_017466234.3	1.21438	7.78487	2.17303e-06	4.1627e-05	Upregulated	Ictalurus punctatus cytochrome b-245 light chain (LOC108264585), mRNA
XR_006983703.1	1.21423	0.245603	0.00250601	0.0132862	Upregulated	Ictalurus punctatus small nucleolar RNA SNORA53 (LOC124628934), ncRNA
NM_001200804.1	1.214	5.61635	1.10457e-12	1.69761e-10	Upregulated	Ictalurus punctatus ADP-ribosylation factor-like 2 (arl2), mRNA
XM_017470712.3	1.21256	2.69544	0.00296681	0.0151409	Upregulated	Ictalurus punctatus dopachrome tautomerase (dct), mRNA
XM_017460096.3	1.21164	1.48189	0.000553846	0.00393072	Upregulated	Ictalurus punctatus RCC1 like (rcc1l), transcript variant X1, mRNA
XM_017470772.3	1.20916	6.37103	1.71418e-07	5.04852e-06	Upregulated	Ictalurus punctatus glutamate-rich WD repeat containing 1 (grwd1), mRNA
XM_047158679.2	1.20861	4.37858	6.11003e-06	9.90269e-05	Upregulated	Ictalurus punctatus tumor necrosis factor receptor superfamily member 3 (si:ch73-361p23.3), mRNA
XM_017453442.3	1.20649	6.35902	4.71068e-10	3.36826e-08	Upregulated	Ictalurus punctatus GTPase IMAP family member 4 (gimap4), mRNA
XM_017468823.3	1.20334	6.93527	9.80226e-08	3.15063e-06	Upregulated	Ictalurus punctatus calreticulin (calr), mRNA
XM_017477035.3	1.20181	4.96365	8.92907e-11	8.01279e-09	Upregulated	Ictalurus punctatus cardiolipin synthase 1 (crls1), mRNA
XR_006984181.2	1.19878	2.06867	0.00138893	0.00824294	Upregulated	Ictalurus punctatus uncharacterized LOC124629243 (LOC124629243), ncRNA
XM_017484427.3	1.19839	6.92033	5.43502e-07	1.32612e-05	Upregulated	Ictalurus punctatus ribosomal L1 domain containing 1 (rsl1d1), mRNA
XM_017453834.3	1.19672	4.32625	3.25607e-06	5.91534e-05	Upregulated	Ictalurus punctatus uncharacterized si:dkey-122a22.2 (si:dkey-122a22.2), mRNA
XM_017468148.2	1.19597	2.01143	0.0014591	0.00855685	Upregulated	Ictalurus punctatus tight junction protein ZO-2 (LOC108265610), transcript variant X1, mRNA
XM_017464057.3	1.19216	0.749741	0.0101126	0.0399342	Upregulated	Ictalurus punctatus beta-1,3-glucuronyltransferase 2 (glucuronosyltransferase S) (b3gat2), mRNA
unassigned_transcript_2520	1.19122	2.92104	0.00256995	0.0135475	Upregulated
XM_017487290.3	1.19043	6.77787	3.73806e-10	2.8725e-08	Upregulated	Ictalurus punctatus solute carrier family 25 member 33 (slc25a33), mRNA
XM_017458711.3	1.18849	2.00366	0.00283353	0.0146509	Upregulated	Ictalurus punctatus solute carrier family 16 member 6b (slc16a6b), transcript variant X1, mRNA
XM_047161983.2	1.18783	5.54187	0.000381791	0.00291377	Upregulated	Ictalurus punctatus heparin-binding EGF-like growth factor b (hbegfb), mRNA
XM_017474076.3	1.18721	0.32696	0.0130869	0.0486608	Upregulated	Ictalurus punctatus N-acetyllactosaminide beta-1,3-N-acetylglucosaminyltransferase 2 (si:dkey-160o24.3), mRNA
XM_017450704.3	1.18639	1.53533	0.00779684	0.0325075	Upregulated	Ictalurus punctatus LIM domain and actin binding 1b (lima1b), transcript variant X2, mRNA
NM_001200432.1	1.18596	4.54203	3.6931e-07	9.58845e-06	Upregulated	Ictalurus punctatus methyltransferase 1, tRNA methylguanosine (mettl1), mRNA
XM_017481101.3	1.18325	5.04196	3.46065e-06	6.2357e-05	Upregulated	Ictalurus punctatus myelocytomatosis oncogene homolog (mych), mRNA
XM_017496361.3	1.18283	4.30089	0.000394444	0.00297636	Upregulated	Ictalurus punctatus claudin i (cldni), transcript variant X2, mRNA
XM_017468167.3	1.18185	6.15925	1.23789e-08	5.70754e-07	Upregulated	Ictalurus punctatus riboflavin kinase (rfk), mRNA
XM_017462194.3	1.18149	7.53008	0.000322972	0.00256061	Upregulated	Ictalurus punctatus immediate early response 2a (ier2a), mRNA
XM_017454850.3	1.18143	4.13886	8.36164e-06	0.000126618	Upregulated	Ictalurus punctatus UTP23 small subunit processome component (utp23), mRNA
XM_017461051.3	1.17928	4.48553	5.92651e-10	4.09404e-08	Upregulated	Ictalurus punctatus coiled-coil domain containing 86 (ccdc86), transcript variant X2, mRNA
NM_001201058.1	1.1788	6.37006	4.11044e-08	1.51825e-06	Upregulated	Ictalurus punctatus ATP synthase membrane subunit k (atp5md), mRNA; nuclear gene for mitochondrial product
XM_053678307.1	1.17832	2.24221	5.00458e-05	0.000547596	Upregulated	Ictalurus punctatus tropomodulin 2 (tmod2), transcript variant X5, mRNA
NM_001360862.1	1.17821	2.99534	5.08185e-06	8.51496e-05	Upregulated	Ictalurus punctatus interferon gamma receptor 1 (ifngr1), mRNA
XM_017467498.3	1.1779	5.60579	5.72355e-08	2.01394e-06	Upregulated	Ictalurus punctatus activator of basal transcription 1 (abt1), mRNA
XM_017475000.3	1.17754	2.23454	1.92062e-05	0.000250787	Upregulated	Ictalurus punctatus DEAD (Asp-Glu-Ala-Asp) box helicase 61 (ddx61), transcript variant X1, mRNA
XM_017483670.3	1.17697	6.19213	1.19366e-07	3.75539e-06	Upregulated	Ictalurus punctatus proteasome activator subunit 3 (psme3), mRNA
XM_017485390.2	1.17646	1.60298	0.000204189	0.00173567	Upregulated	Ictalurus punctatus haloacid dehalogenase like hydrolase domain containing 5 (hdhd5), transcript variant X1, mRNA
NM_001200839.1	1.17238	0.464164	0.00504923	0.0229715	Upregulated	Ictalurus punctatus cleavage and polyadenylation specific factor 4 (cpsf4), mRNA
XM_017477885.3	1.17163	1.19192	0.000622757	0.00430553	Upregulated	Ictalurus punctatus LIM-domain binding 1b (ldb1b), transcript variant X3, mRNA
XM_017451436.3	1.17158	6.4265	1.54899e-08	6.9736e-07	Upregulated	Ictalurus punctatus nucleolar protein 6 (RNA-associated) (nol6), mRNA
XM_017460297.3	1.17047	7.52151	3.0908e-06	5.66901e-05	Upregulated	Ictalurus punctatus cystatin-B (LOC108260204), mRNA
XM_017472356.3	1.17007	7.57807	3.48696e-06	6.26669e-05	Upregulated	Ictalurus punctatus diacylglycerol O-acyltransferase 1b (dgat1b), mRNA
XM_017459952.3	1.16953	5.89376	3.91242e-09	2.13523e-07	Upregulated	Ictalurus punctatus coiled-coil domain containing 43 (ccdc43), mRNA
XM_017458040.3	1.16712	7.44505	1.24913e-06	2.67662e-05	Upregulated	Ictalurus punctatus PWP2 small subunit processome component (pwp2h), mRNA
XM_017496169.3	1.16597	7.54132	1.68775e-06	3.38843e-05	Upregulated	Ictalurus punctatus midnolin (LOC108280776), mRNA
XM_017455504.3	1.16498	0.893896	0.0067742	0.0290736	Upregulated	Ictalurus punctatus A kinase (PRKA) anchor protein 12b (akap12b), transcript variant X1, mRNA
XM_053674361.1	1.16069	6.45123	1.03484e-06	2.24625e-05	Upregulated	Ictalurus punctatus abhydrolase domain containing 17B, depalmitoylase (abhd17b), mRNA
XM_017496079.3	1.15999	0.744961	0.00759955	0.0318638	Upregulated	Ictalurus punctatus cofactor required for Sp1 transcriptional activation, subunit 7 (crsp7), transcript variant X1, mRNA
XM_017489233.3	1.15953	8.07649	1.51413e-09	9.37288e-08	Upregulated	Ictalurus punctatus interleukin 6 cytokine family signal transduce (il6st), mRNA
XM_017454608.3	1.1582	6.76108	1.15096e-11	1.31975e-09	Upregulated	Ictalurus punctatus ring finger protein 19B (rnf19b), mRNA
XM_017457262.3	1.15611	0.757689	0.0057493	0.0255905	Upregulated	Ictalurus punctatus E3 ubiquitin/ISG15 ligase TRIM25 (LOC108258555), mRNA
XM_017459102.3	1.15457	2.29316	0.00507094	0.0230546	Upregulated	Ictalurus punctatus uncharacterized LOC108259524 (LOC108259524), mRNA
NM_001245942.1	1.15457	9.64256	4.46774e-12	5.68934e-10	Upregulated	Ictalurus punctatus eukaryotic translation initiation factor 1 (eif1), mRNA
NM_001200738.1	1.15319	7.80874	0.00165384	0.00947045	Upregulated	Ictalurus punctatus anterior gradient homolog 2 (Xenopus laevis) (agr2), mRNA
XM_017489912.3	1.15125	6.89502	6.64255e-10	4.46319e-08	Upregulated	Ictalurus punctatus nuclear factor, interleukin 3 regulated (nfil3), mRNA
XM_017484488.2	1.15064	5.65185	1.84464e-15	6.46499e-13	Upregulated	Ictalurus punctatus ATP synthase mitochondrial F1 complex assembly factor 2 (atpaf2), mRNA
XM_017475792.3	1.14914	1.17069	0.000117295	0.0011006	Upregulated	Ictalurus punctatus UDP-glucose pyrophosphorylase 2b (ugp2b), transcript variant X1, mRNA
XM_017459675.3	1.14756	7.51661	1.87713e-06	3.67653e-05	Upregulated	Ictalurus punctatus transcription factor Sox-9-A (LOC108259890), mRNA
NM_001200202.1	1.1468	6.24571	0.000239324	0.00198165	Upregulated	Ictalurus punctatus chemokine (C-X-C motif) ligand 18b (cxcl18b), mRNA
XM_017460690.3	1.14472	6.97021	7.92757e-07	1.80397e-05	Upregulated	Ictalurus punctatus DEAD (Asp-Glu-Ala-Asp) box polypeptide 54 (ddx54), mRNA
NM_001201307.1	1.14297	0.326519	0.0120608	0.0458789	Upregulated	Ictalurus punctatus 5'-nucleotidase, cytosolic IIIA (nt5c3a), mRNA
XM_017495860.3	1.14289	1.44111	0.00173666	0.00983104	Upregulated	Ictalurus punctatus yjeF N-terminal domain-containing 3 (LOC108280648), mRNA
XR_008396488.1	1.1414	-0.284923	0.0134823	0.0498679	Upregulated	Ictalurus punctatus uncharacterized LOC124628148 (LOC124628148), ncRNA
XM_017465353.3	1.13882	0.713585	0.0111229	0.0430587	Upregulated	Ictalurus punctatus ArfGAP with GTPase domain, ankyrin repeat and PH domain 3 (agap3), transcript variant X3, mRNA
XM_017456551.3	1.13572	6.32105	1.99577e-12	2.83887e-10	Upregulated	Ictalurus punctatus nuclear factor of kappa light polypeptide gene enhancer in B-cells inhibitor, epsilon (nfkbie), mRNA
XM_053682600.1	1.13098	7.7518	6.83504e-07	1.59218e-05	Upregulated	Ictalurus punctatus FOS like 2, AP-1 transcription factor subunit (fosl2), mRNA
NM_001200125.1	1.13012	7.88319	0.000148247	0.00132589	Upregulated	Ictalurus punctatus ribosomal protein L29 (rpl29), mRNA
XR_001810995.3	1.13011	3.49752	2.00269e-05	0.000259296	Upregulated	Ictalurus punctatus uncharacterized LOC108259726 (LOC108259726), ncRNA
XM_017450431.3	1.13004	4.5621	1.35245e-06	2.82999e-05	Upregulated	Ictalurus punctatus coiled-coil-helix-coiled-coil-helix domain containing 4a (chchd4a), mRNA
XR_008393938.1	1.1276	0.922686	0.00169485	0.00964746	Upregulated	Ictalurus punctatus uncharacterized LOC128629561 (LOC128629561), ncRNA
XM_017470800.3	1.12188	6.48561	1.00452e-05	0.000146472	Upregulated	Ictalurus punctatus Rho family GTPase 3b (rnd3b), mRNA
XM_017460586.3	1.12165	5.68097	7.68076e-05	0.00078277	Upregulated	Ictalurus punctatus aspartoacylase (aspa), mRNA
XM_017461388.3	1.11977	6.39521	6.81055e-08	2.31715e-06	Upregulated	Ictalurus punctatus leucine aminopeptidase 3 (lap3), mRNA
XM_017461971.3	1.11722	5.60044	1.75965e-05	0.000234306	Upregulated	Ictalurus punctatus N-acetylglutamate synthase (nags), mRNA
XM_017488170.3	1.11652	5.2936	6.87377e-05	0.000713027	Upregulated	Ictalurus punctatus uncharacterized si:dkey-32e6.3 (si:dkey-32e6.3), mRNA
XM_017493650.3	1.1138	3.11057	0.000668617	0.00456592	Upregulated	Ictalurus punctatus coiled-coil-helix-coiled-coil-helix domain containing 3a (chchd3a), transcript variant X1, mRNA
XM_017467669.3	1.11306	4.90844	0.000535725	0.0038201	Upregulated	Ictalurus punctatus solute carrier family 25 member 37 (slc25a37), mRNA
XM_017475021.3	1.10969	6.19381	0.00621632	0.0271629	Upregulated	Ictalurus punctatus solute carrier family 7 member 11 (slc7a11), mRNA
XM_017485569.3	1.10954	8.23773	8.22025e-05	0.000826414	Upregulated	Ictalurus punctatus ATP-binding cassette, sub-family A (ABC1), member 1B (abca1b), mRNA
XM_017460312.3	1.10864	9.54663	1.27253e-06	2.70509e-05	Upregulated	Ictalurus punctatus heat shock protein 5 (hspa5), mRNA
XM_017494156.3	1.10819	6.83133	9.34033e-09	4.54144e-07	Upregulated	Ictalurus punctatus LLP homolog, long-term synaptic facilitation factor (llph), mRNA
XM_017470328.2	1.10633	6.9965	1.41303e-06	2.91119e-05	Upregulated	Ictalurus punctatus WD repeat domain 3 (wdr3), mRNA
XM_017450288.3	1.10605	1.56827	0.00722685	0.0307642	Upregulated	Ictalurus punctatus interleukin 17 receptor D (il17rd), transcript variant X1, mRNA
XM_047155707.2	1.10432	1.37818	0.000445947	0.0032907	Upregulated	Ictalurus punctatus kinesin-like protein KIF2A (LOC108265366), transcript variant X3, mRNA
XM_017451347.3	1.0988	1.50987	0.0039936	0.0190641	Upregulated	Ictalurus punctatus T-box transcription factor 3b (tbx3b), mRNA
XM_017489287.3	1.09684	8.17137	0.0037311	0.0180952	Upregulated	Ictalurus punctatus TIMP metallopeptidase inhibitor 2b (timp2b), mRNA
XM_017451685.3	1.09471	6.4608	0.000566479	0.00399667	Upregulated	Ictalurus punctatus immediate early response 3 (ier3), mRNA
XM_017461670.3	1.08985	2.99702	0.00130159	0.0078183	Upregulated	Ictalurus punctatus cytochrome P450 4V2 (LOC108260937), mRNA
XM_017491042.3	1.08861	5.29812	0.000239351	0.00198165	Upregulated	Ictalurus punctatus cysteine and histidine-rich domain (CHORD) containing 1a (chordc1a), mRNA
XM_017470645.3	1.08685	6.93479	2.63038e-07	7.22194e-06	Upregulated	Ictalurus punctatus ribosomal RNA processing 1 (rrp1), mRNA
XM_017477288.3	1.08681	3.65275	0.000156609	0.00139045	Upregulated	Ictalurus punctatus UDP-GlcNAc:betaGal beta-1,3-N-acetylglucosaminyltransferase 5a (b3gnt5a), transcript variant X1, mRNA
XM_017489687.3	1.08654	3.28544	8.54706e-06	0.000129279	Upregulated	Ictalurus punctatus cytotoxic and regulatory T cell molecule (LOC108277189), mRNA
XM_053680699.1	1.08572	6.81623	4.56984e-10	3.32084e-08	Upregulated	Ictalurus punctatus DnaJ heat shock protein family (Hsp40) member B11 (dnajb11), mRNA
NM_001201225.1	1.08489	5.69944	1.97056e-07	5.65414e-06	Upregulated	Ictalurus punctatus ribosome production factor 1 homolog (rpf1), mRNA
XM_017483056.3	1.08326	4.42455	7.95819e-07	1.8066e-05	Upregulated	Ictalurus punctatus ankyrin repeat domain 22 (ankrd22), mRNA
XM_017471328.3	1.08282	1.14321	0.00772806	0.0322711	Upregulated	Ictalurus punctatus uncharacterized si:ch211-183d21.1 (si:ch211-183d21.1), transcript variant X1, mRNA
NM_001201247.1	1.08223	6.58348	2.94449e-08	1.1823e-06	Upregulated	Ictalurus punctatus small nuclear ribonucleoprotein polypeptide F (snrpf), mRNA
XM_017474750.3	1.08208	6.25274	9.67496e-06	0.000141536	Upregulated	Ictalurus punctatus peptidylprolyl isomerase D (ppid), mRNA
XM_017472750.3	1.08073	7.16181	1.00808e-09	6.51162e-08	Upregulated	Ictalurus punctatus calcium/calmodulin-dependent protein kinase II inhibitor 2 (si:dkey-112a7.4), mRNA
XM_017472797.3	1.07966	7.70723	6.24103e-05	0.000657595	Upregulated	Ictalurus punctatus perilipin 2 (plin2), mRNA
XM_017473085.3	1.07737	2.18219	0.0112556	0.0434589	Upregulated	Ictalurus punctatus E3 ubiquitin-protein ligase TRIM39 (LOC124625987), mRNA
XM_053674977.1	1.07695	1.00371	0.0106179	0.0415121	Upregulated	Ictalurus punctatus dynein regulatory complex subunit 3 (drc3), mRNA
XM_017475905.3	1.0744	5.17845	8.73655e-06	0.000131254	Upregulated	Ictalurus punctatus ephrin-A1b (efna1b), mRNA
XM_053680290.1	1.07378	2.75635	0.000551152	0.00391576	Upregulated	Ictalurus punctatus protein fem-1 homolog C (LOC108265006), transcript variant X1, mRNA
XM_017490748.3	1.07337	6.14811	0.0026085	0.0136992	Upregulated	Ictalurus punctatus solute carrier family 1 member 5 (slc1a5), transcript variant X1, mRNA
XM_017477836.3	1.07283	6.02457	4.55677e-08	1.66472e-06	Upregulated	Ictalurus punctatus translocase of inner mitochondrial membrane 13 homolog (yeast) (timm13), mRNA
XM_017476232.3	1.0708	3.95217	1.89705e-08	8.28936e-07	Upregulated	Ictalurus punctatus ubiquitin thioesterase OTUB2 (LOC108270004), mRNA
XM_017459849.3	1.06759	4.03323	0.000410466	0.00307126	Upregulated	Ictalurus punctatus UDP-glucuronosyltransferase 2C1 (LOC108259978), transcript variant X2, mRNA
XM_017485805.3	1.06743	7.50728	4.28046e-05	0.000482174	Upregulated	Ictalurus punctatus circadian-associated transcriptional repressor (LOC108275177), mRNA
XM_017483580.3	1.06723	7.11616	9.18911e-08	2.98222e-06	Upregulated	Ictalurus punctatus HEAT repeat containing 1 (heatr1), mRNA
XM_017491005.3	1.06674	1.50276	0.000272451	0.00221456	Upregulated	Ictalurus punctatus slingshot protein phosphatase 2a (ssh2a), transcript variant X1, mRNA
XM_017459716.3	1.06606	5.46849	7.81127e-06	0.000119639	Upregulated	Ictalurus punctatus surfeit 6 (surf6), mRNA
XM_017487980.3	1.06484	8.49777	1.155e-08	5.36233e-07	Upregulated	Ictalurus punctatus seryl-tRNA synthetase 1 (sars1), mRNA
XM_017458474.3	1.06408	6.27918	8.50298e-07	1.89174e-05	Upregulated	Ictalurus punctatus HEAT repeat containing 3 (heatr3), mRNA
XM_017459181.3	1.06325	2.51196	0.000641358	0.00441131	Upregulated	Ictalurus punctatus spalt-like transcription factor 1a (sall1a), transcript variant X2, mRNA
XM_017474262.3	1.06184	4.16715	5.7202e-05	0.000610901	Upregulated	Ictalurus punctatus RNA polymerase I and III subunit D (polr1d), mRNA
XM_017451269.3	1.05696	2.1718	0.00802475	0.0331887	Upregulated	Ictalurus punctatus chemerin-like receptor 1 (LOC108255349), mRNA
XM_017470495.3	1.05694	5.04351	4.9494e-06	8.38764e-05	Upregulated	Ictalurus punctatus WD repeat domain 4 (wdr4), mRNA
XM_017470865.2	1.05676	7.44305	3.86084e-07	9.96589e-06	Upregulated	Ictalurus punctatus nucleolar protein interacting with the FHA domain of MKI67 (nifk), mRNA
XM_017454640.1	1.05608	6.10924	3.74219e-12	4.95413e-10	Upregulated	Ictalurus punctatus Rac family small GTPase 1b (rac1b), transcript variant X1, mRNA
XM_017478467.3	1.0545	4.81733	1.7913e-07	5.25142e-06	Upregulated	Ictalurus punctatus diphthamide biosynthesis 5 (dph5), mRNA
XM_017477684.3	1.05367	1.72331	0.00242791	0.0129286	Upregulated	Ictalurus punctatus T-box brain transcription factor 1a (tbr1a), mRNA
XM_017477350.3	1.05236	4.12264	5.12319e-08	1.84146e-06	Upregulated	Ictalurus punctatus chromosome 1 C16orf91 homolog (LOC108270539), mRNA
XM_017484173.3	1.04912	6.07977	8.72767e-08	2.86024e-06	Upregulated	Ictalurus punctatus mitogen-activated protein kinase kinase kinase 8 (map3k8), mRNA
XM_053680669.1	1.04763	6.92209	6.02986e-06	9.80843e-05	Upregulated	Ictalurus punctatus serine protease inhibitor Kazal-type 1 (LOC128632895), mRNA
XM_017452495.3	1.04673	7.59686	1.77912e-06	3.54315e-05	Upregulated	Ictalurus punctatus pescadillo (pes), mRNA
XM_017496066.3	1.04662	6.58468	6.29451e-11	6.14335e-09	Upregulated	Ictalurus punctatus short chain dehydrogenase/reductase family 16C, member 5a (sdr16c5a), mRNA
XM_017476626.3	1.04578	5.0353	7.69023e-07	1.76374e-05	Upregulated	Ictalurus punctatus SRA stem-loop interacting RNA binding protein (slirp), mRNA
XM_017492789.2	1.04381	3.7528	3.25533e-07	8.60218e-06	Upregulated	Ictalurus punctatus LIF receptor subunit alpha b (lifrb), transcript variant X1, mRNA
XM_017495355.3	1.04249	2.38403	0.00704057	0.0300861	Upregulated	Ictalurus punctatus rho GTPase-activating protein 29 (LOC108280415), transcript variant X1, mRNA
XM_017487406.3	1.04236	3.8655	0.00309318	0.0156012	Upregulated	Ictalurus punctatus suppressor of cytokine signaling 2 (LOC128628654), mRNA
XM_017484411.3	1.04214	1.52939	0.00286981	0.0147655	Upregulated	Ictalurus punctatus lipase maturation factor 1 (lmf1), transcript variant X1, mRNA
XM_017483932.3	1.04178	5.3215	0.000554763	0.00393305	Upregulated	Ictalurus punctatus 5-methyltetrahydrofolate-homocysteine methyltransferase (mtr), transcript variant X1, mRNA
XM_053679302.1	1.04158	4.46128	1.0811e-07	3.43357e-06	Upregulated	Ictalurus punctatus solute carrier family 15 member 4 (slc15a4), transcript variant X3, mRNA
XM_017461522.3	1.04071	5.79071	6.92665e-09	3.53964e-07	Upregulated	Ictalurus punctatus nuclear VCP like (nvl), mRNA
XM_017456365.3	1.04042	6.76415	2.13263e-06	4.10294e-05	Upregulated	Ictalurus punctatus transducin beta like 3 (tbl3), mRNA
XM_047162542.2	1.04019	2.80176	0.00123617	0.00750131	Upregulated	Ictalurus punctatus guanylate-binding protein 1 (LOC108280460), mRNA
XM_017452897.3	1.03937	8.26502	3.37827e-06	6.09592e-05	Upregulated	Ictalurus punctatus fibrillarin (fbl), mRNA
XM_017453968.3	1.0392	6.5859	4.65718e-07	1.16395e-05	Upregulated	Ictalurus punctatus SEM1 26S proteasome subunit (sem1), mRNA
XM_017488302.3	1.03513	5.22801	1.66196e-05	0.000223337	Upregulated	Ictalurus punctatus sigma non-opioid intracellular receptor 1 (sigmar1), mRNA
XM_017494873.3	1.03507	4.13156	2.28928e-08	9.6867e-07	Upregulated	Ictalurus punctatus cytochrome c oxidase assembly factor 6 homolog (LOC108280096), mRNA
XM_017451796.2	1.03435	3.50542	5.55912e-05	0.00059896	Upregulated	Ictalurus punctatus chromosome 22 C9orf85 homolog (c22h9orf85), transcript variant X1, mRNA
XM_017468777.3	1.03338	8.24048	2.42966e-07	6.78225e-06	Upregulated	Ictalurus punctatus Pim-1 proto-oncogene, serine/threonine kinase (pim1), mRNA
XM_053676245.1	1.03274	6.32891	0.00286323	0.0147474	Upregulated	Ictalurus punctatus uncharacterized LOC128629222 (LOC128629222), mRNA
XM_017484609.3	1.03247	5.27743	8.5806e-11	7.75211e-09	Upregulated	Ictalurus punctatus exosome complex component RRP40 (LOC108274435), mRNA
XR_008398228.1	1.03203	2.58259	0.00100365	0.00631224	Upregulated	Ictalurus punctatus furry homolog a (Drosophila) (frya), transcript variant X7, misc_RNA
XM_017477520.3	1.03089	7.12434	4.29837e-09	2.30817e-07	Upregulated	Ictalurus punctatus immediate early response 5 (ier5), mRNA
XM_017492131.3	1.03085	5.66194	4.0012e-05	0.000458048	Upregulated	Ictalurus punctatus NOP56 ribonucleoprotein homolog (nop56), transcript variant X1, mRNA
XM_017476795.3	1.03002	6.32067	3.21663e-10	2.52997e-08	Upregulated	Ictalurus punctatus Kruppel-like factor 11b (klf11b), mRNA
NM_001200877.1	1.02974	5.9449	9.10885e-08	2.96337e-06	Upregulated	Ictalurus punctatus phosphomannomutase 2 (pmm2), mRNA
NM_001201185.1	1.02954	5.24225	1.91585e-09	1.15913e-07	Upregulated	Ictalurus punctatus interleukin-1 receptor-associated kinase 4 (irak4), mRNA
NM_001200161.1	1.0285	9.2824	0.000322398	0.00255833	Upregulated	Ictalurus punctatus ribosomal protein S29 (rps29), mRNA
XM_017481825.3	1.02698	5.35518	1.02811e-05	0.000148936	Upregulated	Ictalurus punctatus XK-related protein 8 (LOC108272940), mRNA
XM_017487595.3	1.02526	6.18815	2.27765e-05	0.000287849	Upregulated	Ictalurus punctatus solute carrier family 17 member 9b (slc17a9b), mRNA
XM_017484911.3	1.02285	8.49849	6.43086e-07	1.5112e-05	Upregulated	Ictalurus punctatus heat shock protein 4b (hspa4b), mRNA
XM_017492236.3	1.02114	5.14921	1.25706e-06	2.685e-05	Upregulated	Ictalurus punctatus stromal cell-derived factor 2 (sdf2), mRNA
XM_017478601.3	1.01714	5.13111	1.27496e-05	0.000177209	Upregulated	Ictalurus punctatus DEAD (Asp-Glu-Ala-Asp) box polypeptide 49 (ddx49), mRNA
XM_017481095.3	1.01696	6.48836	8.64746e-07	1.90486e-05	Upregulated	Ictalurus punctatus ATP synthase F1 subunit epsilon (atp5f1e), mRNA
XM_017494809.3	1.01501	4.46986	5.82466e-06	9.50934e-05	Upregulated	Ictalurus punctatus coiled-coil domain containing 59 (ccdc59), mRNA
XM_017486126.3	1.01489	6.57431	0.00627434	0.0273538	Upregulated	Ictalurus punctatus uncharacterized LOC108275350 (LOC108275350), mRNA
XM_053688185.1	1.01421	7.23796	3.10337e-06	5.68427e-05	Upregulated	Ictalurus punctatus solute carrier family 26 member 5 (slc26a5), mRNA
NM_001200687.2	1.01378	4.20345	2.8659e-05	0.000347731	Upregulated	Ictalurus punctatus deleted in primary ciliary dyskinesia homolog (mouse) (dpcd), mRNA
XM_017455209.3	1.01361	6.6661	4.1275e-06	7.25214e-05	Upregulated	Ictalurus punctatus BOP1 ribosomal biogenesis factor (bop1), mRNA
XM_017460204.3	1.01327	4.65255	1.86834e-07	5.43079e-06	Upregulated	Ictalurus punctatus SUMO specific peptidase 3a (senp3a), mRNA
XM_017482063.3	1.01276	3.88254	0.000566725	0.00399667	Upregulated	Ictalurus punctatus carcinoembryonic antigen-related cell adhesion molecule 1 (si:ch211-264f5.6), transcript variant X1, mRNA
XM_017472841.3	1.01074	5.36688	8.67778e-09	4.28157e-07	Upregulated	Ictalurus punctatus interferon stimulated exonuclease gene 20-like 2 (isg20l2), mRNA
XM_017469942.3	1.00994	3.68077	0.000840217	0.00549635	Upregulated	Ictalurus punctatus chemokine (C-X-C motif) receptor 3, tandem duplicate 2 (cxcr3.2), mRNA
XM_017494665.3	1.00958	6.51676	1.06617e-07	3.39424e-06	Upregulated	Ictalurus punctatus heat shock protein 14 (hspa14), mRNA
XM_017474676.3	1.00956	1.7198	0.000498503	0.00361665	Upregulated	Ictalurus punctatus heterogeneous nuclear ribonucleoprotein H1 (hnrnph1), transcript variant X1, mRNA
XM_053684803.1	1.00887	6.07639	5.9777e-09	3.1592e-07	Upregulated	Ictalurus punctatus defective in cullin neddylation 1 domain containing 3 (dcun1d3), mRNA
XM_017472016.3	1.00883	7.3789	2.64997e-07	7.25077e-06	Upregulated	Ictalurus punctatus receptor-interacting serine-threonine kinase 2 (LOC108267689), mRNA
XM_017472966.1	1.00871	1.35482	0.000365156	0.00281447	Upregulated	Ictalurus punctatus dynein regulatory complex protein 1 (LOC108268164), mRNA
XM_017471631.3	1.00862	5.76575	2.40737e-12	3.38832e-10	Upregulated	Ictalurus punctatus gasdermin Eb (gsdmeb), mRNA
XM_017469526.2	1.00783	1.00751	0.00110838	0.00685482	Upregulated	Ictalurus punctatus cyclic AMP receptor-like protein A (si:dkey-100n23.5), transcript variant X4, mRNA
NM_001201095.1	1.00709	6.51863	4.38489e-05	0.000491866	Upregulated	Ictalurus punctatus ribosome production factor 2 homolog (rpf2), mRNA
XM_017487508.3	1.00575	3.31711	0.00274168	0.0142808	Upregulated	Ictalurus punctatus dimethylarginine dimethylaminohydrolase 1 (ddah1), transcript variant X1, mRNA
XM_017463248.3	1.00564	3.62651	2.31432e-05	0.000290835	Upregulated	Ictalurus punctatus thioredoxin-related transmembrane protein 1 (LOC108262896), mRNA
XM_017481224.3	1.00489	2.85496	0.00210722	0.0115569	Upregulated	Ictalurus punctatus ceramide synthase 2a (cers2a), transcript variant X1, mRNA
XM_017453987.3	1.00449	4.53155	0.000556788	0.00394531	Upregulated	Ictalurus punctatus uncharacterized si:ch73-345f18.3 (si:ch73-345f18.3), mRNA
XM_017495410.3	1.00439	6.64273	0.000289629	0.00233573	Upregulated	Ictalurus punctatus zinc finger, SWIM-type containing 5 (zswim5), mRNA
XM_017472484.2	1.00341	5.17347	3.37344e-07	8.8792e-06	Upregulated	Ictalurus punctatus UTP11 small subunit processome component (utp11), mRNA
XM_017475971.3	1.00254	7.21414	6.26824e-08	2.17131e-06	Upregulated	Ictalurus punctatus tryptophanyl-tRNA synthetase 1 (wars1), mRNA
NM_001278803.1	1.00029	8.60107	2.6138e-08	1.08538e-06	Upregulated	Ictalurus punctatus protein disulfide isomerase family A, member 6 (pdia6), mRNA
XM_017477386.3	-1.00155	1.92835	0.00952357	0.0381285	Downregulated	Ictalurus punctatus DIRAS family, GTP-binding RAS-like 1a (diras1a), mRNA
XM_017454349.2	-1.00189	8.52946	0.00649677	0.0280945	Downregulated	Ictalurus punctatus keratin, type I cytoskeletal 13 (LOC108256995), mRNA
XM_017472416.3	-1.00225	8.11275	5.20038e-06	8.69179e-05	Downregulated	Ictalurus punctatus actin family protein (zgc:101810), mRNA
XM_017492321.3	-1.00356	7.32606	7.29828e-05	0.000749504	Downregulated	Ictalurus punctatus MAGUK p55 scaffold protein 1 (mpp1), mRNA
XR_001812629.3	-1.00392	0.535334	0.00385756	0.0185671	Downregulated	Ictalurus punctatus uncharacterized LOC108265211 (LOC108265211), ncRNA
XM_017472034.3	-1.00397	4.89055	1.30978e-05	0.000181294	Downregulated	Ictalurus punctatus deltex 4, E3 ubiquitin ligase a (dtx4a), mRNA
XM_017483086.3	-1.00507	2.4598	0.00112805	0.00694117	Downregulated	Ictalurus punctatus chromobox homolog 1b (HP1 beta homolog Drosophila) (cbx1b), mRNA
XM_017465171.3	-1.01044	1.96741	0.0101983	0.0401534	Downregulated	Ictalurus punctatus spondin 1a (spon1a), mRNA
XM_047156614.2	-1.01052	3.02891	7.26656e-05	0.000747394	Downregulated	Ictalurus punctatus G protein-coupled receptor 25 (gpr25), mRNA
XM_017460778.3	-1.01077	5.51479	0.000515927	0.00371635	Downregulated	Ictalurus punctatus frizzled class receptor 9a (fzd9a), mRNA
XM_017470138.3	-1.01147	5.42767	5.20228e-07	1.28339e-05	Downregulated	Ictalurus punctatus solute carrier family 9 member 2 (slc9a2), mRNA
NM_001200237.1	-1.01168	2.52682	0.000311008	0.00247972	Downregulated	Ictalurus punctatus CD79b molecule, immunoglobulin-associated beta (cd79b), mRNA
XM_017491527.2	-1.01224	4.45102	1.53483e-05	0.000208771	Downregulated	Ictalurus punctatus Na(+)/H(+) exchange regulatory cofactor NHE-RF2 (LOC108278278), mRNA
XM_017475075.3	-1.01298	6.13714	9.67074e-13	1.53938e-10	Downregulated	Ictalurus punctatus P2Y receptor family member 10 (p2ry10), mRNA
XM_017458727.3	-1.01546	4.29073	1.04228e-05	0.000150127	Downregulated	Ictalurus punctatus achaete-scute family bHLH transcription factor 1b (ascl1b), mRNA
XM_017463317.3	-1.01557	2.85612	1.8479e-06	3.63358e-05	Downregulated	Ictalurus punctatus cytochrome P450 2U1 (LOC108262960), mRNA
XM_017479008.3	-1.01578	4.70546	0.000107529	0.00102772	Downregulated	Ictalurus punctatus protein tyrosine kinase 7a (ptk7a), mRNA
XR_006982607.2	-1.01668	2.26164	0.000273103	0.00221716	Downregulated	Ictalurus punctatus coiled-coil domain-containing protein 138 (LOC108266880), transcript variant X2, misc_RNA
XM_017491122.3	-1.01728	4.42124	2.50069e-05	0.00031104	Downregulated	Ictalurus punctatus solute carrier family 37 member 4a (slc37a4a), mRNA
XM_017478808.3	-1.01791	4.9379	0.000100744	0.000979667	Downregulated	Ictalurus punctatus beta-1,3-galactosyltransferase 1 (LOC108271308), mRNA
XM_053680657.1	-1.01856	2.92841	0.000165542	0.00145815	Downregulated	Ictalurus punctatus E3 ubiquitin-protein ligase TRIM35 (LOC124628227), mRNA
XM_053686447.1	-1.01959	2.60254	7.54632e-05	0.000773194	Downregulated	Ictalurus punctatus TSC22 domain family protein 4 (zgc:153012), transcript variant X1, mRNA
XM_017468365.3	-1.02017	0.587939	0.00224671	0.0121524	Downregulated	Ictalurus punctatus DMRT-like family A2 (dmrta2), mRNA
XM_053686098.1	-1.02137	3.96503	4.26361e-07	1.07899e-05	Downregulated	Ictalurus punctatus transcription elongation factor A (SII), 2 (tcea2), mRNA
XM_017454641.3	-1.02149	5.60187	6.20246e-07	1.47044e-05	Downregulated	Ictalurus punctatus unk like zinc finger (unkl), transcript variant X4, mRNA
XM_017474923.3	-1.02195	5.95453	3.11027e-09	1.73281e-07	Downregulated	Ictalurus punctatus IL2 inducible T cell kinase (itk), mRNA
XM_017456256.3	-1.02244	6.62259	2.17984e-07	6.14907e-06	Downregulated	Ictalurus punctatus BCL11 transcription factor B b (bcl11bb), mRNA
XM_017489022.3	-1.02277	8.25969	0.0111839	0.0432573	Downregulated	Ictalurus punctatus matrix metallopeptidase 30 (mmp30), mRNA
XM_017474072.3	-1.02295	1.91002	0.000126079	0.00116826	Downregulated	Ictalurus punctatus neuregulin 2b (nrg2b), mRNA
XM_017476493.3	-1.02344	4.32925	0.000717958	0.00483131	Downregulated	Ictalurus punctatus R-spondin 3 (rspo3), mRNA
XM_017466866.3	-1.0245	2.87644	0.000826357	0.00542692	Downregulated	Ictalurus punctatus uncharacterized LOC108264891 (LOC108264891), mRNA
XM_017482037.3	-1.02669	0.644685	0.00651104	0.028138	Downregulated	Ictalurus punctatus solute carrier family 15 member 1b (slc15a1b), mRNA
NM_001200323.1	-1.02766	8.66203	0.000110983	0.0010518	Downregulated	Ictalurus punctatus chemokine (C-X-C motif), receptor 4b (cxcr4b), mRNA
XM_053686286.1	-1.02937	3.99802	3.51337e-05	0.000412443	Downregulated	Ictalurus punctatus HAUS augmin-like complex, subunit 7 (haus7), mRNA
XM_017451876.3	-1.02945	6.87012	1.37019e-07	4.20201e-06	Downregulated	Ictalurus punctatus zinc metalloproteinase-disintegrin-like crotastatin (LOC108255713), mRNA
XM_017453876.3	-1.02953	4.21153	0.00357613	0.0175152	Downregulated	Ictalurus punctatus GTPase IMAP family member 8 (LOC108256720), mRNA
XM_053674152.1	-1.02981	7.20582	7.78672e-11	7.13125e-09	Downregulated	Ictalurus punctatus NCK associated protein 1 like (nckap1l), mRNA
XM_053679349.1	-1.03038	1.10753	0.0129353	0.0482988	Downregulated	Ictalurus punctatus voltage-dependent R-type calcium channel subunit alpha-1E (LOC108265205), mRNA
XM_017473660.3	-1.03112	4.70934	0.0011535	0.0070742	Downregulated	Ictalurus punctatus dihydropyrimidine dehydrogenase a, tandem duplicate 1 (dpyda.1), transcript variant X1, mRNA
XM_017461724.3	-1.03444	4.82517	6.20806e-12	7.61541e-10	Downregulated	Ictalurus punctatus leucine rich adaptor protein 1-like (LOC108260966), mRNA
XM_017492232.3	-1.03462	5.62049	8.44595e-09	4.19817e-07	Downregulated	Ictalurus punctatus TLC domain containing 1 (tlcd1), mRNA
XM_017452551.3	-1.03529	4.61144	0.000984503	0.00622696	Downregulated	Ictalurus punctatus doublesex and mab-3 related transcription factor 3a (dmrt3a), mRNA
XM_017474697.2	-1.03573	5.02458	1.09676e-05	0.000156008	Downregulated	Ictalurus punctatus transmembrane protein 263 (zgc:101566), mRNA
XM_017476403.3	-1.03768	6.63763	1.84078e-10	1.56771e-08	Downregulated	Ictalurus punctatus ArfGAP with SH3 domain, ankyrin repeat and PH domain 3 (asap3), mRNA
XM_047162604.2	-1.03956	1.06447	0.00237081	0.0126851	Downregulated	Ictalurus punctatus reprimo-like (rprml), mRNA
XM_017488656.3	-1.03961	8.46664	8.82282e-08	2.88435e-06	Downregulated	Ictalurus punctatus high mobility group box 1a (hmgb1a), mRNA
XM_017496142.3	-1.04006	1.54623	0.00998241	0.0395716	Downregulated	Ictalurus punctatus zinc finger and BTB domain containing 47a (zbtb47a), transcript variant X1, mRNA
XM_017494875.3	-1.04084	4.26734	0.00946017	0.0379856	Downregulated	Ictalurus punctatus tripartite motif-containing protein 16 (LOC108280106), mRNA
XM_017484202.3	-1.04282	5.14167	4.63735e-07	1.16349e-05	Downregulated	Ictalurus punctatus protein kinase C, epsilon a (prkcea), mRNA
XM_017492546.3	-1.04297	0.320997	0.00533992	0.0240972	Downregulated	Ictalurus punctatus RNA binding motif protein 14a (rbm14a), transcript variant X8, mRNA
XM_017461839.3	-1.04312	3.07176	0.00494926	0.0225936	Downregulated	Ictalurus punctatus sterol 26-hydroxylase, mitochondrial (LOC108261037), mRNA
XM_017464465.3	-1.04489	3.08801	1.1106e-05	0.000157308	Downregulated	Ictalurus punctatus zinc finger protein 827 (znf827), transcript variant X1, mRNA
XM_017474092.3	-1.04495	2.7844	0.000527568	0.00377373	Downregulated	Ictalurus punctatus receptor accessory protein 2 (reep2), mRNA
XM_017477354.3	-1.04554	1.80007	0.00276051	0.0143454	Downregulated	Ictalurus punctatus uncharacterized LOC108270544 (LOC108270544), mRNA
XM_017487755.3	-1.04646	3.42843	1.55908e-06	3.17297e-05	Downregulated	Ictalurus punctatus PTK6 protein tyrosine kinase 6b (ptk6b), mRNA
XM_047150309.2	-1.04666	0.0570351	0.00746497	0.0314871	Downregulated	Ictalurus punctatus rasd family member 4 (rasd4), mRNA
XM_017457222.3	-1.04792	0.314791	0.00426612	0.02005	Downregulated	Ictalurus punctatus cannabinoid receptor interacting protein 1a (cnrip1a), mRNA
XM_017486707.3	-1.04997	2.79469	1.48419e-05	0.000202501	Downregulated	Ictalurus punctatus BEN domain-containing protein 2 (LOC108275758), mRNA
XR_001813846.3	-1.05113	2.69841	0.0015232	0.00885507	Downregulated	Ictalurus punctatus uncharacterized LOC108271433 (LOC108271433), ncRNA
NM_001200200.1	-1.05433	6.09229	8.38561e-08	2.75489e-06	Downregulated	Ictalurus punctatus bactericidal permeability-increasing protein (LOC100304639), mRNA
XM_017479254.3	-1.0546	5.58242	0.000774521	0.00514974	Downregulated	Ictalurus punctatus selenium binding protein 1 (selenbp1), mRNA
XM_017486991.3	-1.05462	3.39315	0.000184504	0.00159162	Downregulated	Ictalurus punctatus spen family transcriptional repressor (spen), mRNA
XM_017484061.3	-1.05501	5.6727	5.97482e-08	2.07859e-06	Downregulated	Ictalurus punctatus ATP-binding cassette, sub-family A (ABC1), member 5 (abca5), mRNA
XM_017465053.3	-1.05502	4.05685	7.02583e-08	2.37688e-06	Downregulated	Ictalurus punctatus WD repeat domain 35 (wdr35), mRNA
XM_017476200.3	-1.05592	3.3735	3.99296e-05	0.000457496	Downregulated	Ictalurus punctatus uncharacterized LOC108269986 (LOC108269986), mRNA
XM_047160856.2	-1.05807	0.367321	0.0106211	0.0415127	Downregulated	Ictalurus punctatus glutamate receptor, ionotropic, kainate 1a (grik1a), mRNA
XM_017493110.3	-1.06012	4.16487	7.76941e-07	1.77581e-05	Downregulated	Ictalurus punctatus collagen and calcium binding EGF domains 1 (ccbe1), mRNA
XM_053677311.1	-1.06044	6.59616	0.00366408	0.0178544	Downregulated	Ictalurus punctatus NDRG family member 2 (ndrg2), transcript variant X1, mRNA
XM_017466663.3	-1.06067	5.07372	5.06201e-06	8.50304e-05	Downregulated	Ictalurus punctatus protein-L-isoaspartate (D-aspartate) O-methyltransferase domain containing 1 (pcmtd1), mRNA
XM_017492077.3	-1.06413	5.25043	6.67977e-16	2.62692e-13	Downregulated	Ictalurus punctatus coiled-coil domain containing 82 (ccdc82), mRNA
XM_053674577.1	-1.06494	5.45083	1.16632e-07	3.68673e-06	Downregulated	Ictalurus punctatus polymerase (DNA directed), epsilon (pole), mRNA
XM_053677053.1	-1.0668	6.68896	0.00564606	0.0252149	Downregulated	Ictalurus punctatus uncharacterized LOC108277243 (LOC108277243), mRNA
XM_017464758.3	-1.06776	2.98453	7.20638e-07	1.66707e-05	Downregulated	Ictalurus punctatus parkin RBR E3 ubiquitin protein ligase (prkn), mRNA
XM_017484368.3	-1.06874	1.42752	0.000614428	0.0042678	Downregulated	Ictalurus punctatus tudor and KH domain containing (tdrkh), transcript variant X1, mRNA
XM_017484099.3	-1.07034	4.05022	3.78231e-05	0.000437107	Downregulated	Ictalurus punctatus N-acylsphingosine amidohydrolase 2 (asah2), mRNA
XM_017450752.3	-1.07079	3.3779	0.000134665	0.00123329	Downregulated	Ictalurus punctatus nuclear casein kinase and cyclin-dependent kinase substrate 1a (nucks1a), mRNA
XM_017495695.3	-1.07081	3.37655	9.29565e-06	0.000137609	Downregulated	Ictalurus punctatus homer protein homolog 3 (LOC108280570), mRNA
XM_017487511.3	-1.07129	7.05029	3.65319e-06	6.5216e-05	Downregulated	Ictalurus punctatus cell adhesion molecule L1-like a (chl1a), mRNA
XM_053679735.1	-1.0733	0.0580418	0.0121872	0.0462154	Downregulated	Ictalurus punctatus transforming, acidic coiled-coil containing protein 2 (tacc2), transcript variant X6, mRNA
XM_047151940.2	-1.07498	2.73625	0.0128632	0.0481235	Downregulated	Ictalurus punctatus ribonuclease-like (LOC108260338), mRNA
XM_017486018.3	-1.07622	3.05438	0.00947925	0.0380393	Downregulated	Ictalurus punctatus acyl-CoA thioesterase 19 (acot19), mRNA
XM_053686608.1	-1.08035	1.97983	0.00228718	0.0123165	Downregulated	Ictalurus punctatus cornichon family AMPA receptor auxiliary protein 2 (cnih2), mRNA
XM_017480457.3	-1.08114	0.933015	0.00960562	0.0383966	Downregulated	Ictalurus punctatus protein phosphatase, Mg2+/Mn2+ dependent, 1J (ppm1j), transcript variant X1, mRNA
XM_017470903.3	-1.08126	3.049	0.000123216	0.0011473	Downregulated	Ictalurus punctatus BRCA1 associated RING domain 1 (bard1), mRNA
XM_017485984.3	-1.08126	1.52968	0.00588338	0.0260399	Downregulated	Ictalurus punctatus anoctamin 3 (ano3), mRNA
XM_017485302.3	-1.08468	0.711333	0.00739799	0.0312981	Downregulated	Ictalurus punctatus C-C chemokine receptor type 4 (LOC108274836), mRNA
XM_017464470.3	-1.08472	2.23674	2.0023e-05	0.000259296	Downregulated	Ictalurus punctatus proline rich 18 (prr18), mRNA
XM_017464433.3	-1.08516	1.15068	0.00565315	0.0252297	Downregulated	Ictalurus punctatus N-alpha-acetyltransferase 15, NatA auxiliary subunit b (naa15b), transcript variant X3, mRNA
XM_017469663.3	-1.08653	5.60369	7.2019e-07	1.66707e-05	Downregulated	Ictalurus punctatus extended synaptotagmin-like protein 3 (esyt3), mRNA
XM_017464412.3	-1.08696	5.49725	2.0637e-08	8.84413e-07	Downregulated	Ictalurus punctatus finTRIM family, member 14-like (ftr14l), mRNA
XM_017458193.3	-1.08708	1.49573	0.000211485	0.0017852	Downregulated	Ictalurus punctatus inhibitor of growth protein 1 (LOC108259058), mRNA
XM_017452374.3	-1.08927	3.33422	0.000549095	0.00390321	Downregulated	Ictalurus punctatus HtrA serine peptidase 4 (htra4), mRNA
XM_017490068.2	-1.08959	4.21938	7.61267e-07	1.74895e-05	Downregulated	Ictalurus punctatus polymerase (DNA directed), mu (polm), mRNA
XM_017460358.3	-1.09162	2.12604	0.000469829	0.0034479	Downregulated	Ictalurus punctatus immunoglobulin lambda-1 light chain (LOC108260251), mRNA
XR_001810026.3	-1.09302	1.40904	0.00750957	0.0316453	Downregulated	Ictalurus punctatus heterogeneous nuclear ribonucleoprotein A1a (hnrnpa1a), transcript variant X3, misc_RNA
XM_047149443.2	-1.09348	5.44833	0.000491072	0.00357048	Downregulated	Ictalurus punctatus deoxyribonuclease 1 like 4, tandem duplicate 1 (dnase1l4.1), mRNA
XM_053679231.1	-1.09387	1.31371	0.00835698	0.0342957	Downregulated	Ictalurus punctatus uncharacterized LOC128631116 (LOC128631116), mRNA
XM_017494480.3	-1.09518	1.20302	0.00425153	0.0200002	Downregulated	Ictalurus punctatus synaptosome associated protein 91b (snap91b), mRNA
XR_008393583.1	-1.09713	2.48495	0.0108068	0.0420541	Downregulated	Ictalurus punctatus uncharacterized LOC128629241 (LOC128629241), ncRNA
XM_017450184.3	-1.09723	3.62697	0.00536434	0.0241911	Downregulated	Ictalurus punctatus major facilitator superfamily domain containing 4Aa (mfsd4aa), mRNA
XM_017468892.3	-1.09742	4.12858	1.99553e-09	1.19117e-07	Downregulated	Ictalurus punctatus PHD finger protein 19 (phf19), mRNA
XM_017480349.3	-1.09782	1.67259	0.000389052	0.00294565	Downregulated	Ictalurus punctatus ciliary rootlet coiled-coil, rootletin family member 2 (crocc2), mRNA
XM_017453710.3	-1.09843	2.13172	0.000518749	0.00372914	Downregulated	Ictalurus punctatus DLEC1 cilia and flagella associated protein (dlec1), mRNA
XR_006980864.2	-1.10015	0.188649	0.0047098	0.0217379	Downregulated	Ictalurus punctatus uncharacterized LOC124626179 (LOC124626179), transcript variant X1, ncRNA
XM_017471314.3	-1.10222	5.10537	2.41924e-09	1.43131e-07	Downregulated	Ictalurus punctatus NLR family, CARD domain containing 3 (nlrc3), mRNA
XR_006981614.2	-1.10312	2.25923	0.000342717	0.00268137	Downregulated	Ictalurus punctatus uncharacterized LOC124627096 (LOC124627096), ncRNA
XM_047156667.2	-1.1044	2.28683	0.000394729	0.00297683	Downregulated	Ictalurus punctatus mucin-5AC (LOC108267168), mRNA
XM_017493002.3	-1.10476	1.83486	3.96505e-05	0.000454689	Downregulated	Ictalurus punctatus BCL2 interacting protein 1b (bnip1b), transcript variant X2, mRNA
XM_017493691.3	-1.10732	2.34613	0.00412464	0.0195778	Downregulated	Ictalurus punctatus leucine-rich repeat neuronal protein 3 (LOC108279439), mRNA
XM_017490241.3	-1.10814	2.75323	2.52783e-06	4.77395e-05	Downregulated	Ictalurus punctatus palmitoyl-protein thioesterase 2a, tandem duplicate 2 (ppt2a.2), mRNA
XM_053676927.1	-1.11002	3.39854	8.13497e-05	0.000820307	Downregulated	Ictalurus punctatus uncharacterized LOC108259935 (LOC108259935), transcript variant X6, mRNA
XM_017486777.3	-1.11065	7.48796	0.000107772	0.00102856	Downregulated	Ictalurus punctatus cadherin-like protein 26 (LOC108275789), mRNA
XM_017491787.3	-1.11127	6.26035	0.000272765	0.00221576	Downregulated	Ictalurus punctatus Rap guanine nucleotide exchange factor (GEF)-like 1 (rapgefl1), mRNA
XM_017474753.3	-1.11314	4.93995	1.05234e-07	3.36794e-06	Downregulated	Ictalurus punctatus FYVE, RhoGEF and PH domain-containing protein 6 (LOC108269145), mRNA
unassigned_transcript_1505	-1.11669	1.40744	0.0107658	0.041919	Downregulated
XM_017458124.3	-1.11837	4.00296	4.99782e-05	0.000547304	Downregulated	Ictalurus punctatus ankyrin repeat domain 10a (ankrd10a), mRNA
XM_017487110.3	-1.11862	3.55022	3.91052e-05	0.000449206	Downregulated	Ictalurus punctatus tubulin, alpha 1c (tuba1c), mRNA
XM_053683771.1	-1.11977	2.28706	0.000928975	0.00594606	Downregulated	Ictalurus punctatus GATA zinc finger domain-containing protein 14 (LOC108271653), mRNA
XM_017459746.3	-1.12039	4.41912	1.37441e-08	6.29355e-07	Downregulated	Ictalurus punctatus aminolevulinate dehydratase (alad), mRNA
XM_017469254.3	-1.12045	0.611647	0.00206609	0.0113686	Downregulated	Ictalurus punctatus toll-like receptor 7 (tlr7), mRNA
XM_017480727.3	-1.12194	6.07798	2.25579e-05	0.000285357	Downregulated	Ictalurus punctatus chemokine (C-C motif) receptor 7 (ccr7), mRNA
XM_017490199.2	-1.12269	2.61546	8.50725e-05	0.000849518	Downregulated	Ictalurus punctatus v-mos Moloney murine sarcoma viral oncogene homolog (mos), mRNA
XM_053681083.1	-1.12307	4.16052	0.00111831	0.00689391	Downregulated	Ictalurus punctatus sterol 26-hydroxylase, mitochondrial (LOC108261972), mRNA
XM_053677013.1	-1.12381	3.55664	0.00251479	0.0133117	Downregulated	Ictalurus punctatus trichohyalin (LOC108259947), transcript variant X3, mRNA
XM_017480024.3	-1.12461	4.85382	2.74346e-05	0.000336231	Downregulated	Ictalurus punctatus abhydrolase domain containing 14B (abhd14b), mRNA
XM_017483654.3	-1.1264	3.2598	8.94205e-09	4.39574e-07	Downregulated	Ictalurus punctatus chromobox homolog 7b (cbx7b), mRNA
NM_001200065.1	-1.12713	2.83112	4.46627e-06	7.6759e-05	Downregulated	Ictalurus punctatus toll-like receptor 21 (tlr21), mRNA
XM_017468308.3	-1.12908	2.02518	0.000244473	0.00201532	Downregulated	Ictalurus punctatus toll-like receptor 9 (tlr9), mRNA
XM_017456020.3	-1.13107	0.164799	0.0123083	0.046582	Downregulated	Ictalurus punctatus interferon regulatory factor 4b (irf4b), transcript variant X1, mRNA
XM_017451423.2	-1.13473	3.30257	6.45575e-05	0.00067755	Downregulated	Ictalurus punctatus ring finger protein 215 (rnf215), mRNA
XM_017460428.3	-1.13652	4.82468	1.14147e-10	9.9108e-09	Downregulated	Ictalurus punctatus chromobox homolog 4 (Pc class homolog, Drosophila) (cbx4), mRNA
XM_017459388.3	-1.13889	4.20351	6.03963e-10	4.14133e-08	Downregulated	Ictalurus punctatus fukutin (fktn), mRNA
XM_017457804.3	-1.1408	3.23171	2.85298e-07	7.70652e-06	Downregulated	Ictalurus punctatus Smith-Magenis syndrome chromosome region, candidate 8b (smcr8b), mRNA
XM_017458494.3	-1.14095	4.09473	2.75317e-08	1.12922e-06	Downregulated	Ictalurus punctatus CKLF-like MARVEL transmembrane domain containing 3 (cmtm3), mRNA
XM_017469497.3	-1.14123	2.27803	9.57157e-05	0.000938969	Downregulated	Ictalurus punctatus syntaxin 19 (stx19), mRNA
XR_008396840.1	-1.14146	1.28061	0.000603141	0.00420899	Downregulated	Ictalurus punctatus uncharacterized LOC128633457 (LOC128633457), ncRNA
XM_017467393.3	-1.14514	5.95207	0.000138293	0.00125961	Downregulated	Ictalurus punctatus NDUFA4 mitochondrial complex associated like 2a (ndufa4l2a), mRNA
XM_053683200.1	-1.14746	2.78271	0.000921745	0.00590827	Downregulated	Ictalurus punctatus unc-13 homolog A (C. elegans) (unc13a), mRNA
XM_017489714.3	-1.14775	3.59925	1.37943e-07	4.22067e-06	Downregulated	Ictalurus punctatus solute carrier family 27 member 6 (slc27a6), mRNA
XM_017465319.3	-1.14852	0.890913	0.0126823	0.0476202	Downregulated	Ictalurus punctatus tetratricopeptide repeat domain 36 (ttc36), mRNA
XM_017480678.3	-1.15345	2.43576	3.35299e-06	6.06312e-05	Downregulated	Ictalurus punctatus toll-like receptor 8 (LOC108272333), mRNA
XM_017465029.3	-1.15476	4.64159	0.00278575	0.0144373	Downregulated	Ictalurus punctatus dishevelled-binding antagonist of beta-catenin 2 (dact2), mRNA
XM_047152886.2	-1.15585	3.00962	1.79581e-06	3.55729e-05	Downregulated	Ictalurus punctatus A-kinase-interacting protein 1 (LOC124626822), mRNA
XM_017476450.3	-1.16073	8.27888	1.037e-05	0.000149577	Downregulated	Ictalurus punctatus neuroblast differentiation-associated protein AHNAK (si:ch211-125o16.4), mRNA
XM_047154729.2	-1.16392	3.19527	2.38637e-07	6.67535e-06	Downregulated	Ictalurus punctatus mRNA decay activator protein ZFP36L1 (LOC124627908), mRNA
XM_053679801.1	-1.16596	3.39675	6.18064e-05	0.00065226	Downregulated	Ictalurus punctatus abhydrolase domain containing 12, lysophospholipase (si:ch211-117n7.7), mRNA
XM_017496358.3	-1.16643	0.927686	0.00182782	0.0102774	Downregulated	Ictalurus punctatus teashirt homolog 1 (LOC108280876), mRNA
XR_001811282.3	-1.16743	2.71023	4.32618e-05	0.000486171	Downregulated	Ictalurus punctatus uncharacterized LOC108260921 (LOC108260921), ncRNA
XM_053679655.1	-1.1703	0.779306	0.00180682	0.0101708	Downregulated	Ictalurus punctatus storkhead box 1 (stox1), mRNA
XM_017452667.2	-1.17212	3.23515	2.21277e-05	0.000281245	Downregulated	Ictalurus punctatus centrosomal protein 72 (cep72), mRNA
XM_017463203.3	-1.17332	0.958377	0.00419967	0.0198493	Downregulated	Ictalurus punctatus hypocretin (orexin) receptor 2 (hcrtr2), mRNA
NM_001200210.1	-1.17382	1.8326	0.000672781	0.0045862	Downregulated	Ictalurus punctatus granzyme-like III (LOC100304651), mRNA
XM_017458890.3	-1.17441	-0.107521	0.00856251	0.0349372	Downregulated	Ictalurus punctatus SUMO specific peptidase 7b (senp7b), transcript variant X2, mRNA
XM_017477274.3	-1.17588	1.61914	0.000810265	0.00535015	Downregulated	Ictalurus punctatus SUMO peptidase family member, NEDD8 specific (senp8), transcript variant X1, mRNA
XM_017465334.3	-1.17874	2.58481	0.00105974	0.00661142	Downregulated	Ictalurus punctatus ArfGAP with GTPase domain, ankyrin repeat and PH domain 3 (agap3), transcript variant X1, mRNA
XM_017482413.3	-1.18172	3.24982	0.000414802	0.0030985	Downregulated	Ictalurus punctatus ATPase family AAA domain containing 5b (atad5b), mRNA
XM_047152742.2	-1.18182	3.7383	0.00388617	0.0186578	Downregulated	Ictalurus punctatus protein mono-ADP-ribosyltransferase PARP12 (LOC124626777), mRNA
XM_017464307.3	-1.18565	3.08564	0.00254231	0.0134308	Downregulated	Ictalurus punctatus von Willebrand factor A domain-containing protein 7 (LOC108263484), mRNA
XM_017470863.3	-1.18569	3.97258	6.86411e-06	0.000108487	Downregulated	Ictalurus punctatus AF4/FMR2 family, member 3 (aff3), mRNA
XM_017496053.3	-1.18629	1.13212	0.00540755	0.0243367	Downregulated	Ictalurus punctatus perforin-1 (LOC108280715), mRNA
XM_053684152.1	-1.18654	2.62253	0.000154771	0.00137505	Downregulated	Ictalurus punctatus myeloid-associated differentiation marker homolog (LOC108272443), mRNA
XM_017474018.3	-1.19079	4.74677	8.58237e-14	1.91258e-11	Downregulated	Ictalurus punctatus iduronate 2-sulfatase (ids), mRNA
XM_047150277.2	-1.19181	-0.172382	0.00607955	0.0266961	Downregulated	Ictalurus punctatus zinc finger DHHC-type palmitoyltransferase 20b (zdhhc20b), transcript variant X1, mRNA
XM_047156974.1	-1.19339	5.40671	3.48663e-07	9.14112e-06	Downregulated	Ictalurus punctatus proline-rich protein 15-like protein (LOC124628359), mRNA
XM_053681266.1	-1.19339	2.53467	0.000123978	0.00115278	Downregulated	Ictalurus punctatus calcium/calmodulin-dependent protein kinase (CaM kinase) II delta 1 (camk2d1), transcript variant X7, mRNA
XM_053681311.1	-1.1936	2.69925	0.000103681	0.000996639	Downregulated	Ictalurus punctatus ADAMTS-like protein 1 (LOC108268079), transcript variant X1, mRNA
XM_017464457.3	-1.1959	2.29125	4.70158e-05	0.000522134	Downregulated	Ictalurus punctatus leucine-rich repeat-containing protein 27 (LOC108263547), mRNA
XM_017484060.3	-1.19653	5.50326	1.38174e-15	5.27865e-13	Downregulated	Ictalurus punctatus ADP-ribosylation factor-like 4D (arl4d), mRNA
XM_053688375.1	-1.19898	0.218817	0.0101645	0.0400912	Downregulated	Ictalurus punctatus piccolo presynaptic cytomatrix protein a (pcloa), mRNA
XM_017459960.3	-1.19946	2.5465	1.99383e-06	3.8611e-05	Downregulated	Ictalurus punctatus uncharacterized protein LOC568721 homolog (si:dkey-237j10.2), mRNA
XM_017477114.3	-1.19989	4.94029	1.78442e-06	3.54525e-05	Downregulated	Ictalurus punctatus potassium channel, subfamily K, member 18 (kcnk18), mRNA
XM_047161440.2	-1.20162	4.29374	1.44788e-06	2.96927e-05	Downregulated	Ictalurus punctatus tripartite motif-containing protein 16 (LOC128628661), mRNA
XM_017473711.3	-1.20198	-0.629473	0.00596038	0.0262952	Downregulated	Ictalurus punctatus sorting nexin 7 (snx7), transcript variant X1, mRNA
XM_017462807.3	-1.20266	4.89838	2.78371e-05	0.000339918	Downregulated	Ictalurus punctatus CDC42 effector protein (Rho GTPase binding) 3 (cdc42ep3), mRNA
XM_017479124.3	-1.20539	4.99511	0.000434102	0.00322287	Downregulated	Ictalurus punctatus doublesex and mab-3 related transcription factor 2b (dmrt2b), mRNA
XM_017451532.3	-1.20567	7.38707	3.10471e-13	5.84691e-11	Downregulated	Ictalurus punctatus surfactant protein Bb (sftpbb), mRNA
XM_017455597.3	-1.2084	2.09247	0.00140266	0.00829496	Downregulated	Ictalurus punctatus DDHD domain containing 1b (ddhd1b), mRNA
XM_017450774.3	-1.21075	4.39379	1.86495e-13	3.95814e-11	Downregulated	Ictalurus punctatus LETM1 domain-containing protein 1 (LOC108255100), mRNA
XM_053681691.1	-1.21409	1.49923	0.00480571	0.022096	Downregulated	Ictalurus punctatus protein tyrosine phosphatase receptor type N2 (ptprn2), mRNA
XM_053675337.1	-1.21855	4.29669	5.76183e-08	2.01685e-06	Downregulated	Ictalurus punctatus progranulin-like (LOC128629076), mRNA
XM_053675930.1	-1.21901	4.98587	0.0106879	0.0417127	Downregulated	Ictalurus punctatus heat shock 70 kDa protein 1 (LOC128629166), mRNA
XM_017473192.3	-1.22148	4.13833	1.87732e-07	5.44503e-06	Downregulated	Ictalurus punctatus progestin and adipoQ receptor family member 9 (paqr9), mRNA
XM_017494843.3	-1.22538	1.98832	0.00194867	0.0108565	Downregulated	Ictalurus punctatus G protein-coupled receptor 37b (gpr37b), mRNA
XM_017454450.3	-1.22743	4.47897	1.15251e-08	5.36233e-07	Downregulated	Ictalurus punctatus COG5048 and zf-H2C2_2 domain-containing protein (si:dkeyp-113d7.1), mRNA
NM_001200988.2	-1.22793	1.63598	0.00293212	0.0149982	Downregulated	Ictalurus punctatus stomatin (EPB72)-like 3a (stoml3a), mRNA
XM_017476809.3	-1.22864	6.87858	6.64732e-06	0.000105685	Downregulated	Ictalurus punctatus cytosolic phospholipase A2 zeta (LOC108270284), mRNA
XM_017452119.3	-1.22954	7.59981	0.00016705	0.00147046	Downregulated	Ictalurus punctatus arrestin domain containing 3a (arrdc3a), mRNA
XM_053688086.1	-1.23052	-0.651902	0.00330188	0.0164246	Downregulated	Ictalurus punctatus microtubule associated monooxygenase, calponin and LIM domain containing 3b (mical3b), transcript variant X12, mRNA
XM_053681743.1	-1.2312	1.48541	0.00203336	0.0112162	Downregulated	Ictalurus punctatus C-C motif chemokine 4 homolog (LOC128628689), mRNA
XM_017479188.3	-1.23174	0.804587	0.00220527	0.0119962	Downregulated	Ictalurus punctatus TAFA chemokine like family member 3a (tafa3a), mRNA
XM_017474774.3	-1.23365	1.32954	0.000372606	0.00286	Downregulated	Ictalurus punctatus fibrinogen-like 2b (fgl2b), mRNA
XM_053675625.1	-1.23531	1.86579	0.00410556	0.0195149	Downregulated	Ictalurus punctatus proline rich membrane anchor 1 (prima1), mRNA
XM_017474517.3	-1.23743	6.12572	1.7221e-06	3.43674e-05	Downregulated	Ictalurus punctatus phosphatidylinositol transfer protein cytoplasmic 1b (pitpnc1b), mRNA
XM_017470720.3	-1.23907	0.652986	0.00738041	0.0312501	Downregulated	Ictalurus punctatus zinc-binding protein A33-like (LOC108266894), mRNA
XM_017482959.2	-1.24401	0.731233	0.0058491	0.0259484	Downregulated	Ictalurus punctatus legumain (LOC108273609), mRNA
XM_017467073.3	-1.24603	1.42468	0.000339419	0.0026618	Downregulated	Ictalurus punctatus prostaglandin E receptor 4 (subtype EP4) a (ptger4a), mRNA
XM_017494269.2	-1.25127	3.13154	0.00145371	0.00853646	Downregulated	Ictalurus punctatus desmoplakin-B (wu:fi04e12), transcript variant X1, mRNA
XM_017480089.3	-1.252	1.73788	0.00950069	0.0381025	Downregulated	Ictalurus punctatus transglutaminase 5, like (tgm5l), transcript variant X2, mRNA
XM_017451452.2	-1.2559	0.200532	0.00681047	0.0292055	Downregulated	Ictalurus punctatus LIM domain kinase 2 (limk2), transcript variant X1, mRNA
XR_001815866.3	-1.25741	1.23917	0.0016621	0.00951368	Downregulated	Ictalurus punctatus uncharacterized LOC108281001 (LOC108281001), ncRNA
XM_017482118.3	-1.25767	0.59854	0.000227548	0.00189803	Downregulated	Ictalurus punctatus ubiquitin-conjugating enzyme E2O (ube2o), mRNA
XM_017452622.3	-1.25798	5.01877	7.65568e-08	2.54575e-06	Downregulated	Ictalurus punctatus chemokine (C-C motif) receptor 9b (ccr9b), mRNA
XM_017483379.3	-1.26039	2.83155	0.000904513	0.00581174	Downregulated	Ictalurus punctatus N-myristoyltransferase 1b (nmt1b), mRNA
XM_017461337.3	-1.26112	0.954664	0.000351249	0.00272896	Downregulated	Ictalurus punctatus protein kinase C, beta b (prkcbb), transcript variant X1, mRNA
XM_047151282.2	-1.26512	4.63607	2.25599e-14	5.80093e-12	Downregulated	Ictalurus punctatus arginine vasopressin induced 1 (avpi1), mRNA
XM_047155912.2	-1.26546	4.15701	0.00449872	0.020929	Downregulated	Ictalurus punctatus collagen, type XXVIII, alpha 2a (col28a2a), mRNA
XM_017495352.3	-1.27011	3.75645	3.33296e-05	0.00039543	Downregulated	Ictalurus punctatus G protein-coupled receptor 55a (gpr55a), mRNA
NM_001200874.1	-1.27014	4.63332	5.77869e-06	9.46898e-05	Downregulated	Ictalurus punctatus phosphotriesterase related (pter), mRNA
XM_017473222.3	-1.27126	4.19459	7.335e-05	0.000752696	Downregulated	Ictalurus punctatus uncharacterized si:ch73-140j24.4 (si:ch73-140j24.4), mRNA
XM_017476395.3	-1.27275	1.34293	0.000702427	0.00474109	Downregulated	Ictalurus punctatus somatostatin receptor 1a (sstr1a), mRNA
XM_053674019.1	-1.27362	2.88101	0.00037578	0.00287925	Downregulated	Ictalurus punctatus signaling threshold-regulating transmembrane adapter 1 (LOC128628907), mRNA
XM_017490387.3	-1.27529	0.613274	0.00519456	0.0235526	Downregulated	Ictalurus punctatus E3 ubiquitin/ISG15 ligase TRIM25 (LOC108277567), mRNA
XM_017473376.3	-1.27581	3.42846	8.99237e-08	2.93261e-06	Downregulated	Ictalurus punctatus StAR-related lipid transfer (START) domain containing 15 (stard15), mRNA
XM_017460323.3	-1.27877	1.16422	0.00048142	0.00352	Downregulated	Ictalurus punctatus NHERF family PDZ scaffold protein 4b (nherf4b), mRNA
XM_053675990.1	-1.2804	0.15357	0.0090119	0.0364925	Downregulated	Ictalurus punctatus dystrophin (dmd), transcript variant X6, mRNA
XM_017482510.3	-1.2843	3.38434	5.86416e-06	9.56215e-05	Downregulated	Ictalurus punctatus ubiquitin-conjugating enzyme E2Q family-like 1 (ube2ql1), transcript variant X1, mRNA
XM_017450075.3	-1.28439	-0.383024	0.010009	0.0396065	Downregulated	Ictalurus punctatus shisa family member 4 (shisa4), mRNA
XM_053688009.1	-1.2864	4.26991	7.53564e-18	5.927e-15	Downregulated	Ictalurus punctatus uncharacterized LOC128635366 (LOC128635366), mRNA
XM_017476645.3	-1.29403	4.66022	2.8383e-10	2.25898e-08	Downregulated	Ictalurus punctatus tyrosine-protein kinase SRK3 (si:ch73-340m8.2), mRNA
XM_017496421.2	-1.29861	4.52826	2.58892e-07	7.12272e-06	Downregulated	Ictalurus punctatus GTPase IMAP family member 4 (LOC108280916), mRNA
XM_017475236.3	-1.29977	1.77109	0.000350161	0.0027261	Downregulated	Ictalurus punctatus dapper homolog 2 (si:ch211-168f7.5), mRNA
XM_017452772.3	-1.3005	3.65946	0.000178223	0.00154513	Downregulated	Ictalurus punctatus inhibitor of nuclear factor kappa-B kinase subunit alpha (LOC108256183), mRNA
XM_017464619.3	-1.30189	4.1826	0.000341989	0.00267881	Downregulated	Ictalurus punctatus prostaglandin reductase 1 (LOC108263610), mRNA
XM_017481893.3	-1.30337	6.38714	0.000199193	0.00170077	Downregulated	Ictalurus punctatus uncharacterized LOC108272980 (LOC108272980), mRNA
XM_017480728.3	-1.30622	2.5031	2.39123e-05	0.000299373	Downregulated	Ictalurus punctatus RAB42, member RAS oncogene family a (rab42a), mRNA
XM_017469107.3	-1.30717	4.51686	6.75304e-05	0.000702138	Downregulated	Ictalurus punctatus 7tmA_EBI2 domain-containing protein (si:ch211-184m13.4), mRNA
XM_017492650.3	-1.30739	5.33939	0.000126166	0.00116826	Downregulated	Ictalurus punctatus ST14 transmembrane serine protease matriptase b (st14b), mRNA
XM_017470809.3	-1.30912	0.898129	0.0014762	0.00864573	Downregulated	Ictalurus punctatus solute carrier family 25 member 6 (slc25a6), mRNA
XM_017492804.3	-1.30985	1.96671	0.000525265	0.00375981	Downregulated	Ictalurus punctatus endothelial cell-specific molecule 1 (esm1), transcript variant X1, mRNA
XM_017455071.3	-1.3136	3.67614	6.21528e-06	0.000100368	Downregulated	Ictalurus punctatus calcium channel, voltage-dependent, T type, alpha 1H subunit a (cacna1ha), mRNA
XM_017481197.3	-1.31369	1.88119	1.87473e-06	3.67653e-05	Downregulated	Ictalurus punctatus aquaporin 10b (aqp10b), transcript variant X2, mRNA
XM_017474483.3	-1.31509	5.69389	0.0028041	0.0145155	Downregulated	Ictalurus punctatus TSC22 domain family, member 3 (tsc22d3), transcript variant X1, mRNA
XM_017480759.3	-1.32217	1.54798	0.000105611	0.001013	Downregulated	Ictalurus punctatus chromobox homolog 8b (cbx8b), mRNA
XM_053677340.1	-1.32646	2.91316	0.000209202	0.00176929	Downregulated	Ictalurus punctatus uncharacterized LOC128629390 (LOC128629390), mRNA
XM_053674794.1	-1.33035	1.88796	0.000512508	0.00370219	Downregulated	Ictalurus punctatus uncharacterized LOC108256266 (LOC108256266), transcript variant X1, mRNA
NM_001200236.1	-1.33091	1.378	0.000128521	0.00118596	Downregulated	Ictalurus punctatus CD79a molecule, immunoglobulin-associated alpha (cd79a), mRNA
XM_047154489.2	-1.3321	0.780721	0.0032043	0.0160287	Downregulated	Ictalurus punctatus family with sequence similarity 189 member B (fam189b), mRNA
NM_001201136.1	-1.33404	3.15447	1.4652e-07	4.41242e-06	Downregulated	Ictalurus punctatus mitochondrial amidoxime reducing component 1 (marc1), mRNA
XM_017450533.3	-1.33471	-0.653982	0.00634691	0.0276342	Downregulated	Ictalurus punctatus uncharacterized LOC108254981 (LOC108254981), mRNA
XM_017475254.3	-1.33705	2.68382	0.00421632	0.0198649	Downregulated	Ictalurus punctatus glycoprotein M6Aa (gpm6aa), mRNA
XM_017482139.3	-1.3382	5.91381	1.82843e-16	8.73143e-14	Downregulated	Ictalurus punctatus inhibitor of DNA binding 4 (id4), mRNA
NM_001200303.1	-1.34017	2.67659	0.000381624	0.00291377	Downregulated	Ictalurus punctatus NK-lysin type 3 (LOC100305074), mRNA
XM_017463124.2	-1.34598	3.40557	1.79878e-07	5.25142e-06	Downregulated	Ictalurus punctatus T-cell surface glycoprotein CD5 (LOC108262793), mRNA
XM_017481849.3	-1.34756	1.1422	0.00136012	0.00810696	Downregulated	Ictalurus punctatus shisa family member 7 (shisa7b), mRNA
XM_017483724.3	-1.34979	4.58248	0.000127819	0.00118185	Downregulated	Ictalurus punctatus HLF transcription factor, PAR bZIP family member b (hlfb), mRNA
XM_017476836.3	-1.35212	7.00721	1.44688e-06	2.96927e-05	Downregulated	Ictalurus punctatus paired box 1a (pax1a), mRNA
XM_017495455.3	-1.35291	4.06868	0.00161714	0.00930332	Downregulated	Ictalurus punctatus sialidase-3 (LOC108280464), mRNA
XM_053687429.1	-1.35307	0.203122	0.00802001	0.0331793	Downregulated	Ictalurus punctatus G-protein coupled receptor 171 (LOC108278364), transcript variant X1, mRNA
XM_017466982.3	-1.35308	5.56205	6.68863e-05	0.000696018	Downregulated	Ictalurus punctatus keratin, type II cytoskeletal 8 (si:dkey-222n6.2), mRNA
XM_017468929.3	-1.35385	1.38557	0.010963	0.0425505	Downregulated	Ictalurus punctatus NK2 transcription factor related 7 (nkx2.7), mRNA
XM_017487569.3	-1.35706	0.0612728	0.00596205	0.0262952	Downregulated	Ictalurus punctatus sodium channel, voltage gated, type VIII, alpha subunit a (scn8aa), mRNA
NM_001200589.1	-1.36093	5.87326	5.77801e-11	5.7228e-09	Downregulated	Ictalurus punctatus phosphoribosyl pyrophosphate synthetase-associated protein 1 (kpra), mRNA
XM_017491622.3	-1.36364	3.23014	0.000182741	0.00157743	Downregulated	Ictalurus punctatus heme oxygenase 1a (hmox1a), mRNA
XM_017478634.3	-1.36422	0.320013	0.00337042	0.0166849	Downregulated	Ictalurus punctatus WD repeat domain 47b (wdr47b), mRNA
XM_017483131.3	-1.37494	6.49854	7.82071e-08	2.58199e-06	Downregulated	Ictalurus punctatus ring finger protein 213b (rnf213b), mRNA
XM_017483934.3	-1.37759	4.40038	2.67541e-09	1.55686e-07	Downregulated	Ictalurus punctatus angiotensin I converting enzyme (peptidyl-dipeptidase A) 1 (ace), mRNA
XM_017482758.3	-1.37967	0.749406	0.00457093	0.0212068	Downregulated	Ictalurus punctatus glutamate receptor, ionotropic, N-methyl D-aspartate 2Cb (grin2cb), mRNA
XM_053688076.1	-1.38079	-0.208891	0.00730368	0.0310221	Downregulated	Ictalurus punctatus ethanolamine kinase 1 (etnk1), transcript variant X4, mRNA
XM_017490846.3	-1.38169	1.53856	7.58348e-06	0.000116684	Downregulated	Ictalurus punctatus EF-hand domain family, member D1 (efhd1), mRNA
XM_017453841.3	-1.3864	-0.212957	0.00318797	0.0159649	Downregulated	Ictalurus punctatus receptor activity-modifying protein 3 (LOC108256701), mRNA
XM_017453573.3	-1.38677	4.32839	1.36713e-05	0.000188258	Downregulated	Ictalurus punctatus solute carrier family 51 subunit alpha (slc51a), mRNA
XM_017477517.3	-1.38981	3.24729	0.000162981	0.00143938	Downregulated	Ictalurus punctatus eph receptor B6 (ephb6), mRNA
XM_017456080.3	-1.39335	-0.059531	0.0124849	0.0470507	Downregulated	Ictalurus punctatus adenylate cyclase 1a (adcy1a), mRNA
XM_017469052.3	-1.39368	1.66996	0.000524971	0.00375972	Downregulated	Ictalurus punctatus protein tyrosine phosphatase receptor type Na (ptprna), mRNA
XM_053675452.1	-1.39684	3.57638	1.01959e-08	4.85156e-07	Downregulated	Ictalurus punctatus nuclear factor 7, brain (LOC108257394), mRNA
XM_017472739.3	-1.39685	5.4772	3.78613e-16	1.58201e-13	Downregulated	Ictalurus punctatus netrin 4 (ntn4), mRNA
XM_017453397.3	-1.40012	0.565365	0.013315	0.0493436	Downregulated	Ictalurus punctatus contactin-associated protein-like 2 (LOC108256478), mRNA
XM_053688282.1	-1.40197	2.41251	0.00011391	0.00107434	Downregulated	Ictalurus punctatus NACHT, LRR and PYD domains-containing protein 12 (LOC128635406), mRNA
XM_017469013.3	-1.40352	2.696	2.68745e-08	1.10566e-06	Downregulated	Ictalurus punctatus PR domain containing 2, with ZNF domain a (prdm2a), mRNA
XM_017454446.3	-1.4036	3.57547	6.48055e-09	3.37165e-07	Downregulated	Ictalurus punctatus uncharacterized si:dkeyp-113d7.10 (si:dkeyp-113d7.10), mRNA
XM_017456311.3	-1.40621	7.03601	7.55749e-13	1.23233e-10	Downregulated	Ictalurus punctatus niban apoptosis regulator 1a (niban1a), mRNA
XM_017459157.3	-1.40963	6.51085	1.41112e-05	0.000193718	Downregulated	Ictalurus punctatus high choriolytic enzyme 1 (LOC108259572), mRNA
XM_053677712.1	-1.4149	0.848581	0.00570259	0.025408	Downregulated	Ictalurus punctatus prominin 1 b (prom1b), mRNA
XM_053674068.1	-1.41525	-0.844421	0.00426464	0.02005	Downregulated	Ictalurus punctatus opioid growth factor receptor (LOC128628671), transcript variant X3, mRNA
XM_017468275.3	-1.41623	1.84187	1.15436e-08	5.36233e-07	Downregulated	Ictalurus punctatus uncharacterized LOC108265685 (LOC108265685), mRNA
XM_017487317.3	-1.41868	1.42338	4.22615e-05	0.00047807	Downregulated	Ictalurus punctatus glucose-6-phosphate 1-dehydrogenase (LOC108276043), transcript variant X1, mRNA
XM_053683766.1	-1.4217	0.959281	0.00582097	0.0258579	Downregulated	Ictalurus punctatus circumsporozoite protein (LOC128628720), mRNA
XM_053675303.1	-1.42232	1.06746	0.00569126	0.0253659	Downregulated	Ictalurus punctatus family with sequence similarity 83 member Ga (fam83ga), mRNA
XM_017473550.3	-1.42291	0.241225	0.00255786	0.0134969	Downregulated	Ictalurus punctatus X-prolyl aminopeptidase (aminopeptidase P) 2, membrane-bound (xpnpep2), partial mRNA
XR_001812935.3	-1.42431	0.671963	0.00212485	0.0116297	Downregulated	Ictalurus punctatus uncharacterized LOC108266714 (LOC108266714), ncRNA
XM_017484745.3	-1.4261	-0.184037	0.00277317	0.0143888	Downregulated	Ictalurus punctatus transmembrane protein 276a (tmem276a), mRNA
XM_017494961.3	-1.42754	3.72297	1.52916e-08	6.9736e-07	Downregulated	Ictalurus punctatus P2Y purinoceptor 13 (LOC108280160), mRNA
XM_017473007.2	-1.42981	6.82348	3.18801e-06	5.82384e-05	Downregulated	Ictalurus punctatus forkhead box Q1a (foxq1a), mRNA
XM_017482705.3	-1.43339	1.52165	1.04347e-05	0.000150127	Downregulated	Ictalurus punctatus Hb-alpha_like domain-containing protein (zgc:163057), mRNA
XM_017475892.3	-1.43541	2.21741	0.00342922	0.0169196	Downregulated	Ictalurus punctatus stathmin 1b (stmn1b), mRNA
XM_017458424.2	-1.43798	10.8728	4.31386e-12	5.54622e-10	Downregulated	Ictalurus punctatus periplakin (ppl), mRNA
XM_047154789.2	-1.43972	7.80994	1.05067e-14	2.86704e-12	Downregulated	Ictalurus punctatus calpain 5a (capn5a), mRNA
XM_047154409.2	-1.44314	-0.0661295	0.00968513	0.0386567	Downregulated	Ictalurus punctatus zinc finger, AN1-type domain 3 (zfand3), transcript variant X2, mRNA
XM_053679970.1	-1.44542	0.0989218	0.00245005	0.0130309	Downregulated	Ictalurus punctatus uncharacterized LOC128632764 (LOC128632764), transcript variant X1, mRNA
XR_001813440.3	-1.45092	1.17988	0.00155054	0.00899448	Downregulated	Ictalurus punctatus uncharacterized LOC108269265 (LOC108269265), ncRNA
XM_017455550.3	-1.45232	1.40305	0.000607983	0.00423183	Downregulated	Ictalurus punctatus tripartite motif-containing protein 16-like protein (LOC108257623), mRNA
XM_053683180.1	-1.45691	4.53094	9.50112e-10	6.16696e-08	Downregulated	Ictalurus punctatus CLIP-associating protein 1 (LOC108271228), mRNA
XM_017481109.3	-1.45995	0.564875	0.00321963	0.0160994	Downregulated	Ictalurus punctatus synaptotagmin XIa (syt11a), transcript variant X2, mRNA
XM_053679704.1	-1.46042	1.859	0.00351869	0.0172845	Downregulated	Ictalurus punctatus DNA replication complex GINS protein PSF1 (LOC128632729), mRNA
XM_053687389.1	-1.46053	-0.501765	0.00634908	0.0276346	Downregulated	Ictalurus punctatus MAP/microtubule affinity-regulating kinase 4b (mark4b), transcript variant X7, mRNA
XM_017450208.3	-1.46236	2.8612	3.77612e-05	0.000437107	Downregulated	Ictalurus punctatus opioid growth factor receptor-like protein 1 (LOC108254842), mRNA
XM_017490254.3	-1.46499	3.28984	2.08931e-05	0.000267844	Downregulated	Ictalurus punctatus uncharacterized LOC108277470 (LOC108277470), mRNA
XM_017482441.3	-1.46746	1.14896	0.00154542	0.00897259	Downregulated	Ictalurus punctatus reprimo, TP53 dependent G2 arrest mediator candidate b (rprmb), mRNA
XM_017491861.3	-1.46779	-0.112973	0.00584748	0.0259484	Downregulated	Ictalurus punctatus 5-hydroxytryptamine (serotonin) receptor 1A b (htr1ab), mRNA
XM_017460692.3	-1.47054	1.25048	3.33987e-05	0.000395899	Downregulated	Ictalurus punctatus finTRIM family, member 83 (ftr83), transcript variant X2, mRNA
XM_017473734.3	-1.47482	2.13476	0.0120769	0.0459142	Downregulated	Ictalurus punctatus SDR family oxidoreductase (zgc:110339), transcript variant X2, mRNA
XR_001815767.3	-1.47734	0.47357	0.00180138	0.0101501	Downregulated	Ictalurus punctatus uncharacterized LOC108280433 (LOC108280433), ncRNA
XM_017487742.3	-1.48039	0.991611	0.000415812	0.00310258	Downregulated	Ictalurus punctatus interleukin-17 receptor D (si:ch211-207e14.4), transcript variant X1, mRNA
XM_017476982.3	-1.48387	-0.0937613	0.00192847	0.0107485	Downregulated	Ictalurus punctatus pancreatic secretory granule membrane major glycoprotein GP2 (si:dkeyp-110a12.4), mRNA
XM_017477645.3	-1.48494	5.02719	0.000194439	0.00166443	Downregulated	Ictalurus punctatus tumor protein p53 inducible nuclear protein 1 (tp53inp1), mRNA
XM_017486671.3	-1.48527	3.96016	3.93342e-10	2.95471e-08	Downregulated	Ictalurus punctatus chemokine XC receptor 1 (LOC108275738), mRNA
XM_017493095.3	-1.48957	2.62979	0.000375112	0.00287593	Downregulated	Ictalurus punctatus AT-hook transcription factor (akna), mRNA
XM_047159060.2	-1.48977	0.515048	0.000554269	0.00393164	Downregulated	Ictalurus punctatus sterol 26-hydroxylase, mitochondrial (si:ch211-113j14.1), transcript variant X4, mRNA
XM_017479123.3	-1.49019	-0.111272	0.00391584	0.0187598	Downregulated	Ictalurus punctatus glutamate receptor, ionotropic, kainate 2 (grik2), transcript variant X2, mRNA
XM_017474172.3	-1.49102	3.66411	4.64221e-07	1.16349e-05	Downregulated	Ictalurus punctatus MCF.2 cell line derived transforming sequence a (mcf2a), mRNA
XM_017459692.3	-1.4963	2.51301	1.84082e-06	3.62498e-05	Downregulated	Ictalurus punctatus radial spoke head component 4A (rsph4a), mRNA
XM_017477291.3	-1.49679	3.37026	1.2664e-06	2.69635e-05	Downregulated	Ictalurus punctatus STIL centriolar assembly protein (stil), mRNA
XM_017492208.3	-1.49985	3.21527	2.54566e-07	7.03266e-06	Downregulated	Ictalurus punctatus ADP-ribosylation factor-like 10 (arl10), mRNA
XM_017478989.3	-1.50891	5.6934	4.25029e-11	4.37206e-09	Downregulated	Ictalurus punctatus family with sequence similarity 43 member A (fam43a), mRNA
XM_017485083.3	-1.50924	1.21596	0.000294927	0.00237559	Downregulated	Ictalurus punctatus C-C chemokine receptor type 4 (LOC108274740), mRNA
XM_017457738.3	-1.51112	1.87773	0.000190695	0.00163973	Downregulated	Ictalurus punctatus circumsporozoite protein (LOC108258803), mRNA
XM_017493112.3	-1.51682	-1.20877	0.00741891	0.0313621	Downregulated	Ictalurus punctatus putative P2Y purinoceptor 10 (LOC108279124), mRNA
XM_053687607.1	-1.52306	-0.460344	0.00294817	0.0150516	Downregulated	Ictalurus punctatus Myb_DNA-bind_5 domain-containing protein (zgc:113149), transcript variant X7, mRNA
XM_053679029.1	-1.5257	-0.0408335	0.00992958	0.0393972	Downregulated	Ictalurus punctatus NLR family CARD domain-containing protein 3-like (LOC128630638), mRNA
XM_017458691.3	-1.53007	-0.3833	0.00170684	0.00970745	Downregulated	Ictalurus punctatus acid-sensing (proton-gated) ion channel 2 (asic2), mRNA
XM_053680659.1	-1.53082	1.05702	0.000881144	0.00569394	Downregulated	Ictalurus punctatus zinc-binding protein A33-like (LOC128632892), mRNA
XM_017488132.3	-1.53091	6.78887	5.96497e-07	1.42981e-05	Downregulated	Ictalurus punctatus cellular communication network factor 1 (ccn1), mRNA
XM_053674798.1	-1.53467	1.927	0.0012887	0.00775828	Downregulated	Ictalurus punctatus uncharacterized LOC108261538 (LOC108261538), mRNA
XM_017471442.3	-1.53693	2.82491	1.01074e-05	0.000146898	Downregulated	Ictalurus punctatus collagen-like tail subunit (single strand of homotrimer) of asymmetric acetylcholinesterase (colq), mRNA
XM_053673874.1	-1.54087	-0.186797	0.00354091	0.0173681	Downregulated	Ictalurus punctatus calcium channel, voltage-dependent, P/Q type, alpha 1A subunit, a (cacna1aa), mRNA
XM_017458284.3	-1.54099	0.11366	0.00105331	0.00657877	Downregulated	Ictalurus punctatus progestin and adipoQ receptor family member Vb (paqr5b), transcript variant X1, mRNA
XM_053681783.1	-1.54814	0.211262	0.000646775	0.00443716	Downregulated	Ictalurus punctatus nitric oxide synthase 1 (neuronal) adaptor protein b (nos1apb), mRNA
XM_017490958.3	-1.5493	-0.517597	0.00739544	0.0312981	Downregulated	Ictalurus punctatus fibroblast growth factor receptor homolog 1 (si:ch211-167j9.5), transcript variant X1, mRNA
XM_017496005.3	-1.55346	-0.124838	0.00713906	0.0304292	Downregulated	Ictalurus punctatus ATCAY kinesin light chain interacting caytaxin b (atcayb), mRNA
XM_017482132.3	-1.55425	9.67926	7.07091e-15	2.05533e-12	Downregulated	Ictalurus punctatus envoplakin a (evpla), mRNA
XM_017466734.3	-1.55504	4.96184	2.49804e-07	6.94003e-06	Downregulated	Ictalurus punctatus BARX homeobox 2 (barx2), mRNA
XR_008393314.1	-1.55675	-0.153319	0.000323547	0.00256288	Downregulated	Ictalurus punctatus uncharacterized LOC108256723 (LOC108256723), transcript variant X5, misc_RNA
XM_053674217.1	-1.55823	-0.557397	0.00938546	0.0377082	Downregulated	Ictalurus punctatus zinc finger, MYND-type containing 8 (zmynd8), transcript variant X4, mRNA
XM_017467252.3	-1.5583	-1.03419	0.00767402	0.0320654	Downregulated	Ictalurus punctatus leucine zipper, putative tumor suppressor family member 3b (lzts3b), mRNA
XM_017486339.2	-1.56058	6.64704	8.62012e-05	0.000859505	Downregulated	Ictalurus punctatus urokinase plasminogen activator surface receptor (LOC108275486), mRNA
XM_047160786.2	-1.56182	1.69664	0.000999506	0.0063031	Downregulated	Ictalurus punctatus solute carrier family 1 member 3b (slc1a3b), mRNA
XM_017455436.3	-1.56191	-0.270304	0.00335939	0.0166549	Downregulated	Ictalurus punctatus macrophage-expressed gene 1 protein-like (LOC108257561), mRNA
XM_017460376.3	-1.56406	-0.486094	0.00694738	0.0297258	Downregulated	Ictalurus punctatus COPI coat complex subunit zeta 2 (copz2), transcript variant X1, mRNA
XM_017495259.3	-1.56688	3.1912	9.54494e-07	2.0888e-05	Downregulated	Ictalurus punctatus dual specificity protein phosphatase 8 (si:ch211-195b15.8), mRNA
XM_017489822.3	-1.56725	7.08188	7.4272e-06	0.000114941	Downregulated	Ictalurus punctatus trypsin (LOC108277261), transcript variant X3, mRNA
XM_017469103.3	-1.56801	3.51816	0.000570732	0.00402068	Downregulated	Ictalurus punctatus interferon-induced protein 44-like (LOC108266103), mRNA
XM_017467053.3	-1.56844	1.5902	0.000406454	0.00304465	Downregulated	Ictalurus punctatus synaptophysin a (sypa), mRNA
XM_053675934.1	-1.57022	5.10211	0.00069225	0.00468662	Downregulated	Ictalurus punctatus heat shock 70 kDa protein 1 (LOC108259095), mRNA
XR_008393251.1	-1.57099	2.16275	3.78131e-05	0.000437107	Downregulated	Ictalurus punctatus deoxyguanosine kinase (dguok), transcript variant X1, misc_RNA
XR_008398342.1	-1.5741	-0.770565	0.00293367	0.0150004	Downregulated	Ictalurus punctatus uncharacterized LOC128635367 (LOC128635367), ncRNA
XM_017451534.3	-1.57912	0.212427	9.24391e-05	0.000912179	Downregulated	Ictalurus punctatus southpaw (spaw), mRNA
unassigned_transcript_349	-1.58	-0.884766	0.00808412	0.0333528	Downregulated
XM_053682241.1	-1.58102	-0.130295	0.000642515	0.00441473	Downregulated	Ictalurus punctatus uncharacterized LOC128633471 (LOC128633471), mRNA
XM_047152387.2	-1.58202	0.576008	0.000352303	0.00273464	Downregulated	Ictalurus punctatus N-deacetylase/N-sulfotransferase (heparan glucosaminyl) 3 (ndst3), mRNA
XM_017482667.3	-1.58238	-0.276429	0.00726261	0.030876	Downregulated	Ictalurus punctatus MAGUK p55 scaffold protein 3b (mpp3b), mRNA
XM_017450031.3	-1.58879	0.890138	0.000107225	0.00102554	Downregulated	Ictalurus punctatus bassoon (presynaptic cytomatrix protein) b (bsnb), mRNA
XM_017462468.3	-1.59154	2.44676	0.00550345	0.0247184	Downregulated	Ictalurus punctatus sp8 transcription factor b (sp8b), mRNA
XM_017479373.3	-1.5953	0.685525	0.000856645	0.00557824	Downregulated	Ictalurus punctatus polymeric immunoglobulin receptor (LOC108271657), mRNA
XM_017468418.3	-1.59622	1.02873	0.0118912	0.0453629	Downregulated	Ictalurus punctatus prickle homolog 2a (prickle2a), mRNA
XM_017477707.3	-1.60006	8.22886	0.00803988	0.0332204	Downregulated	Ictalurus punctatus keratin, type I cytoskeletal 13 (LOC108270789), mRNA
XM_017455738.3	-1.60455	0.236629	0.00284966	0.0147058	Downregulated	Ictalurus punctatus visinin-like 1a (vsnl1a), mRNA
XR_001812785.3	-1.60459	0.518461	0.000501969	0.00363982	Downregulated	Ictalurus punctatus uncharacterized LOC108266004 (LOC108266004), ncRNA
XM_017477448.3	-1.60796	-0.457889	0.0042829	0.0201077	Downregulated	Ictalurus punctatus 5-hydroxytryptamine receptor 3A (LOC108270621), mRNA
XM_017450360.3	-1.60934	0.770406	0.000842234	0.00550416	Downregulated	Ictalurus punctatus synapsin IIb (syn2b), mRNA
XM_017454111.3	-1.6108	3.94812	7.32047e-06	0.000113684	Downregulated	Ictalurus punctatus interferon-induced protein 44 (LOC108256873), mRNA
XM_017475906.3	-1.61179	1.72917	0.00776486	0.0324089	Downregulated	Ictalurus punctatus up-regulator of cell proliferation-like (LOC108269832), mRNA
XM_017490257.3	-1.61231	1.25864	0.0110049	0.0426691	Downregulated	Ictalurus punctatus phosphodiesterase 9ac (pde9ac), mRNA
XM_017480737.3	-1.61767	0.0238488	0.00444083	0.0206965	Downregulated	Ictalurus punctatus potassium inwardly rectifying channel subfamily J member 3b (kcnj3b), mRNA
XM_017496148.3	-1.61911	1.12608	7.26282e-05	0.000747394	Downregulated	Ictalurus punctatus VAMP (vesicle-associated membrane protein)-associated protein A, like (vapal), transcript variant X1, mRNA
XM_017477930.3	-1.626	0.195837	0.000506312	0.00366932	Downregulated	Ictalurus punctatus serpin peptidase inhibitor, clade C (antithrombin), member 1 (serpinc1), mRNA
XR_008393070.1	-1.62698	-0.617793	0.00485163	0.0222466	Downregulated	Ictalurus punctatus lactamase, beta 2 (lactb2), transcript variant X2, misc_RNA
XM_017458292.3	-1.63255	6.36362	0.000709242	0.00477988	Downregulated	Ictalurus punctatus heat shock 70 kDa protein 1 (LOC108259092), mRNA
XM_017484589.3	-1.63753	-0.0722374	0.00175815	0.00993587	Downregulated	Ictalurus punctatus complexin-1 (LOC108274425), mRNA
XM_017488381.3	-1.63934	-0.231386	0.00435415	0.0203778	Downregulated	Ictalurus punctatus dual specificity phosphatase 26 (LOC108276594), mRNA
XM_053682516.1	-1.64516	3.00998	1.03365e-05	0.000149416	Downregulated	Ictalurus punctatus formin (LOC108270264), transcript variant X1, mRNA
XM_017490312.3	-1.65027	-0.687758	0.00643163	0.027894	Downregulated	Ictalurus punctatus ribonuclease T2, like (rnaset2l), transcript variant X3, mRNA
XM_017486073.3	-1.65346	0.119948	0.00202341	0.0111798	Downregulated	Ictalurus punctatus dysbindin domain containing 1 (dbndd1), mRNA
XM_017456009.3	-1.65744	1.57652	0.00029425	0.00237156	Downregulated	Ictalurus punctatus tripartite motif-containing protein 16-like protein (LOC108257886), mRNA
XM_053681295.1	-1.65858	-0.145497	0.00243375	0.0129509	Downregulated	Ictalurus punctatus uncharacterized LOC128632964 (LOC128632964), mRNA
XM_017481720.3	-1.6624	2.05552	2.7109e-05	0.000333157	Downregulated	Ictalurus punctatus C-type lectin domain family 4 member E (LOC108272893), mRNA
XM_017473460.3	-1.66629	0.0132492	0.00036419	0.00281036	Downregulated	Ictalurus punctatus junctophilin 3b (jph3b), mRNA
XM_017474025.3	-1.66747	3.6429	0.000192988	0.00165626	Downregulated	Ictalurus punctatus transmembrane protein 109 (si:dkey-74k8.3), mRNA
XM_017473269.3	-1.66906	0.827147	9.02739e-06	0.000135017	Downregulated	Ictalurus punctatus RAS (RAD and GEM)-like GTP binding 2 (rem2), transcript variant X1, mRNA
XM_047160860.2	-1.67159	0.256103	6.35489e-05	0.000668013	Downregulated	Ictalurus punctatus transmembrane protein 120Aa (tmem120aa), transcript variant X1, mRNA
XM_017486203.3	-1.67883	0.191533	0.000357361	0.00276881	Downregulated	Ictalurus punctatus synaptotagmin XII (syt12), mRNA
XM_053685682.1	-1.68243	6.58117	1.60061e-12	2.33973e-10	Downregulated	Ictalurus punctatus poly(ADP-ribose) glycohydrolase (LOC108275263), mRNA
XM_017461837.3	-1.68805	-1.01289	0.00762274	0.031931	Downregulated	Ictalurus punctatus RAB20, member RAS oncogene family (rab20), transcript variant X2, mRNA
XM_017468813.3	-1.69651	2.31964	0.000620107	0.00429797	Downregulated	Ictalurus punctatus ELOVL fatty acid elongase 8b (elovl8b), mRNA
XM_017471255.3	-1.69735	1.36031	0.000826241	0.00542692	Downregulated	Ictalurus punctatus cornifelin homolog (LOC108267264), mRNA
XM_017481570.3	-1.70053	10.1281	3.49527e-07	9.14583e-06	Downregulated	Ictalurus punctatus envoplakin b (evplb), mRNA
XM_017490860.3	-1.70279	0.732423	0.000338541	0.00265803	Downregulated	Ictalurus punctatus periostin, osteoblast specific factor b (postnb), transcript variant X1, mRNA
XM_017476239.3	-1.71012	2.77164	6.24067e-11	6.13559e-09	Downregulated	Ictalurus punctatus fucosyltransferase 9a (fut9a), transcript variant X1, mRNA
XM_053674033.1	-1.71794	4.03742	1.79164e-07	5.25142e-06	Downregulated	Ictalurus punctatus SRY-box transcription factor 12 (sox12), mRNA
XM_017481115.3	-1.71829	0.797915	0.00552753	0.0248099	Downregulated	Ictalurus punctatus transcription intermediary factor 1-beta (LOC108272619), mRNA
XM_017464308.3	-1.72014	5.01362	0.00386002	0.0185723	Downregulated	Ictalurus punctatus von Willebrand factor A domain-containing protein 7 (LOC108263485), mRNA
XM_017481100.3	-1.72228	4.95388	4.94012e-06	8.38253e-05	Downregulated	Ictalurus punctatus deltex E3 ubiquitin ligase 3L a (dtx3la), mRNA
XM_053676853.1	-1.72429	1.65465	5.64114e-05	0.000606332	Downregulated	Ictalurus punctatus neurite extension and migration factor a (nexmifa), mRNA
XM_017479114.3	-1.7273	3.05531	0.00192031	0.0107149	Downregulated	Ictalurus punctatus ephexin-1 (LOC108271501), mRNA
XM_017479207.2	-1.73286	1.35554	0.00179356	0.0101146	Downregulated	Ictalurus punctatus cell death inducing DFFA like effector c (cidec), mRNA
XM_053675881.1	-1.73316	1.34677	1.66303e-07	4.93047e-06	Downregulated	Ictalurus punctatus uncharacterized protein LOC563117 homolog (si:dkey-174m14.3), mRNA
XM_017465110.3	-1.73672	1.00062	0.000508157	0.0036787	Downregulated	Ictalurus punctatus protein phosphatase 1, regulatory subunit 15B (ppp1r15b), transcript variant X2, mRNA
XM_017482507.2	-1.73695	1.84069	0.00419812	0.019849	Downregulated	Ictalurus punctatus uncharacterized LOC108273339 (LOC108273339), mRNA
XM_017492768.3	-1.73715	1.74377	3.22421e-08	1.26322e-06	Downregulated	Ictalurus punctatus transmembrane protein 151A (LOC108278956), mRNA
XM_047162071.2	-1.73835	-0.457058	0.00516675	0.0234424	Downregulated	Ictalurus punctatus glutathione S-transferase kappa 1 (LOC124629198), transcript variant X1, mRNA
XM_017486931.3	-1.74134	0.501598	0.000378102	0.00289388	Downregulated	Ictalurus punctatus adhesion G protein-coupled receptor B1a (adgrb1a), mRNA
NM_001200373.1	-1.7467	4.26619	2.45494e-11	2.69057e-09	Downregulated	Ictalurus punctatus chromosome 8 C12orf29 homolog (c8h12orf29), mRNA
XM_017469202.3	-1.74701	-0.607061	0.00926213	0.0372911	Downregulated	Ictalurus punctatus inactive dipeptidyl peptidase 10 (LOC108266166), mRNA
XR_008394881.1	-1.74735	0.444392	0.000621567	0.00429952	Downregulated	Ictalurus punctatus uncharacterized LOC128630622 (LOC128630622), ncRNA
XM_017481368.3	-1.74783	0.95885	0.000167817	0.00147624	Downregulated	Ictalurus punctatus sterol 26-hydroxylase, mitochondrial (si:ch211-113j14.1), transcript variant X1, mRNA
NM_001200331.1	-1.74796	3.38834	4.12893e-07	1.05158e-05	Downregulated	Ictalurus punctatus CD8a molecule (cd8a), mRNA
XM_047150341.2	-1.75402	-0.637349	0.00428138	0.0201076	Downregulated	Ictalurus punctatus HERV-H LTR-associating 2b, tandem duplicate 2 (hhla2b.2), transcript variant X1, mRNA
XM_017475414.3	-1.76048	1.64833	8.16245e-06	0.000124219	Downregulated	Ictalurus punctatus transmembrane protein 229B (tmem229b), mRNA
XM_047152396.2	-1.76409	1.5101	8.40212e-05	0.000841917	Downregulated	Ictalurus punctatus C-type lectin domain family 4 member M (LOC128628658), mRNA
XM_017490232.3	-1.76725	2.82975	9.88001e-07	2.14806e-05	Downregulated	Ictalurus punctatus transmembrane 4 L6 family member 1 (LOC108277459), mRNA
XM_017481367.3	-1.76986	1.11968	0.000219618	0.00184107	Downregulated	Ictalurus punctatus cytochrome P450 27C1 (LOC108272716), mRNA
XM_017457684.2	-1.77129	0.589933	0.000626131	0.00432215	Downregulated	Ictalurus punctatus polymeric immunoglobulin receptor (LOC108258778), mRNA
XM_053673808.1	-1.77233	0.187798	1.55494e-05	0.000210437	Downregulated	Ictalurus punctatus cysteinyl leukotriene receptor 2 (LOC108280252), mRNA
XM_017482550.3	-1.77238	4.04775	6.0401e-14	1.39245e-11	Downregulated	Ictalurus punctatus serine/threonine/tyrosine kinase 1a (styk1a), mRNA
XM_017482738.3	-1.77621	0.90336	0.000327535	0.00258528	Downregulated	Ictalurus punctatus ras-related protein Rab-37 (LOC108273483), mRNA
XR_008397129.1	-1.77854	0.144871	0.0118589	0.0452527	Downregulated	Ictalurus punctatus uncharacterized LOC128633738 (LOC128633738), ncRNA
XM_017468583.3	-1.78373	0.525591	0.000577836	0.00406003	Downregulated	Ictalurus punctatus interleukin-17 receptor B (LOC108265840), mRNA
XM_017464028.3	-1.78688	2.37258	0.00420679	0.0198562	Downregulated	Ictalurus punctatus uncharacterized protein LOC335380 homolog (si:dkey-33c12.3), mRNA
XM_017483405.3	-1.7937	5.45199	1.4927e-11	1.67722e-09	Downregulated	Ictalurus punctatus N-deacetylase/N-sulfotransferase (heparan glucosaminyl) 2b (ndst2b), mRNA
XM_017456859.3	-1.7949	1.13364	0.00102827	0.00643681	Downregulated	Ictalurus punctatus eukaryotic translation elongation factor 1 alpha 1b (eef1a1b), mRNA
XM_017453443.3	-1.80506	-0.34501	0.00125152	0.00757542	Downregulated	Ictalurus punctatus myosin VIIA and Rab interacting protein b (myripb), mRNA
XM_017477339.3	-1.81171	-0.110471	0.00790937	0.0328639	Downregulated	Ictalurus punctatus vesicle amine transport 1-like (vat1l), mRNA
XM_053680283.1	-1.81555	1.00297	3.17042e-05	0.00037816	Downregulated	Ictalurus punctatus interleukin-6 receptor subunit beta (LOC108265121), mRNA
XM_017484731.3	-1.816	-0.259663	0.0021359	0.0116758	Downregulated	Ictalurus punctatus guanine nucleotide binding protein (G protein), beta 5a (gnb5a), mRNA
NM_001329272.1	-1.81868	-1.02883	0.00211933	0.0116043	Downregulated	Ictalurus punctatus cytochrome P450 2D3-like (LOC108269082), mRNA
XM_017487773.3	-1.82075	3.7547	8.11001e-12	9.51218e-10	Downregulated	Ictalurus punctatus nuclear receptor subfamily 1, group D, member 4a (nr1d4a), mRNA
XM_017478946.2	-1.83483	1.95513	0.000397764	0.00299634	Downregulated	Ictalurus punctatus phosphofructokinase, liver b (pfklb), mRNA
XM_017463888.3	-1.83727	0.0967531	4.78552e-06	8.17205e-05	Downregulated	Ictalurus punctatus leucine-rich repeat LGI family, member 2b (lgi2b), mRNA
XM_017486457.3	-1.84804	-0.00844957	0.0061201	0.0268477	Downregulated	Ictalurus punctatus potassium voltage-gated channel, shaker-related subfamily, member 2b (kcna2b), mRNA
XR_001812179.2	-1.84984	-0.730457	0.00147988	0.00866354	Downregulated	Ictalurus punctatus uncharacterized LOC108263470 (LOC108263470), ncRNA
XM_053678020.1	-1.85557	-0.152052	0.000881494	0.00569394	Downregulated	Ictalurus punctatus reelin (reln), mRNA
XM_053674400.1	-1.86813	0.276792	0.0020284	0.0111934	Downregulated	Ictalurus punctatus BOLA class I histocompatibility antigen, alpha chain BL3-6 (LOC108255567), transcript variant X2, mRNA
XR_008393949.1	-1.86935	0.214409	3.62618e-05	0.000423456	Downregulated	Ictalurus punctatus uncharacterized LOC108264146 (LOC108264146), ncRNA
XM_017472056.3	-1.87503	3.56754	0.000943752	0.00601473	Downregulated	Ictalurus punctatus tripartite motif-containing protein 16 (LOC108267709), mRNA
XM_053687971.1	-1.87769	-0.594857	0.00148753	0.00870068	Downregulated	Ictalurus punctatus potassium sodium-activated channel subfamily T member 1a (kcnt1a), mRNA
XM_017456323.3	-1.88025	-0.513677	0.00110331	0.00682978	Downregulated	Ictalurus punctatus zinc finger DHHC-type palmitoyltransferase 14 (zdhhc14), mRNA
XM_017467219.3	-1.89381	0.310865	0.00782009	0.0325841	Downregulated	Ictalurus punctatus gamma-aminobutyric acid type A receptor subunit delta (gabrd), mRNA
XM_053680653.1	-1.8963	-0.206759	0.00260467	0.0136845	Downregulated	Ictalurus punctatus glutamate receptor, ionotropic, kainate 5 (grik5), mRNA
XM_017459470.2	-1.89816	-0.315247	0.00845771	0.0346153	Downregulated	Ictalurus punctatus neurogranin (protein kinase C substrate, RC3) a (nrgna), mRNA
unassigned_transcript_125	-1.89907	-1.13442	0.00467553	0.021617	Downregulated
XM_017468527.3	-1.90452	-0.393986	0.000286237	0.00231115	Downregulated	Ictalurus punctatus guanine nucleotide binding protein (G protein), alpha transducing activity polypeptide 2 (gnat2), mRNA
XM_017496521.3	-1.90476	0.430983	0.00255295	0.0134763	Downregulated	Ictalurus punctatus opioid growth factor receptor-like protein 1 (LOC108280998), mRNA
XM_017491847.3	-1.90564	3.5591	5.34323e-06	8.90827e-05	Downregulated	Ictalurus punctatus uncharacterized LOC108278455 (LOC108278455), mRNA
XM_017467111.3	-1.90687	-0.194428	0.00217007	0.011824	Downregulated	Ictalurus punctatus methylenetetrahydrofolate reductase (NAD(P)H) (mthfr), transcript variant X2, mRNA
XM_053681925.1	-1.9108	1.59961	0.00671645	0.0288764	Downregulated	Ictalurus punctatus E3 ubiquitin-protein ligase TRIM39 (LOC108267936), mRNA
XM_017460917.3	-1.91151	0.121104	0.00142463	0.00840262	Downregulated	Ictalurus punctatus serine/threonine-protein kinase MARK1 (LOC108260538), mRNA
XM_017467941.3	-1.91473	1.5459	0.000310654	0.00247897	Downregulated	Ictalurus punctatus uncharacterized protein LOC567059 homolog (si:dkey-190g11.3), transcript variant X2, mRNA
XM_053673902.1	-1.91909	-0.517532	0.00324139	0.0161719	Downregulated	Ictalurus punctatus protein BTG1 (LOC108281067), mRNA
XM_053680414.1	-1.92199	0.276935	0.000516748	0.00371875	Downregulated	Ictalurus punctatus magnetosome-associated protein MamJ (LOC108266079), transcript variant X1, mRNA
XM_017488317.3	-1.92411	4.27587	1.74567e-05	0.000232715	Downregulated	Ictalurus punctatus protein phosphatase 1 regulatory subunit 3C-B (LOC108276554), mRNA
XM_017471148.3	-1.9337	0.796918	0.00103144	0.00645364	Downregulated	Ictalurus punctatus stathmin 2a (stmn2a), mRNA
XM_053682605.1	-1.95092	-0.330522	0.00162821	0.00934771	Downregulated	Ictalurus punctatus 1-phosphatidylinositol 4,5-bisphosphate phosphodiesterase beta-1 (LOC108270307), transcript variant X1, mRNA
XM_017452658.3	-1.95169	-0.459401	0.0101394	0.040016	Downregulated	Ictalurus punctatus calcium/calmodulin-dependent protein kinase II inhibitor 2 (camk2n2), mRNA
XM_017469138.3	-1.95756	-0.362848	0.000357412	0.00276881	Downregulated	Ictalurus punctatus UDP-N-acetyl-alpha-D-galactosamine:polypeptide N-acetylgalactosaminyltransferase 13 (galnt13), transcript variant X1, mRNA
XM_053676633.1	-1.96958	-0.859934	0.00835911	0.0342957	Downregulated	Ictalurus punctatus BR serine/threonine kinase 2b (brsk2b), mRNA
XM_053676458.1	-1.97321	0.158633	5.7637e-05	0.000615055	Downregulated	Ictalurus punctatus tau tubulin kinase 1a (ttbk1a), mRNA
XM_017456250.3	-1.97358	0.166834	0.000238639	0.00197821	Downregulated	Ictalurus punctatus chromogranin B (chgb), mRNA
XM_017488501.3	-1.97838	3.22975	0.000218647	0.00183478	Downregulated	Ictalurus punctatus spartin a (sparta), mRNA
XM_017452693.3	-1.98095	0.0464417	2.18273e-05	0.000278485	Downregulated	Ictalurus punctatus PHD finger protein 1 (phf1), mRNA
XM_017453833.3	-1.98483	-0.319721	0.000830729	0.00544494	Downregulated	Ictalurus punctatus zinc finger protein, FOG family member 2a (zfpm2a), mRNA
XM_053686240.1	-1.98722	5.89162	4.21135e-06	7.33724e-05	Downregulated	Ictalurus punctatus cadherin-like protein 26 (LOC108275795), mRNA
XM_017478298.3	-1.98744	1.1522	0.00127521	0.00769788	Downregulated	Ictalurus punctatus 5-hydroxytryptamine (serotonin) receptor 2B, G protein-coupled (htr2b), mRNA
XM_017470669.3	-2.00851	-0.456613	0.00011596	0.00109113	Downregulated	Ictalurus punctatus protein shisa-7 (LOC108266860), mRNA
XM_017471301.3	-2.00915	-0.467908	0.00318488	0.0159554	Downregulated	Ictalurus punctatus dynein axonemal heavy chain 11 (LOC108267284), transcript variant X1, mRNA
XM_017471377.3	-2.01798	-0.312362	0.00366314	0.0178544	Downregulated	Ictalurus punctatus nicotinamide nucleotide adenylyltransferase 2 (nmnat2), mRNA
XM_017474852.3	-2.01994	1.31715	0.000536259	0.0038201	Downregulated	Ictalurus punctatus ATPase Na+/K+ transporting subunit beta 4 (atp1b4), mRNA
XM_047155019.2	-2.03245	0.193519	0.000147863	0.00132423	Downregulated	Ictalurus punctatus protein phosphatase 1, regulatory subunit 15B (ppp1r15b), transcript variant X1, mRNA
XM_017459227.3	-2.04221	5.97632	7.60751e-07	1.74895e-05	Downregulated	Ictalurus punctatus high choriolytic enzyme 1 (LOC108259606), mRNA
XM_017495026.3	-2.04321	0.48148	0.00796524	0.0330038	Downregulated	Ictalurus punctatus neurocan a (ncana), mRNA
XM_017496303.3	-2.04616	-0.685152	0.00414597	0.0196511	Downregulated	Ictalurus punctatus syntaxin-1A (LOC108280849), transcript variant X5, mRNA
XM_053684260.1	-2.048	-0.560309	5.47742e-05	0.000591587	Downregulated	Ictalurus punctatus GNAS complex locus (gnas), transcript variant X1, mRNA
XM_017485177.3	-2.04893	0.150533	0.000140695	0.00127715	Downregulated	Ictalurus punctatus neuronal pentraxin 1 like (nptx1l), mRNA
XM_017450934.3	-2.05278	-0.80898	0.00344144	0.0169673	Downregulated	Ictalurus punctatus wingless-type MMTV integration site family, member 4 (wnt4), transcript variant X1, mRNA
XM_053682841.1	-2.05282	0.12707	0.000835474	0.00547068	Downregulated	Ictalurus punctatus transcription elongation factor A (SII), 3 (tcea3), transcript variant X3, mRNA
XM_017450017.2	-2.06661	-0.111641	0.00124485	0.00754869	Downregulated	Ictalurus punctatus transcription factor HES-5 (LOC108254743), mRNA
XM_017478282.3	-2.07289	0.378107	0.000197532	0.00168767	Downregulated	Ictalurus punctatus solute carrier family 29 member 1b (slc29a1b), transcript variant X2, mRNA
XM_047161730.2	-2.08972	-0.683359	0.00644121	0.0279101	Downregulated	Ictalurus punctatus ankyrin 1, erythrocytic b (ank1b), mRNA
XM_017482506.3	-2.09452	3.95794	3.69036e-07	9.58845e-06	Downregulated	Ictalurus punctatus uncharacterized LOC108273338 (LOC108273338), mRNA
XM_017488024.3	-2.11039	-0.543482	0.000758781	0.00505766	Downregulated	Ictalurus punctatus zinc finger protein 385A (znf385a), transcript variant X2, mRNA
XM_017452845.3	-2.11495	0.093033	0.000124756	0.00115841	Downregulated	Ictalurus punctatus ELOVL fatty acid elongase 2 (elovl2), transcript variant X1, mRNA
XM_017451230.3	-2.12397	0.87146	4.23601e-05	0.000478781	Downregulated	Ictalurus punctatus prolactin receptor b (prlrb), mRNA
XM_053676460.1	-2.16616	-1.24176	0.00795393	0.0329802	Downregulated	Ictalurus punctatus beta-1,4-N-acetyl-galactosaminyl transferase 4b (b4galnt4b), mRNA
XM_017490215.3	-2.1763	0.0194215	1.70504e-05	0.000228438	Downregulated	Ictalurus punctatus dynein, light chain, LC8-type 2a (dynll2a), mRNA
XM_017467567.3	-2.18537	2.38798	5.39791e-08	1.91447e-06	Downregulated	Ictalurus punctatus E3 ubiquitin/ISG15 ligase TRIM25 (LOC108265344), mRNA
XM_017462834.3	-2.19575	0.283157	0.000182239	0.00157454	Downregulated	Ictalurus punctatus proprotein convertase subtilisin/kexin type 2 (pcsk2), mRNA
XM_017492857.2	-2.22385	-0.21908	0.00200139	0.011081	Downregulated	Ictalurus punctatus ependymin-like 2 (epdl2), mRNA
XM_053678237.1	-2.2246	-0.00642339	0.00528718	0.0238753	Downregulated	Ictalurus punctatus uncharacterized protein F54H12.2-like (LOC128629568), mRNA
XM_017450018.3	-2.23543	1.25637	2.65949e-07	7.25077e-06	Downregulated	Ictalurus punctatus hairy and enhancer of split-related 15, tandem duplicate 2 (her15.2), mRNA
XM_017460796.3	-2.24354	6.76696	2.84474e-08	1.14916e-06	Downregulated	Ictalurus punctatus doublesex- and mab-3-related transcription factor A1 (LOC108260473), mRNA
XM_017453612.3	-2.25467	-0.803883	0.00100862	0.00633157	Downregulated	Ictalurus punctatus F-box and leucine-rich repeat protein 16 (fbxl16), mRNA
XR_008394056.1	-2.26133	1.08438	0.00088252	0.00569782	Downregulated	Ictalurus punctatus uncharacterized LOC128629690 (LOC128629690), ncRNA
XR_008397541.1	-2.26655	-0.266871	0.00184398	0.0103596	Downregulated	Ictalurus punctatus uncharacterized LOC128634234 (LOC128634234), ncRNA
XM_053678854.1	-2.289	-0.643787	0.000681276	0.00462873	Downregulated	Ictalurus punctatus NLR family CARD domain-containing protein 3 (LOC128630376), mRNA
XM_047157037.2	-2.29201	0.687658	2.29727e-09	1.36519e-07	Downregulated	Ictalurus punctatus hypoxanthine-guanine phosphoribosyltransferase (LOC108268988), mRNA
XM_053680495.1	-2.30548	-0.444842	0.00330768	0.0164291	Downregulated	Ictalurus punctatus double C2-like domains, delta (doc2d), mRNA
XM_017466926.3	-2.30953	-0.274124	0.000346263	0.00270437	Downregulated	Ictalurus punctatus phosphatidylinositol-specific phospholipase C, X domain containing 3 (plcxd3), mRNA
XM_047150647.2	-2.31268	-0.417683	0.00648291	0.0280528	Downregulated	Ictalurus punctatus gap junction protein beta 9b (gjb9b), mRNA
XM_017479929.3	-2.34981	-0.495806	0.00366658	0.01786	Downregulated	Ictalurus punctatus ADP-ribosylation factor 3b (arf3b), mRNA
XM_017472527.3	-2.35724	2.73797	1.6954e-07	5.01532e-06	Downregulated	Ictalurus punctatus butyrophilin subfamily 1 member A1 (LOC108267939), mRNA
XM_017473678.3	-2.36265	-0.53854	0.000923543	0.00591696	Downregulated	Ictalurus punctatus gamma-aminobutyric acid type A receptor subunit alpha4 (gabra4), mRNA
XM_017464310.3	-2.37395	4.39105	3.00009e-05	0.000361064	Downregulated	Ictalurus punctatus von Willebrand factor A domain-containing protein 7 (LOC108263486), mRNA
XM_017454399.3	-2.38249	0.17704	5.36531e-06	8.93395e-05	Downregulated	Ictalurus punctatus syntaxin 1B (stx1b), mRNA
XM_053677990.1	-2.39146	-0.481782	0.000102449	0.000988341	Downregulated	Ictalurus punctatus choline kinase alpha (chka), transcript variant X2, mRNA
XM_017458282.3	-2.39181	-0.222913	4.43717e-05	0.00049648	Downregulated	Ictalurus punctatus transcription factor 12 (tcf12), transcript variant X4, mRNA
XM_017477754.3	-2.39749	5.45609	5.63288e-06	9.29842e-05	Downregulated	Ictalurus punctatus keratin, type I cytoskeletal 13 (LOC108270812), mRNA
XM_017456892.3	-2.42076	1.34235	7.73986e-08	2.56163e-06	Downregulated	Ictalurus punctatus internexin neuronal intermediate filament protein, alpha b (inab), mRNA
XM_017451268.3	-2.43117	-0.731567	0.00145113	0.00852506	Downregulated	Ictalurus punctatus transmembrane protein 8B (tmem8b), mRNA
XM_017458606.3	-2.45165	0.0392568	0.000915913	0.00587928	Downregulated	Ictalurus punctatus potassium voltage-gated channel, Shaw-related subfamily, member 3a (kcnc3a), transcript variant X4, mRNA
XM_017484077.3	-2.45765	-0.840198	0.00500719	0.0228035	Downregulated	Ictalurus punctatus microtubule-associated protein tau a (mapta), transcript variant X4, mRNA
XM_017476709.3	-2.49488	-0.901314	2.22378e-05	0.000282375	Downregulated	Ictalurus punctatus parathyroid hormone 2 (pth2), mRNA
XM_017471445.3	-2.50292	-0.763798	0.00376082	0.0181997	Downregulated	Ictalurus punctatus uncharacterized protein LOC563946 homolog (zgc:136930), transcript variant X1, mRNA
XM_053678832.1	-2.51282	0.0662882	0.000268034	0.00218264	Downregulated	Ictalurus punctatus NACHT, LRR and PYD domains-containing protein 3-like (LOC128630366), mRNA
XM_017484943.3	-2.5516	-0.115122	1.97707e-05	0.000257154	Downregulated	Ictalurus punctatus solute carrier family 25 member 23b (slc25a23b), mRNA
XM_053675301.1	-2.57407	-0.82504	0.00438377	0.0204734	Downregulated	Ictalurus punctatus voltage-dependent T-type calcium channel subunit alpha-1H (LOC128628748), mRNA
XM_047151948.2	-2.58671	-0.078163	1.08216e-05	0.000154589	Downregulated	Ictalurus punctatus uncharacterized LOC124626476 (LOC124626476), mRNA
XM_017457001.3	-2.60135	-1.25155	0.00919658	0.0370943	Downregulated	Ictalurus punctatus SLIT and NTRK-like protein 5 (LOC108258386), mRNA
XR_008396771.1	-2.61771	-1.0643	0.00214568	0.0117149	Downregulated	Ictalurus punctatus integumentary mucin C.1 (LOC108267692), transcript variant X6, misc_RNA
XM_017490348.3	-2.62556	-0.217848	0.00067756	0.00460817	Downregulated	Ictalurus punctatus growth associated protein 43 (gap43), mRNA
XR_001813294.3	-2.63071	1.88771	0.00134489	0.0080387	Downregulated	Ictalurus punctatus UDP glucuronosyltransferase 5 family, polypeptide G1 (ugt5g1), transcript variant X4, misc_RNA
XM_053683725.1	-2.63121	-1.04727	0.000129909	0.00119712	Downregulated	Ictalurus punctatus contactin 3b (cntn3b), mRNA
XM_053681843.1	-2.72005	-0.974004	0.00116095	0.00710437	Downregulated	Ictalurus punctatus adenylate cyclase 1b (adcy1b), partial mRNA
XM_017458760.3	-2.79545	-0.746459	0.00564805	0.0252154	Downregulated	Ictalurus punctatus troponin T type 3b (skeletal, fast) (tnnt3b), transcript variant X1, mRNA
XR_008393638.1	-2.80786	-1.07215	0.00376927	0.0182274	Downregulated	Ictalurus punctatus uncharacterized LOC128629290 (LOC128629290), transcript variant X2, misc_RNA
XM_017485698.3	-2.82651	-0.442718	0.000867396	0.00562734	Downregulated	Ictalurus punctatus fatty acid desaturase 2 (fads2), mRNA
XM_017465709.3	-2.83765	-0.246056	0.00179514	0.0101192	Downregulated	Ictalurus punctatus delta/notch-like EGF repeat containing (dner), mRNA
XM_017477690.3	-2.84396	-0.62127	0.00123052	0.00747195	Downregulated	Ictalurus punctatus leucine rich repeat and Ig domain containing 3a (lingo3a), mRNA
XM_047160135.2	-2.87628	-0.237917	2.81033e-08	1.14564e-06	Downregulated	Ictalurus punctatus pro-neuregulin-4, membrane-bound isoform (LOC108274930), transcript variant X2, mRNA
XM_053676667.1	-2.89949	1.20874	7.19578e-06	0.000112398	Downregulated	Ictalurus punctatus S100 calcium binding protein, beta (neural) (s100b), mRNA
XM_047158632.2	-2.91297	-0.755529	0.000100218	0.000975981	Downregulated	Ictalurus punctatus stathmin-like 3 (stmn3), mRNA
XM_017479304.3	-2.93766	-0.645843	0.00758569	0.0318256	Downregulated	Ictalurus punctatus regulator of G protein signaling 16 (rgs16), mRNA
XM_047159848.2	-3.19705	1.02033	0.00862069	0.0351104	Downregulated	Ictalurus punctatus UDP-glucuronosyltransferase 2C1 (LOC108275224), mRNA
XM_047151666.2	-3.29163	-0.925568	0.000983093	0.00622098	Downregulated	Ictalurus punctatus low density lipoprotein receptor-related protein 3 (lrp3), mRNA
XM_017496397.3	-3.39106	-1.27182	0.00033918	0.00266149	Downregulated	Ictalurus punctatus myosin-7 (LOC108280896), mRNA
XM_017476071.3	-3.49151	0.828211	1.30192e-06	2.75442e-05	Downregulated	Ictalurus punctatus visinin-like 1b (vsnl1b), mRNA
XM_017475911.3	-3.54657	5.43926	0.00235992	0.012642	Downregulated	Ictalurus punctatus up-regulator of cell proliferation-like (LOC108269834), mRNA
XM_017457542.3	-3.77351	-0.00812597	7.20403e-06	0.000112398	Downregulated	Ictalurus punctatus tubulin beta chain (zgc:65894), mRNA
XM_017491859.3	-3.77724	-0.996796	8.84592e-05	0.000876139	Downregulated	Ictalurus punctatus adrenoceptor alpha 1Ba (adra1ba), mRNA
XM_017493622.3	-4.03556	-0.594898	3.1146e-05	0.000373166	Downregulated	Ictalurus punctatus ELMO/CED-12 domain containing 1 (elmod1), mRNA
XM_017473546.3	-4.09788	-0.125678	9.30363e-06	0.000137609	Downregulated	Ictalurus punctatus vesicle associated membrane protein 1b (vamp1b), mRNA
XR_008394092.1	-4.11009	-1.26029	0.00853246	0.0348359	Downregulated	Ictalurus punctatus uncharacterized LOC128629713 (LOC128629713), ncRNA
XM_017493319.3	-4.20075	-0.0456335	2.97548e-06	5.4988e-05	Downregulated	Ictalurus punctatus neurofilament medium chain a (nefma), mRNA
XM_017451164.3	-4.31136	-0.184643	0.00306097	0.0154914	Downregulated	Ictalurus punctatus solute carrier family 6 member 11b (slc6a11b), mRNA
XM_053685655.1	-4.40609	0.707556	1.92315e-07	5.53e-06	Downregulated	Ictalurus punctatus recombination activating gene 2 (rag2), mRNA
XM_017453960.3	-4.4529	0.270661	1.18853e-07	3.74808e-06	Downregulated	Ictalurus punctatus stathmin 2b (stmn2b), mRNA
NM_001201127.1	-4.71099	0.345719	4.97655e-05	0.000545422	Downregulated	Ictalurus punctatus transmembrane protein 82 (tmem82), mRNA

## Sheet: Flavobacterium covae 4h
gene_accession	logFC	logCPM	PValue	FDR	Regulation	Description
XM_053686118.1	10.7208	6.57272	3.79855e-15	5.27967e-14	Upregulated	Ictalurus punctatus protein-glutamine gamma-glutamyltransferase K (LOC108275916), mRNA
XM_017461117.3	9.76214	4.42105	9.98714e-15	1.30281e-13	Upregulated	Ictalurus punctatus chemokine (C-X-C motif) ligand 8a (cxcl8a), mRNA
XM_017465190.3	9.36397	0.921399	7.39266e-11	5.66785e-10	Upregulated	Ictalurus punctatus leptin a (lepa), mRNA
XM_017475234.3	9.00788	8.45988	9.04761e-19	2.14116e-17	Upregulated	Ictalurus punctatus immunoresponsive gene 1, like (irg1l), mRNA
XM_017475233.3	8.7823	7.49386	1.21447e-17	2.43825e-16	Upregulated	Ictalurus punctatus uncharacterized si:ch211-153b23.3 (si:ch211-153b23.3), mRNA
NM_001200219.1	8.68464	8.01815	2.72207e-18	5.94719e-17	Upregulated	Ictalurus punctatus interleukin 1, beta (LOC100304696), mRNA
XM_017466115.3	8.66287	5.48156	2.32182e-26	1.94032e-24	Upregulated	Ictalurus punctatus chromosome unknown C15orf48 homolog (cunh15orf48), mRNA
XR_008397274.1	8.16554	0.150221	0.00371644	0.00795334	Upregulated	Ictalurus punctatus uncharacterized LOC128634084 (LOC128634084), transcript variant X1, ncRNA
XM_017494310.2	7.88661	1.55726	2.3541e-12	2.23555e-11	Upregulated	Ictalurus punctatus uncharacterized LOC108279818 (LOC108279818), mRNA
XM_017452943.3	7.52785	2.43334	2.32555e-18	5.13117e-17	Upregulated	Ictalurus punctatus sialic acid-binding Ig-like lectin 13 (LOC108256274), mRNA
XM_017460908.3	7.42593	3.46158	0.00267885	0.0059352	Upregulated	Ictalurus punctatus keratin, type I cytoskeletal 9 (LOC108260523), mRNA
XM_017489026.2	7.3111	9.47885	2.99623e-28	3.64205e-26	Upregulated	Ictalurus punctatus collagenase 3 (LOC108276915), mRNA
NM_001200228.1	7.25173	9.69385	3.79224e-25	2.57391e-23	Upregulated	Ictalurus punctatus matrix metalloproteinase 9 (mmp9), mRNA
XM_017489027.3	7.22777	3.97003	3.53655e-05	0.000113209	Upregulated	Ictalurus punctatus collagenase 3 (LOC108276916), mRNA
XM_017494504.3	7.20794	-1.06554	1.61995e-08	8.88083e-08	Upregulated	Ictalurus punctatus chloride anion exchanger (LOC108279895), mRNA
XM_017463093.3	7.12255	3.95826	5.1324e-12	4.62765e-11	Upregulated	Ictalurus punctatus von Willebrand factor A domain containing 11 (vwa11), mRNA
XM_047153782.2	6.84014	0.953994	0.0155828	0.0288185	Upregulated	Ictalurus punctatus interferon-induced protein 44-like (LOC108261362), mRNA
XM_017486595.3	6.63355	0.38651	3.53241e-08	1.83925e-07	Upregulated	Ictalurus punctatus interleukin-23 subunit alpha (LOC108275681), mRNA
XM_047161842.2	6.50204	1.69162	9.76492e-21	3.19234e-19	Upregulated	Ictalurus punctatus deleted in malignant brain tumors 1 protein (LOC124629147), transcript variant X1, mRNA
XM_017452760.3	6.49898	5.19998	4.50816e-25	3.01393e-23	Upregulated	Ictalurus punctatus inhibitor of nuclear factor kappa-B kinase subunit alpha (zmp:0000000881), transcript variant X1, mRNA
XM_053676295.1	6.43128	2.89953	1.50198e-19	4.00059e-18	Upregulated	Ictalurus punctatus B-cell receptor CD22 (LOC108258431), mRNA
XM_017466134.2	6.42482	5.0174	9.44157e-16	1.41687e-14	Upregulated	Ictalurus punctatus B-type lectin plumieribetin (LOC108264531), mRNA
XM_017475813.3	6.30055	3.40772	2.87342e-11	2.3353e-10	Upregulated	Ictalurus punctatus interleukin 17a/f1 (il17a/f1), mRNA
XM_017458726.3	6.25352	6.97704	2.35948e-18	5.19389e-17	Upregulated	Ictalurus punctatus CD44 molecule (Indian blood group) a (cd44a), mRNA
XM_047154314.2	6.20802	3.67563	4.94611e-20	1.40712e-18	Upregulated	Ictalurus punctatus uncharacterized protein LOC335475 homolog (wu:fj16a03), mRNA
XM_053681359.1	6.11215	4.30146	1.82233e-23	9.16027e-22	Upregulated	Ictalurus punctatus zonadhesin, like (zanl), mRNA
XM_017450010.3	6.08524	6.30223	4.31198e-13	4.53266e-12	Upregulated	Ictalurus punctatus aerolysin-like protein (LOC108254737), mRNA
XM_053674135.1	6.02917	7.33093	7.7889e-30	1.27007e-27	Upregulated	Ictalurus punctatus aerolysin-like protein (LOC108281062), mRNA
XM_017452761.3	5.96731	6.30921	2.98444e-25	2.05696e-23	Upregulated	Ictalurus punctatus inhibitor of nuclear factor kappa-B kinase subunit alpha (zmp:0000000881), transcript variant X2, mRNA
XM_017470510.3	5.90938	3.58774	5.70912e-12	5.10955e-11	Upregulated	Ictalurus punctatus interleukin 11a (il11a), mRNA
XM_017457743.3	5.86492	5.73915	6.58728e-20	1.85039e-18	Upregulated	Ictalurus punctatus microfibril-associated glycoprotein 4 (LOC108258806), mRNA
XM_047157289.2	5.79949	1.69755	2.25299e-12	2.1487e-11	Upregulated	Ictalurus punctatus parathyroid hormone 1a (pth1a), mRNA
XM_017452640.3	5.77796	-0.918722	2.88427e-05	9.35931e-05	Upregulated	Ictalurus punctatus corticotropin releasing hormone b (crhb), mRNA
NM_001200220.1	5.77229	7.09972	5.1326e-12	4.62765e-11	Upregulated	Ictalurus punctatus interleukin 1, beta (LOC100304697), mRNA
XM_017453572.3	5.70086	-1.01327	3.37729e-10	2.33132e-09	Upregulated	Ictalurus punctatus septin 12 (septin12), transcript variant X3, mRNA
XM_017465347.3	5.61571	-1.06983	2.25364e-06	8.79806e-06	Upregulated	Ictalurus punctatus thyrotropin releasing hormone receptor 2 (trhr2), mRNA
XM_017473382.3	5.57879	9.29731	1.49363e-27	1.53626e-25	Upregulated	Ictalurus punctatus uncharacterized protein LOC321177 homolog (si:ch211-153b23.5), mRNA
XM_017495093.3	5.55807	3.33141	3.68632e-15	5.13435e-14	Upregulated	Ictalurus punctatus G protein-coupled receptor, class C, group 6, member A (gprc6a), mRNA
XM_017474475.3	5.53468	-1.38412	8.92365e-07	3.71823e-06	Upregulated	Ictalurus punctatus chloride intracellular channel 2 (clic2), transcript variant X2, mRNA
NM_001200229.1	5.34527	4.63983	2.3863e-17	4.62423e-16	Upregulated	Ictalurus punctatus toll-like receptor 5 (tlr-5), mRNA
XM_017491717.3	5.32354	5.65408	9.8212e-06	3.45307e-05	Upregulated	Ictalurus punctatus nitric oxide synthase 2b, inducible (nos2b), mRNA
XM_017475215.3	5.30415	7.87613	3.11378e-19	7.99123e-18	Upregulated	Ictalurus punctatus Grp1_Fun34_YaaH and SUA5 domain-containing protein (si:ch211-153b23.4), mRNA
XM_017461884.3	5.25584	2.01787	3.50873e-09	2.12575e-08	Upregulated	Ictalurus punctatus C-C motif chemokine 20 (LOC108261059), mRNA
XM_017463959.3	5.17694	-0.639943	1.32058e-10	9.71256e-10	Upregulated	Ictalurus punctatus kelch-like protein 10 (LOC108263297), mRNA
XM_017479826.3	5.16567	0.0826936	3.41555e-09	2.07305e-08	Upregulated	Ictalurus punctatus zinc finger, MYND-type containing 10 (zmynd10), mRNA
XM_053678016.1	5.13341	0.89436	1.01123e-12	1.00454e-11	Upregulated	Ictalurus punctatus deleted in malignant brain tumors 1 protein (LOC124629147), transcript variant X2, mRNA
XM_017452809.3	5.08509	2.43969	4.60622e-15	6.3169e-14	Upregulated	Ictalurus punctatus C-C motif chemokine 19 (LOC108256200), mRNA
XM_017452997.3	5.06549	0.204424	2.06083e-07	9.47568e-07	Upregulated	Ictalurus punctatus E3 ubiquitin-protein ligase TRIM39 (LOC108256304), mRNA
XM_017476286.3	5.03297	7.64482	5.70393e-14	6.79743e-13	Upregulated	Ictalurus punctatus prepronociceptin a (pnoca), mRNA
XM_017451441.3	4.91525	3.16357	2.37168e-10	1.68322e-09	Upregulated	Ictalurus punctatus 3-hydroxy-3-methylglutaryl-CoA reductase a (hmgcra), mRNA
XM_017488985.3	4.84249	3.39275	2.91444e-15	4.12371e-14	Upregulated	Ictalurus punctatus transmembrane 7 superfamily member 2 (tm7sf2), mRNA
XM_017483845.3	4.8382	0.653522	1.44217e-13	1.60828e-12	Upregulated	Ictalurus punctatus leucine zipper, putative tumor suppressor 2b (lzts2b), transcript variant X2, mRNA
XM_017480505.3	4.71556	6.68799	5.00579e-16	7.9023e-15	Upregulated	Ictalurus punctatus uncharacterized si:dkey-195m11.11 (si:dkey-195m11.11), mRNA
NM_001200217.1	4.69875	-0.649263	9.87324e-05	0.000289697	Upregulated	Ictalurus punctatus interferon gamma related (ifng1r), mRNA
XM_017463730.3	4.65424	0.196702	2.91711e-18	6.35255e-17	Upregulated	Ictalurus punctatus RNA polymerase I and III subunit C (polr1c), transcript variant X1, mRNA
NM_001200789.1	4.65094	4.7407	5.04046e-12	4.55686e-11	Upregulated	Ictalurus punctatus lysozyme c (lysc), mRNA
XM_017481149.3	4.64108	3.72802	2.42812e-06	9.44065e-06	Upregulated	Ictalurus punctatus protein phosphatase 1, regulatory subunit 27b (ppp1r27b), mRNA
XM_017457386.3	4.63782	-0.74982	2.9527e-06	1.1332e-05	Upregulated	Ictalurus punctatus interferon-induced GTP-binding protein Mx2-like (LOC108258627), transcript variant X1, mRNA
XM_053677492.1	4.61869	0.474379	0.0037074	0.00793654	Upregulated	Ictalurus punctatus CD209 antigen-like protein E (LOC128629420), mRNA
XM_017473359.3	4.61213	6.39606	2.81153e-10	1.96616e-09	Upregulated	Ictalurus punctatus FOS like 1, AP-1 transcription factor subunit a (fosl1a), mRNA
XM_053684566.1	4.61096	-0.560206	4.95468e-05	0.000154032	Upregulated	Ictalurus punctatus uncharacterized LOC108273325 (LOC108273325), mRNA
XM_017464418.2	4.59494	6.1489	9.49031e-36	4.22983e-33	Upregulated	Ictalurus punctatus uncharacterized LOC108263525 (LOC108263525), mRNA
XR_008393179.1	4.58783	-0.233898	3.45593e-08	1.80223e-07	Upregulated	Ictalurus punctatus uncharacterized LOC128628918 (LOC128628918), ncRNA
XM_017490656.3	4.57372	7.90909	1.04606e-16	1.82836e-15	Upregulated	Ictalurus punctatus prostaglandin G/H synthase 2 (LOC108277762), mRNA
XM_017475949.3	4.51887	5.00406	6.06519e-19	1.48259e-17	Upregulated	Ictalurus punctatus cathepsin L (catl), transcript variant X5, mRNA
XM_017472610.2	4.46628	1.85542	1.65292e-06	6.6033e-06	Upregulated	Ictalurus punctatus chemokine (C-X-C motif) ligand 8b, duplicate 3 (cxcl8b.3), mRNA
XM_017482664.3	4.45992	2.989	1.71398e-13	1.89402e-12	Upregulated	Ictalurus punctatus stearoyl-CoA desaturase (delta-9-desaturase) (scd), mRNA
XM_053681828.1	4.45589	2.12355	3.67464e-10	2.52615e-09	Upregulated	Ictalurus punctatus carcinoembryonic antigen-related cell adhesion molecule 5 (si:cabz01036022.1), mRNA
XM_053679986.1	4.45187	2.92564	3.21496e-06	1.22401e-05	Upregulated	Ictalurus punctatus uncharacterized LOC108261436 (LOC108261436), mRNA
XM_017490657.3	4.45067	3.37086	3.8563e-13	4.07287e-12	Upregulated	Ictalurus punctatus prostaglandin G/H synthase 2 (LOC108277763), mRNA
XM_017469761.3	4.43683	3.94154	1.23674e-17	2.47924e-16	Upregulated	Ictalurus punctatus C-X-C chemokine receptor type 1 (LOC108266440), mRNA
XM_017467897.3	4.4344	-1.06756	6.26433e-07	2.6769e-06	Upregulated	Ictalurus punctatus BCAR3 adaptor protein, NSP family member (bcar3), transcript variant X2, mRNA
XM_017496614.3	4.42756	-0.235237	4.56597e-07	1.99189e-06	Upregulated	Ictalurus punctatus interleukin 19 like (il19l), mRNA
XM_017450511.3	4.41019	3.2619	4.94386e-13	5.15233e-12	Upregulated	Ictalurus punctatus ADP-ribosylation factor 4 (LOC108254967), mRNA
XM_017450722.3	4.40632	5.11577	1.27732e-10	9.42029e-10	Upregulated	Ictalurus punctatus insulin-like growth factor binding protein 6a (igfbp6a), mRNA
XR_001812159.3	4.40409	-0.770623	4.83614e-07	2.09948e-06	Upregulated	Ictalurus punctatus uncharacterized LOC108263409 (LOC108263409), ncRNA
XM_017455395.3	4.37098	5.51157	2.83498e-08	1.49356e-07	Upregulated	Ictalurus punctatus iodothyronine deiodinase 3b (dio3b), mRNA
XM_047155330.2	4.36651	6.44688	6.30058e-17	1.13385e-15	Upregulated	Ictalurus punctatus carcinoembryonic antigen-related cell adhesion molecule 20 (LOC108262935), mRNA
XM_047161770.2	4.35972	0.731306	0.0002205	0.000610288	Upregulated	Ictalurus punctatus uncharacterized LOC108278547 (LOC108278547), mRNA
XM_017457918.3	4.35331	0.469425	2.15234e-07	9.85244e-07	Upregulated	Ictalurus punctatus fibrinogen alpha chain (fga), mRNA
XM_017451066.3	4.31339	8.51768	2.78653e-16	4.60552e-15	Upregulated	Ictalurus punctatus protein SSUH2 homolog (LOC108255245), mRNA
XM_017490197.3	4.30193	1.84637	1.79843e-07	8.35537e-07	Upregulated	Ictalurus punctatus matrilysin (LOC108277439), mRNA
XM_017467801.3	4.29798	-1.05136	0.000109505	0.000318995	Upregulated	Ictalurus punctatus thiamin pyrophosphokinase 2 (tpk2), transcript variant X1, mRNA
XM_017454052.3	4.26203	-0.339036	8.86011e-08	4.33951e-07	Upregulated	Ictalurus punctatus G-protein coupled receptor 183 (LOC108256830), mRNA
NM_001201129.1	4.24431	1.21388	5.55352e-24	3.10695e-22	Upregulated	Ictalurus punctatus ER membrane protein complex subunit 8 (emc8), mRNA
XM_017483753.3	4.24063	-0.736754	1.6678e-08	9.11324e-08	Upregulated	Ictalurus punctatus ubiquitin-conjugating enzyme E2D 1b (ube2d1b), transcript variant X1, mRNA
XM_017451312.3	4.21685	5.97197	4.66057e-14	5.60905e-13	Upregulated	Ictalurus punctatus uncharacterized LOC108255376 (LOC108255376), mRNA
XM_017480528.3	4.21563	3.25053	7.968e-09	4.5647e-08	Upregulated	Ictalurus punctatus serine protease 27 (LOC108272229), mRNA
XM_017460037.3	4.17999	10.6523	7.50459e-15	1.00044e-13	Upregulated	Ictalurus punctatus argininosuccinate synthase 1 (ass1), mRNA
XM_017479940.3	4.16548	1.71784	5.84296e-08	2.9415e-07	Upregulated	Ictalurus punctatus thyroid stimulating hormone subunit beta a (tshba), mRNA
XM_017484234.3	4.14945	-0.583519	4.94632e-06	1.82902e-05	Upregulated	Ictalurus punctatus progestin and adipoQ receptor family member IVb (paqr4b), mRNA
NM_001200904.1	4.12254	2.109	5.63751e-06	2.06179e-05	Upregulated	Ictalurus punctatus fatty acid binding protein 2, intestinal (fabp2), mRNA
XM_017489287.3	4.11032	8.17137	2.73727e-22	1.15458e-20	Upregulated	Ictalurus punctatus TIMP metallopeptidase inhibitor 2b (timp2b), mRNA
XM_017461811.3	4.03975	7.14036	1.116e-18	2.62251e-17	Upregulated	Ictalurus punctatus leukotriene B4 receptor (ltb4r), mRNA
XM_017491165.3	4.00797	-0.454575	8.30085e-06	2.95345e-05	Upregulated	Ictalurus punctatus solute carrier family 35 member G2 (LOC108278039), mRNA
XM_053679984.1	3.98794	0.729869	0.00308479	0.00672646	Upregulated	Ictalurus punctatus mucin-5AC-like (LOC128632780), mRNA
XM_047152348.2	3.9462	1.47745	1.5152e-05	5.16961e-05	Upregulated	Ictalurus punctatus uncharacterized LOC124626569 (LOC124626569), mRNA
XM_017477488.3	3.94573	-0.260985	3.723e-08	1.93096e-07	Upregulated	Ictalurus punctatus helicase with zinc finger 2a (helz2a), transcript variant X1, mRNA
XM_017496387.3	3.94487	10.6826	2.48683e-25	1.73185e-23	Upregulated	Ictalurus punctatus CD59 glycoprotein (LOC108280891), mRNA
NM_001200211.1	3.92357	4.54989	4.15306e-10	2.83753e-09	Upregulated	Ictalurus punctatus Mx2 protein (mx2), mRNA
XM_047154913.1	3.90749	3.89702	1.36807e-10	1.00398e-09	Upregulated	Ictalurus punctatus interleukin 17c (il17c), mRNA
XM_017496617.3	3.90361	6.97667	3.69277e-18	7.96388e-17	Upregulated	Ictalurus punctatus laminin subunit beta 3 (lamb3), mRNA
XR_001811181.3	3.90303	0.800882	0.010501	0.0202144	Upregulated	Ictalurus punctatus uncharacterized LOC108260534 (LOC108260534), ncRNA
XM_053680419.1	3.89762	-0.971448	6.91195e-08	3.43951e-07	Upregulated	Ictalurus punctatus ubiquitously-expressed, prefoldin-like chaperone (uxt), transcript variant X2, mRNA
XM_017466090.3	3.85431	0.897509	1.66534e-14	2.10665e-13	Upregulated	Ictalurus punctatus homer scaffold protein 2 (homer2), transcript variant X2, mRNA
XM_017467472.3	3.83692	-0.799614	6.03503e-06	2.19936e-05	Upregulated	Ictalurus punctatus uncharacterized LOC108265300 (LOC108265300), mRNA
XR_001814326.3	3.82611	-0.423235	0.00111436	0.00268422	Upregulated	Ictalurus punctatus uncharacterized LOC108273625 (LOC108273625), ncRNA
XM_017480529.3	3.79443	1.69396	1.14399e-08	6.41353e-08	Upregulated	Ictalurus punctatus serine protease 27 (LOC108272230), mRNA
XM_017454534.3	3.79237	1.72105	1.97635e-06	7.77685e-06	Upregulated	Ictalurus punctatus uncharacterized LOC108257108 (LOC108257108), mRNA
XM_017484062.3	3.79223	4.66148	2.50174e-19	6.4953e-18	Upregulated	Ictalurus punctatus solute carrier family 16 member 9b (slc16a9b), mRNA
XR_008397194.1	3.7808	-0.933307	6.84151e-06	2.47438e-05	Upregulated	Ictalurus punctatus uncharacterized LOC128634015 (LOC128634015), ncRNA
XM_017468492.2	3.73363	-1.40211	0.000168405	0.000476358	Upregulated	Ictalurus punctatus deoxynucleotidyltransferase, terminal, interacting protein 2 (dnttip2), transcript variant X1, mRNA
XM_017464797.3	3.73074	-0.823321	2.48428e-06	9.64447e-06	Upregulated	Ictalurus punctatus URB2 ribosome biogenesis homolog (urb2), transcript variant X3, mRNA
XM_017453059.3	3.72863	3.14908	2.60842e-11	2.13055e-10	Upregulated	Ictalurus punctatus squalene epoxidase a (sqlea), mRNA
XM_017477791.3	3.72075	-1.05561	4.81513e-07	2.09104e-06	Upregulated	Ictalurus punctatus transmembrane protein 208 (tmem208), transcript variant X1, mRNA
XR_001814938.3	3.71463	4.52464	9.6954e-24	5.10382e-22	Upregulated	Ictalurus punctatus uncharacterized LOC108276599 (LOC108276599), ncRNA
XM_017489235.3	3.71085	-1.13199	0.000470015	0.00122482	Upregulated	Ictalurus punctatus granulocyte colony-stimulating factor receptor (LOC108276999), transcript variant X1, mRNA
XM_017478380.3	3.69371	3.9132	4.58518e-13	4.79722e-12	Upregulated	Ictalurus punctatus sulfotransferase family, cytosolic, 6b, member 1 (sult6b1), transcript variant X2, mRNA
XM_017468894.3	3.68849	-1.22612	0.00547894	0.0112845	Upregulated	Ictalurus punctatus aquaporin 10a (aqp10a), mRNA
XM_017451690.3	3.65955	3.00123	1.56714e-08	8.61604e-08	Upregulated	Ictalurus punctatus uncharacterized LOC108255603 (LOC108255603), mRNA
XM_017468580.3	3.64509	2.48096	2.89462e-16	4.76064e-15	Upregulated	Ictalurus punctatus tubulin alpha 5 (tuba5), transcript variant X2, mRNA
XM_017452446.3	3.64309	0.138738	1.89123e-14	2.37219e-13	Upregulated	Ictalurus punctatus surfeit 4, like (surf4l), transcript variant X2, mRNA
XM_017481355.3	3.64102	-0.28614	1.29378e-05	4.45279e-05	Upregulated	Ictalurus punctatus Rho guanine nucleotide exchange factor (GEF) 1a (arhgef1a), transcript variant X7, mRNA
XM_017484991.3	3.63593	-1.23705	0.000233178	0.000642319	Upregulated	Ictalurus punctatus GRAM domain-containing protein 2A (LOC108274709), transcript variant X1, mRNA
XM_017487310.3	3.59704	-0.174977	4.53175e-09	2.69068e-08	Upregulated	Ictalurus punctatus ubiquitin-like modifier activating enzyme 1 (uba1), transcript variant X2, mRNA
NM_001200069.1	3.57945	7.52309	6.14553e-20	1.73725e-18	Upregulated	Ictalurus punctatus ADAM metallopeptidase domain 8a (adam8a), mRNA
XM_053683905.1	3.57208	-0.572088	3.10204e-05	0.000100211	Upregulated	Ictalurus punctatus mannosidase endo-alpha like (maneal), transcript variant X2, mRNA
XM_017469189.2	3.56181	7.2035	1.15677e-20	3.71808e-19	Upregulated	Ictalurus punctatus C-type lectin domain containing 1 (cldc1), mRNA
XM_017459579.3	3.55836	-0.00665437	5.33862e-06	1.9616e-05	Upregulated	Ictalurus punctatus uncharacterized LOC108259850 (LOC108259850), mRNA
XM_017459721.3	3.54836	8.03152	1.1553e-16	2.01401e-15	Upregulated	Ictalurus punctatus prostaglandin E synthase (ptges), mRNA
XM_017464456.3	3.54822	-0.437188	4.41352e-08	2.26538e-07	Upregulated	Ictalurus punctatus PWWP domain containing 2B (pwwp2b), transcript variant X1, mRNA
XM_017486112.3	3.53541	4.20526	9.5779e-31	1.75433e-28	Upregulated	Ictalurus punctatus fibulin 1 (fbln1), transcript variant X3, mRNA
XM_017458019.3	3.51546	-0.451883	5.39899e-09	3.16622e-08	Upregulated	Ictalurus punctatus Ras family GTPase (zgc:55558), transcript variant X2, mRNA
XM_017478838.3	3.51253	0.489661	6.5476e-12	5.81714e-11	Upregulated	Ictalurus punctatus origin recognition complex, subunit 2 (orc2), transcript variant X1, mRNA
XM_047161192.2	3.50793	-0.939475	2.1582e-07	9.87126e-07	Upregulated	Ictalurus punctatus myosin Ic, paralog b (myo1cb), transcript variant X2, mRNA
XM_053676037.1	3.49868	2.64586	0.00261923	0.00581466	Upregulated	Ictalurus punctatus interferon-induced GTP-binding protein Mx3 (LOC108261765), mRNA
XM_017475319.3	3.48397	5.29707	1.32122e-09	8.4164e-09	Upregulated	Ictalurus punctatus G-protein coupled receptor family C group 6 member A (LOC108269440), mRNA
XM_053674326.1	3.48004	3.26566	7.68828e-11	5.87765e-10	Upregulated	Ictalurus punctatus hexokinase 2 (hk2), transcript variant X2, mRNA
XM_017489395.3	3.47664	-0.259135	1.15645e-08	6.47799e-08	Upregulated	Ictalurus punctatus uncharacterized protein LOC565165 homolog (si:ch1073-143l10.2), mRNA
XM_017459553.3	3.45331	1.94759	4.89839e-11	3.87094e-10	Upregulated	Ictalurus punctatus zinc finger CCCH-type containing 12B (zc3h12b), mRNA
XM_017451506.3	3.44841	0.432638	2.97544e-16	4.88155e-15	Upregulated	Ictalurus punctatus stromal cell-derived factor 2-like 1 (sdf2l1), transcript variant X1, mRNA
NM_001201274.2	3.44773	4.27115	8.17085e-11	6.22521e-10	Upregulated	Ictalurus punctatus ubiquitin cross-reactive protein (ucrp), mRNA
XM_017464696.3	3.43849	-0.891628	0.00123587	0.00293722	Upregulated	Ictalurus punctatus DNA damage-inducible transcript 4 protein (LOC108263660), mRNA
NM_001200253.1	3.42082	9.51252	1.88872e-22	8.04272e-21	Upregulated	Ictalurus punctatus cathepsin La (ctsla), mRNA
XM_017490508.3	3.41273	-0.451122	1.71425e-10	1.241e-09	Upregulated	Ictalurus punctatus kinase suppressor of ras 1b (ksr1b), transcript variant X3, mRNA
unassigned_transcript_2537	3.39893	-1.15343	1.31074e-05	4.50653e-05	Upregulated
NM_001200497.1	3.38632	6.40683	4.26867e-15	5.88416e-14	Upregulated	Ictalurus punctatus leukocyte elastase inhibitor (ileu), mRNA
XM_017470534.3	3.3859	0.0637716	5.36022e-12	4.81664e-11	Upregulated	Ictalurus punctatus UDP-N-acetyl-alpha-D-galactosamine:polypeptide N-acetylgalactosaminyltransferase 3 (GalNAc-T3) (galnt3), transcript variant X1, mRNA
XM_017482063.3	3.35696	3.88254	7.07991e-28	8.02249e-26	Upregulated	Ictalurus punctatus carcinoembryonic antigen-related cell adhesion molecule 1 (si:ch211-264f5.6), transcript variant X1, mRNA
XM_017459478.3	3.34878	-0.855823	3.88137e-05	0.000123273	Upregulated	Ictalurus punctatus sperm associated antigen 8 (spag8), mRNA
XR_006980843.2	3.33882	-1.14861	5.11469e-05	0.000158711	Upregulated	Ictalurus punctatus uncharacterized LOC124626170 (LOC124626170), ncRNA
XM_047154726.1	3.32946	-1.14911	0.00103266	0.0025105	Upregulated	Ictalurus punctatus dual specificity phosphatase 8b (dusp8b), transcript variant X1, mRNA
XM_017453225.3	3.31814	1.44614	2.73695e-07	1.23384e-06	Upregulated	Ictalurus punctatus uncharacterized LOC108256399 (LOC108256399), mRNA
XM_017455509.3	3.31396	0.705659	7.91348e-09	4.53541e-08	Upregulated	Ictalurus punctatus phosducin b (pdcb), mRNA
XM_017482158.3	3.30108	2.08712	1.79932e-15	2.60658e-14	Upregulated	Ictalurus punctatus beta-2-glycoprotein 1 (LOC108273125), transcript variant X1, mRNA
XM_053675882.1	3.30071	2.69936	6.52797e-16	1.00675e-14	Upregulated	Ictalurus punctatus proteasome 26S subunit, ATPase 6 (psmc6), transcript variant X1, mRNA
XM_017475490.3	3.29263	-0.666043	0.00115597	0.00277296	Upregulated	Ictalurus punctatus photoreceptor cilium actin regulator 1 (pcare1), mRNA
XM_017481790.3	3.2919	3.50512	1.21425e-11	1.03676e-10	Upregulated	Ictalurus punctatus heme oxygenase (LOC108272926), mRNA
XM_053680299.1	3.28614	0.0661047	0.00664162	0.0134086	Upregulated	Ictalurus punctatus uncharacterized LOC108278470 (LOC108278470), transcript variant X2, mRNA
XM_053682086.1	3.28188	5.87501	1.01115e-15	1.51062e-14	Upregulated	Ictalurus punctatus carbohydrate sulfotransferase 6 (chst6), mRNA
XM_017487528.3	3.28046	-0.992214	6.88811e-05	0.000208606	Upregulated	Ictalurus punctatus FAM3 metabolism regulating signaling molecule A (fam3a), transcript variant X3, mRNA
XM_053682799.1	3.27738	-0.596485	2.0847e-07	9.57887e-07	Upregulated	Ictalurus punctatus ribosomal protein L13a (rpl13a), transcript variant X1, mRNA
XM_017491206.3	3.26942	-0.197003	1.75904e-06	7.00005e-06	Upregulated	Ictalurus punctatus aspartate beta-hydroxylase (asph), transcript variant X3, mRNA
XM_017490922.3	3.26659	8.77224	6.99551e-10	4.60473e-09	Upregulated	Ictalurus punctatus transcobalamin-1 (LOC108277891), mRNA
XM_017461540.3	3.25794	0.558444	4.26706e-13	4.48898e-12	Upregulated	Ictalurus punctatus cytochrome c oxidase assembly protein COX15 homolog (LOC108260879), transcript variant X1, mRNA
XM_053680003.1	3.23944	7.61161	1.30613e-09	8.32822e-09	Upregulated	Ictalurus punctatus epithelial mitogen homolog (mouse) (epgn), mRNA
XM_017460094.3	3.23431	5.96043	5.26606e-16	8.30336e-15	Upregulated	Ictalurus punctatus LRRN4 C-terminal-like protein (LOC108260108), mRNA
XM_017469313.3	3.23339	4.63134	1.19989e-26	1.05551e-24	Upregulated	Ictalurus punctatus DnaJ (Hsp40) homolog, subfamily C, member 3a (dnajc3a), mRNA
XM_017451281.3	3.2214	1.10913	4.07742e-12	3.73675e-11	Upregulated	Ictalurus punctatus RAR-related orphan receptor B (rorb), mRNA
XM_017483449.3	3.2189	1.06111	1.38581e-15	2.02954e-14	Upregulated	Ictalurus punctatus NOC3-like DNA replication regulator (noc3l), transcript variant X1, mRNA
XM_017464663.3	3.21569	4.58921	3.64528e-23	1.73456e-21	Upregulated	Ictalurus punctatus C-X-C motif chemokine 9 (LOC108263637), mRNA
XR_008397257.1	3.21116	-0.316081	5.23721e-08	2.66667e-07	Upregulated	Ictalurus punctatus uncharacterized LOC128634075 (LOC128634075), ncRNA
XM_017475354.3	3.20894	6.20761	2.06787e-12	1.98489e-11	Upregulated	Ictalurus punctatus platelet-activating factor receptor (ptafr), mRNA
XM_017449959.3	3.20873	-1.02032	0.00126791	0.0030075	Upregulated	Ictalurus punctatus olfactory receptor class A-like protein 1 (LOC108254709), mRNA
XM_017482200.3	3.2068	-0.526453	3.03073e-07	1.35758e-06	Upregulated	Ictalurus punctatus septin 10 (septin10), transcript variant X1, mRNA
XM_017456878.3	3.19214	0.897375	3.10644e-08	1.63029e-07	Upregulated	Ictalurus punctatus uncharacterized protein LOC678514 homolog (zgc:136472), mRNA
XM_017471365.3	3.19171	6.16581	3.07241e-13	3.28387e-12	Upregulated	Ictalurus punctatus laminin, gamma 2 (lamc2), mRNA
XM_017481670.2	3.18302	0.190679	6.7184e-07	2.86271e-06	Upregulated	Ictalurus punctatus Jupiter microtubule associated homolog 1b (jpt1b), transcript variant X1, mRNA
XM_017473370.3	3.18281	6.74346	1.053e-34	4.02275e-32	Upregulated	Ictalurus punctatus GAR1 homolog, ribonucleoprotein (gar1), mRNA
NM_001200438.1	3.18082	3.47675	7.8257e-29	1.03601e-26	Upregulated	Ictalurus punctatus Q-nucleotide N-glycosylase 1 (c5h9orf64), mRNA
XM_017464864.2	3.16663	2.06271	7.00583e-14	8.26787e-13	Upregulated	Ictalurus punctatus Thioredoxin-like (zgc:56493), transcript variant X1, mRNA
XM_017492336.3	3.16166	0.430615	7.97888e-10	5.1991e-09	Upregulated	Ictalurus punctatus peroxiredoxin 5 (prdx5), transcript variant X1, mRNA
XM_017477769.3	3.15945	-0.354243	0.000251055	0.000688303	Upregulated	Ictalurus punctatus radial spoke head 3 (rsph3), mRNA
XM_017461812.3	3.15673	2.89732	1.14064e-18	2.67102e-17	Upregulated	Ictalurus punctatus hepatocyte growth factor activator (LOC108261008), transcript variant X1, mRNA
XM_017460297.3	3.15457	7.52151	5.09276e-32	1.15416e-29	Upregulated	Ictalurus punctatus cystatin-B (LOC108260204), mRNA
XM_017482527.3	3.15407	5.93711	6.64931e-10	4.38618e-09	Upregulated	Ictalurus punctatus anterior gradient protein 2 homolog (LOC108273355), mRNA
XM_017471509.3	3.13965	-0.947725	0.00325865	0.00707099	Upregulated	Ictalurus punctatus sterile alpha motif domain containing 7 (samd7), mRNA
XM_017480083.3	3.13589	6.44478	3.25365e-14	3.99124e-13	Upregulated	Ictalurus punctatus tubulin, beta 6 class V (tubb6), mRNA
XM_017494747.3	3.134	4.05147	1.39141e-07	6.59972e-07	Upregulated	Ictalurus punctatus interleukin 22 (il22), mRNA
XM_017484727.3	3.12866	0.91313	7.83413e-07	3.29403e-06	Upregulated	Ictalurus punctatus spalt-like transcription factor 1b (sall1b), mRNA
XM_017483255.3	3.10909	0.303458	0.000263444	0.000720056	Upregulated	Ictalurus punctatus wingless-type MMTV integration site family, member 3 (wnt3), mRNA
XM_017476668.3	3.10115	-0.930245	0.000156932	0.000446359	Upregulated	Ictalurus punctatus jumonji domain containing 7 (jmjd7), transcript variant X1, mRNA
XM_017472609.3	3.10022	5.22228	1.14232e-13	1.30324e-12	Upregulated	Ictalurus punctatus chemokine (C-X-C motif) ligand 19 (cxcl19), mRNA
XM_047151754.2	3.09802	-0.299307	4.07586e-06	1.52934e-05	Upregulated	Ictalurus punctatus finTRIM family, member 82 (ftr82), transcript variant X1, mRNA
XM_053686202.1	3.07573	-0.667347	4.36905e-05	0.000137488	Upregulated	Ictalurus punctatus uncharacterized protein LOC100148415 homolog (si:rp71-17i16.6), mRNA
XM_017451811.3	3.07353	8.71086	7.04136e-16	1.08094e-14	Upregulated	Ictalurus punctatus histone H1 (LOC108255681), mRNA
XM_017464194.3	3.06556	-0.679482	7.22657e-05	0.000217873	Upregulated	Ictalurus punctatus ATPase phospholipid transporting 10D (atp10d), transcript variant X2, mRNA
XM_017482542.3	3.06424	5.6831	2.49787e-41	2.38565e-38	Upregulated	Ictalurus punctatus GDP-mannose pyrophosphorylase Ab (gmppab), mRNA
XM_017465332.3	3.05502	1.31395	8.19807e-06	2.91957e-05	Upregulated	Ictalurus punctatus ATP-sensitive inward rectifier potassium channel 1 (LOC108264037), mRNA
XM_053679451.1	3.05388	-0.663976	1.03236e-05	3.61353e-05	Upregulated	Ictalurus punctatus transmembrane protein 14A (tmem14a), transcript variant X2, mRNA
XM_017453626.3	3.05084	0.450443	1.89119e-11	1.57356e-10	Upregulated	Ictalurus punctatus 2',3'-cyclic nucleotide 3' phosphodiesterase (cnp), transcript variant X1, mRNA
XM_017453712.2	3.04764	-0.946743	0.0021067	0.00477679	Upregulated	Ictalurus punctatus sperm-associated antigen 6 (LOC108256645), mRNA
XM_053680430.1	3.04726	1.08768	2.76904e-06	1.0673e-05	Upregulated	Ictalurus punctatus uncharacterized LOC108266018 (LOC108266018), transcript variant X2, mRNA
XM_017487308.3	3.0416	2.20593	1.48636e-11	1.25388e-10	Upregulated	Ictalurus punctatus ubiquitin-like modifier activating enzyme 1 (uba1), transcript variant X1, mRNA
XM_017459373.3	3.03819	-0.989607	9.38546e-08	4.56836e-07	Upregulated	Ictalurus punctatus transgelin 2 (tagln2), transcript variant X1, mRNA
XM_017455958.3	3.03614	-1.00442	0.000396543	0.00104683	Upregulated	Ictalurus punctatus discoidin, CUB and LCCL domain containing 1 (dcbld1), transcript variant X1, mRNA
NM_001200621.1	3.03606	8.09489	2.01726e-32	4.90413e-30	Upregulated	Ictalurus punctatus proteasome 20S subunit beta 7 (psmb7), mRNA
XM_053681390.1	3.0354	2.12148	8.55157e-12	7.47341e-11	Upregulated	Ictalurus punctatus protocadherin 7b (pcdh7b), transcript variant X4, mRNA
XM_017488865.3	3.02928	0.533393	1.82393e-08	9.90163e-08	Upregulated	Ictalurus punctatus MORN repeat containing 3 (morn3), transcript variant X1, mRNA
NM_001200348.1	3.02866	1.82795	4.53693e-14	5.48302e-13	Upregulated	Ictalurus punctatus LYR motif containing 4 (lyrm4), mRNA
XR_001815851.3	3.02665	1.78676	1.87016e-10	1.3473e-09	Upregulated	Ictalurus punctatus uncharacterized LOC108280933 (LOC108280933), ncRNA
XM_017469027.3	3.02526	6.74526	3.95575e-25	2.67133e-23	Upregulated	Ictalurus punctatus pyridoxal (pyridoxine, vitamin B6) kinase a (pdxka), transcript variant X1, mRNA
XR_001812381.3	3.02278	1.00015	1.95271e-06	7.68836e-06	Upregulated	Ictalurus punctatus uncharacterized LOC108264318 (LOC108264318), ncRNA
XM_017458092.3	3.01899	0.688023	1.71288e-08	9.34052e-08	Upregulated	Ictalurus punctatus DIS3 exosome endoribonuclease and 3'-5' exoribonuclease (dis3), transcript variant X1, mRNA
XM_017467151.3	3.01893	-0.730099	0.000111084	0.000323385	Upregulated	Ictalurus punctatus NADH:ubiquinone oxidoreductase subunit A7 (ndufa7), transcript variant X1, mRNA
XM_017489834.3	3.01414	2.99727	3.85192e-12	3.54711e-11	Upregulated	Ictalurus punctatus uncharacterized protein LOC641564 homolog (zgc:123295), mRNA
NM_001201210.1	3.005	3.99375	3.51587e-30	6.02702e-28	Upregulated	Ictalurus punctatus eukaryotic translation initiation factor 6 (eif6), mRNA
XM_017457975.3	2.9958	-0.731784	3.81963e-05	0.000121427	Upregulated	Ictalurus punctatus pseudouridine synthase 10 (pus10), transcript variant X2, mRNA
XM_017484289.3	2.99502	5.88535	8.8584e-33	2.32246e-30	Upregulated	Ictalurus punctatus leucine rich repeat containing 59 (lrrc59), mRNA
XM_017474122.3	2.9922	8.02114	2.0858e-20	6.30978e-19	Upregulated	Ictalurus punctatus NADPH oxidase 1 (nox1), mRNA
XM_053686937.1	2.99168	-0.372406	7.25353e-07	3.06727e-06	Upregulated	Ictalurus punctatus leucine zipper-EF-hand containing transmembrane protein 2 (letm2), transcript variant X1, mRNA
XM_017479020.3	2.98424	3.28961	3.32327e-10	2.2964e-09	Upregulated	Ictalurus punctatus IL-6 subfamily cytokine M17 (m17), mRNA
XR_001815410.1	2.9795	1.31834	1.14535e-11	9.81068e-11	Upregulated	Ictalurus punctatus uncharacterized LOC108278833 (LOC108278833), ncRNA
XM_017450625.3	2.97435	2.17821	5.4104e-13	5.59061e-12	Upregulated	Ictalurus punctatus ribophorin II (rpn2), transcript variant X2, mRNA
NM_001201303.1	2.97258	0.24157	7.88075e-07	3.31259e-06	Upregulated	Ictalurus punctatus guanine nucleotide binding protein (G protein), gamma 12a (gng12a), mRNA
XM_017460855.3	2.96524	-0.304394	1.92854e-07	8.90109e-07	Upregulated	Ictalurus punctatus atrial natriuretic peptide receptor 1 (si:dkey-37g12.1), mRNA
XM_053673691.1	2.95339	-0.665736	0.00343752	0.00741939	Upregulated	Ictalurus punctatus mucin-2-like (LOC128628825), mRNA
unassigned_transcript_2524	2.94895	1.33842	1.09636e-09	7.03766e-09	Upregulated
XM_017457746.3	2.92976	2.81021	1.64878e-07	7.71641e-07	Upregulated	Ictalurus punctatus microfibril-associated glycoprotein 4 (LOC108258809), mRNA
XM_017479109.3	2.9264	4.99589	4.0272e-18	8.64329e-17	Upregulated	Ictalurus punctatus uncharacterized protein LOC559250 homolog (im:7152348), mRNA
XM_017472615.3	2.92243	-0.846727	0.00055285	0.00141592	Upregulated	Ictalurus punctatus TBL1X/Y related 1b (tbl1xr1b), transcript variant X1, mRNA
XM_017494736.3	2.91806	-0.10058	3.74869e-05	0.000119285	Upregulated	Ictalurus punctatus CD9 molecule b (cd9b), transcript variant X2, mRNA
XM_017488079.3	2.91128	5.34266	5.84369e-14	6.95779e-13	Upregulated	Ictalurus punctatus ERBB receptor feedback inhibitor 1 (LOC108276422), mRNA
NM_001200738.1	2.90383	7.80874	7.22735e-14	8.51426e-13	Upregulated	Ictalurus punctatus anterior gradient homolog 2 (Xenopus laevis) (agr2), mRNA
XM_047151989.2	2.90048	-1.05812	0.000601174	0.00152703	Upregulated	Ictalurus punctatus transmembrane channel-like 2a (tmc2a), mRNA
XM_017450751.3	2.88767	7.44797	2.31632e-36	1.06798e-33	Upregulated	Ictalurus punctatus mesencephalic astrocyte-derived neurotrophic factor (manf), mRNA
NM_001200489.2	2.88463	5.95349	1.82834e-33	5.3145e-31	Upregulated	Ictalurus punctatus adenine phosphoribosyltransferase (aprt), mRNA
XM_053674325.1	2.88245	1.88445	2.90452e-07	1.30444e-06	Upregulated	Ictalurus punctatus hexokinase 2 (hk2), transcript variant X1, mRNA
XM_017486840.3	2.87889	-0.148471	3.96008e-06	1.48904e-05	Upregulated	Ictalurus punctatus G3BP stress granule assembly factor 2b (g3bp2b), transcript variant X1, mRNA
XM_017479810.2	2.87377	2.66877	1.01762e-12	1.01014e-11	Upregulated	Ictalurus punctatus hydroxysteroid (17-beta) dehydrogenase 7 (hsd17b7), mRNA
XM_017469193.3	2.87117	-0.446237	7.33939e-05	0.000221075	Upregulated	Ictalurus punctatus transmembrane protein 163a (tmem163a), transcript variant X1, mRNA
XM_053679985.1	2.86919	2.35965	0.00217415	0.00491389	Upregulated	Ictalurus punctatus uncharacterized LOC108261612 (LOC108261612), mRNA
XM_017487249.3	2.86552	6.48167	1.48378e-10	1.08059e-09	Upregulated	Ictalurus punctatus cytochrome P450 2B4 (LOC108276005), mRNA
XM_017495971.3	2.86385	1.8209	1.33201e-11	1.13297e-10	Upregulated	Ictalurus punctatus P450 (cytochrome) oxidoreductase b (porb), transcript variant X1, mRNA
XM_053683300.1	2.85972	-0.631261	5.20021e-06	1.91601e-05	Upregulated	Ictalurus punctatus pleckstrin homology domain containing, family A member 7b (plekha7b), transcript variant X13, mRNA
XM_053679980.1	2.85779	4.86138	1.12249e-06	4.61384e-06	Upregulated	Ictalurus punctatus uncharacterized LOC108261316 (LOC108261316), mRNA
XM_017463238.3	2.85528	-1.0117	0.000871421	0.00215057	Upregulated	Ictalurus punctatus von Willebrand factor A domain-containing protein 7 (LOC108262884), transcript variant X1, mRNA
XM_017482900.3	2.85484	3.83339	1.31686e-19	3.56433e-18	Upregulated	Ictalurus punctatus NME/NM23 nucleoside diphosphate kinase 3 (nme3), transcript variant X1, mRNA
XM_017494783.3	2.85142	4.95054	2.61124e-14	3.2239e-13	Upregulated	Ictalurus punctatus adrenomedullin 2a (adm2a), mRNA
XM_053681825.1	2.85057	-0.36127	0.0029095	0.00639326	Upregulated	Ictalurus punctatus Fc receptor-like protein 3 (LOC128633099), mRNA
XM_017458711.3	2.84751	2.00366	2.05998e-12	1.97873e-11	Upregulated	Ictalurus punctatus solute carrier family 16 member 6b (slc16a6b), transcript variant X1, mRNA
XM_017493156.3	2.83898	-0.624239	2.10695e-06	8.25414e-06	Upregulated	Ictalurus punctatus torsin family 1 (tor1), transcript variant X1, mRNA
XM_017494382.3	2.8349	3.6471	2.19056e-14	2.72973e-13	Upregulated	Ictalurus punctatus 6-phosphofructo-2-kinase/fructose-2,6-biphosphatase 3 (pfkfb3), transcript variant X1, mRNA
XM_017460586.3	2.83422	5.68097	1.91018e-21	6.97842e-20	Upregulated	Ictalurus punctatus aspartoacylase (aspa), mRNA
NM_001200399.1	2.83411	3.03824	1.10929e-08	6.22422e-08	Upregulated	Ictalurus punctatus sterol-C5-desaturase (sc5d), mRNA
XM_017479136.3	2.82668	4.52709	9.78338e-09	5.54765e-08	Upregulated	Ictalurus punctatus leucine-rich repeat-containing protein 15 (LOC108271513), mRNA
XM_017481074.3	2.82662	-0.763863	0.00269367	0.00596409	Upregulated	Ictalurus punctatus gastrulation brain homeobox 2 (gbx2), mRNA
XM_017450966.2	2.8216	6.6152	1.16295e-21	4.38022e-20	Upregulated	Ictalurus punctatus MRT4 homolog, ribosome maturation factor (mrto4), mRNA
XM_017452540.3	2.82073	6.2245	8.64113e-13	8.70034e-12	Upregulated	Ictalurus punctatus transcriptional and immune response regulator a (tcima), mRNA
XM_017494601.2	2.81412	-1.22904	0.00104326	0.00253303	Upregulated	Ictalurus punctatus microfibril-associated glycoprotein 4 (LOC108279935), mRNA
XM_017466769.3	2.81238	4.38656	1.39035e-13	1.55829e-12	Upregulated	Ictalurus punctatus complement C5a receptor 1 (c5ar1), mRNA
XM_053682937.1	2.80838	0.799959	0.000893955	0.00219968	Upregulated	Ictalurus punctatus uncharacterized LOC128633613 (LOC128633613), mRNA
XM_017496620.3	2.80516	-0.0827366	5.08666e-06	1.87883e-05	Upregulated	Ictalurus punctatus interferon regulatory factor 6 (irf6), transcript variant X1, mRNA
XM_017494978.3	2.80415	-0.0779079	0.00579089	0.0118467	Upregulated	Ictalurus punctatus uncharacterized LOC108280158 (LOC108280158), transcript variant X3, mRNA
XM_017474750.3	2.80013	6.25274	6.59658e-28	7.6037e-26	Upregulated	Ictalurus punctatus peptidylprolyl isomerase D (ppid), mRNA
XM_017472752.3	2.79989	3.42921	6.06916e-12	5.42089e-11	Upregulated	Ictalurus punctatus claudin 7a (cldn7a), mRNA
XM_017495088.3	2.79747	-0.796264	0.000778678	0.00193706	Upregulated	Ictalurus punctatus leucine rich repeat containing 24 (lrrc24), mRNA
NM_001200344.1	2.79501	5.58871	5.97629e-17	1.08425e-15	Upregulated	Ictalurus punctatus acetyl-CoA acetyltransferase 2 (acat2), mRNA
XM_053682032.1	2.79375	-0.641775	6.19451e-07	2.64876e-06	Upregulated	Ictalurus punctatus BTB (POZ) domain containing 10a (btbd10a), transcript variant X2, mRNA
XR_006981380.1	2.79343	-1.00858	0.00179686	0.00413524	Upregulated	Ictalurus punctatus small nucleolar RNA SNORA65 (LOC124626513), ncRNA
NM_001200569.1	2.78674	7.29324	2.87304e-28	3.52436e-26	Upregulated	Ictalurus punctatus methionine sulfoxide reductase B1a (msrb1a), mRNA
XM_017450562.3	2.78201	4.66024	4.16249e-44	6.18407e-41	Upregulated	Ictalurus punctatus canopy FGF signaling regulator 2 (cnpy2), mRNA
XM_017488167.3	2.78	0.0702118	8.7732e-05	0.000260623	Upregulated	Ictalurus punctatus mitochondrial E3 ubiquitin protein ligase 1b (mul1b), transcript variant X1, mRNA
XM_047151133.2	2.77937	-0.91659	0.000290184	0.000785118	Upregulated	Ictalurus punctatus pseudouridine 5'-phosphatase (pudp), transcript variant X1, mRNA
XR_006983063.2	2.76942	1.42854	2.26265e-10	1.61096e-09	Upregulated	Ictalurus punctatus uncharacterized LOC124628505 (LOC124628505), ncRNA
XM_017460768.3	2.76426	6.3268	1.05753e-32	2.66796e-30	Upregulated	Ictalurus punctatus uncharacterized si:ch211-11k18.4 (si:ch211-11k18.4), mRNA
XM_017489983.3	2.76293	9.32851	9.58317e-21	3.1406e-19	Upregulated	Ictalurus punctatus nucleophosmin 1a (npm1a), mRNA
XM_017453834.3	2.76225	4.32625	1.11422e-25	8.2311e-24	Upregulated	Ictalurus punctatus uncharacterized si:dkey-122a22.2 (si:dkey-122a22.2), mRNA
XM_017455631.3	2.76017	-0.746882	0.000763126	0.00190191	Upregulated	Ictalurus punctatus SUN domain-containing protein 2-like (LOC108257696), mRNA
XM_017471677.3	2.75438	6.94285	9.26931e-13	9.27695e-12	Upregulated	Ictalurus punctatus cytochrome P450 26B1 (LOC108267534), mRNA
XM_017483973.3	2.75096	6.95288	4.3415e-15	5.9784e-14	Upregulated	Ictalurus punctatus suppressor of cytokine signaling 3b (socs3b), mRNA
XM_017478163.3	2.74896	6.97485	1.4103e-13	1.578e-12	Upregulated	Ictalurus punctatus maternal B9.15 protein (si:dkey-79d12.5), mRNA
XM_017466315.3	2.74453	-0.259895	1.0498e-05	3.66861e-05	Upregulated	Ictalurus punctatus programmed cell death 10a (pdcd10a), transcript variant X1, mRNA
XM_017464777.3	2.73771	5.40715	2.55684e-16	4.24689e-15	Upregulated	Ictalurus punctatus desumoylating isopeptidase 2 (desi2), mRNA
unassigned_transcript_2530	2.72192	6.96523	3.05478e-17	5.81845e-16	Upregulated
XM_017472356.3	2.71563	7.57807	9.97208e-25	6.34937e-23	Upregulated	Ictalurus punctatus diacylglycerol O-acyltransferase 1b (dgat1b), mRNA
XM_053684734.1	2.71074	-0.470295	0.000428734	0.00112492	Upregulated	Ictalurus punctatus protein kinase N1b (pkn1b), transcript variant X1, mRNA
XM_017482072.3	2.70943	5.15881	9.49419e-12	8.24866e-11	Upregulated	Ictalurus punctatus membrane-spanning 4-domains subfamily A member 4A (LOC108273082), mRNA
XM_047161983.2	2.70777	5.54187	8.34694e-15	1.10284e-13	Upregulated	Ictalurus punctatus heparin-binding EGF-like growth factor b (hbegfb), mRNA
XR_006982879.1	2.70271	-1.09546	0.000224557	0.000620618	Upregulated	Ictalurus punctatus small nucleolar RNA SNORD31 (LOC124628383), ncRNA
XM_017461390.3	2.70254	3.79624	2.2598e-12	2.15365e-11	Upregulated	Ictalurus punctatus methylsterol monooxygenase 1 (msmo1), mRNA
XM_017481090.3	2.69812	-1.10319	0.00136591	0.00321882	Upregulated	Ictalurus punctatus phosphatidylinositol glycan anchor biosynthesis, class U (pigu), transcript variant X1, mRNA
XR_006983878.2	2.69569	-0.500308	3.19499e-05	0.000103039	Upregulated	Ictalurus punctatus uncharacterized LOC124629035 (LOC124629035), ncRNA
XM_053675971.1	2.69444	1.20639	8.17289e-07	3.42892e-06	Upregulated	Ictalurus punctatus uncharacterized LOC124626037 (LOC124626037), mRNA
XM_017474094.3	2.67934	2.98441	2.66213e-08	1.40804e-07	Upregulated	Ictalurus punctatus spondin 2a, extracellular matrix protein (spon2a), mRNA
XM_017479160.3	2.6788	0.0998816	0.000300016	0.000809589	Upregulated	Ictalurus punctatus claudin-18 (LOC108271530), mRNA
XM_053676023.1	2.67141	-0.22179	2.55332e-05	8.38627e-05	Upregulated	Ictalurus punctatus transmembrane protein 255B (LOC108258407), mRNA
XM_017453826.3	2.67132	2.98701	1.33205e-09	8.48138e-09	Upregulated	Ictalurus punctatus free fatty acid receptor 2 (LOC108256693), mRNA
XM_017482278.3	2.67092	6.30255	9.83287e-23	4.41192e-21	Upregulated	Ictalurus punctatus WD repeat domain 12 (wdr12), mRNA
XM_017492345.3	2.67038	-0.101969	1.4513e-06	5.83971e-06	Upregulated	Ictalurus punctatus solute carrier family 1 member 9 (slc1a9), mRNA
XR_001815498.3	2.66976	4.22576	5.87343e-23	2.71743e-21	Upregulated	Ictalurus punctatus selenoprotein W, 2a (selenow2a), transcript variant X3, misc_RNA
XM_017461054.3	2.65812	4.36807	4.51293e-06	1.67804e-05	Upregulated	Ictalurus punctatus uncharacterized LOC108260627 (LOC108260627), mRNA
XM_053680699.1	2.65541	6.81623	1.11265e-48	3.71932e-45	Upregulated	Ictalurus punctatus DnaJ heat shock protein family (Hsp40) member B11 (dnajb11), mRNA
XM_017480378.3	2.65399	6.87453	8.31537e-40	5.85183e-37	Upregulated	Ictalurus punctatus SEC61 translocon subunit alpha 1, like (sec61a1l), mRNA
XR_001811015.2	2.6478	2.56059	8.29145e-09	4.74594e-08	Upregulated	Ictalurus punctatus uncharacterized LOC108259868 (LOC108259868), ncRNA
XM_053678674.1	2.64566	5.5936	1.50066e-22	6.49363e-21	Upregulated	Ictalurus punctatus eukaryotic translation initiation factor 4E family member 1c (eif4e1c), transcript variant X1, mRNA
XM_017480168.3	2.6448	6.14398	2.08545e-45	3.98352e-42	Upregulated	Ictalurus punctatus translocase of outer mitochondrial membrane 6 homolog (yeast) (tomm6), mRNA
XM_017478465.2	2.64323	6.44154	7.56161e-23	3.45073e-21	Upregulated	Ictalurus punctatus pyrroline-5-carboxylate reductase 1b (pycr1b), mRNA
XM_053680517.1	2.64206	0.335504	8.54534e-09	4.87665e-08	Upregulated	Ictalurus punctatus DENN/MADD domain containing 2Da (dennd2da), transcript variant X2, mRNA
XM_017496649.3	2.63236	2.74051	3.12581e-09	1.90918e-08	Upregulated	Ictalurus punctatus cyclin-dependent kinase inhibitor 1A (cdkn1a), transcript variant X2, mRNA
XM_017493682.3	2.6252	-1.03761	0.000540208	0.00138725	Upregulated	Ictalurus punctatus tRNA 5-methylaminomethyl-2-thiouridylate methyltransferase (trmu), transcript variant X1, mRNA
NM_001200427.1	2.61615	-0.0772713	0.000130173	0.000374552	Upregulated	Ictalurus punctatus phosphatidylinositol glycan anchor biosynthesis, class F (pigf), mRNA
XM_017467649.3	2.61579	-0.165323	2.15574e-07	9.86462e-07	Upregulated	Ictalurus punctatus UbiA prenyltransferase domain containing 1 (ubiad1), transcript variant X2, mRNA
XR_001815852.3	2.61173	0.722639	4.23217e-07	1.85657e-06	Upregulated	Ictalurus punctatus uncharacterized LOC108280942 (LOC108280942), ncRNA
XM_017458368.3	2.60831	-0.84713	0.00602449	0.0122701	Upregulated	Ictalurus punctatus parathyroid hormone 2 receptor b (pth2rb), partial mRNA
XM_017463048.3	2.60807	4.1424	1.09047e-06	4.49049e-06	Upregulated	Ictalurus punctatus ras-related protein Rab-33B (LOC108262750), mRNA
XM_017458947.3	2.6061	5.6136	4.03539e-12	3.70331e-11	Upregulated	Ictalurus punctatus dual specificity phosphatase 5 (dusp5), mRNA
XM_017463654.3	2.60497	2.03171	2.38392e-09	1.47776e-08	Upregulated	Ictalurus punctatus epithelial cell adhesion molecule (epcam), transcript variant X2, mRNA
XM_017475638.3	2.60489	6.72228	7.60031e-25	4.95725e-23	Upregulated	Ictalurus punctatus tetratricopeptide repeat domain 27 (ttc27), mRNA
NM_001200433.1	2.60453	4.19958	7.63812e-19	1.84017e-17	Upregulated	Ictalurus punctatus tRNA methyltransferase 61A (trmt61a), mRNA
XM_053674548.1	2.60155	2.78403	3.1174e-11	2.52776e-10	Upregulated	Ictalurus punctatus chemerin-like receptor 1 (LOC108255814), mRNA
XM_017457438.3	2.6013	6.28275	6.52207e-19	1.58558e-17	Upregulated	Ictalurus punctatus integrin, alpha 6b (itga6b), transcript variant X1, mRNA
XM_017452524.2	2.59569	-0.476495	0.00149455	0.00349485	Upregulated	Ictalurus punctatus secreted frizzled-related protein 1a (sfrp1a), transcript variant X1, mRNA
XM_053681791.1	2.59472	4.50173	9.49979e-05	0.000279907	Upregulated	Ictalurus punctatus basic leucine zipper ATF-like transcription factor 2 (batf2), mRNA
NM_001200201.1	2.59413	4.01886	0.0103218	0.0198981	Upregulated	Ictalurus punctatus hepcidin antimicrobial peptide (hamp), mRNA
XM_053683506.1	2.59043	-0.749113	0.000232205	0.000640565	Upregulated	Ictalurus punctatus phosphodiesterase 4B, cAMP-specific a (pde4ba), transcript variant X6, mRNA
XR_006984181.2	2.58879	2.06867	6.3472e-12	5.6466e-11	Upregulated	Ictalurus punctatus uncharacterized LOC124629243 (LOC124629243), ncRNA
XM_047160277.2	2.58818	-0.201067	8.37007e-07	3.50505e-06	Upregulated	Ictalurus punctatus TRAF3 interacting protein 2a (traf3ip2a), transcript variant X3, mRNA
XM_017481114.3	2.58293	0.27865	2.38868e-06	9.29812e-06	Upregulated	Ictalurus punctatus RERG_RasL11_like domain-containing protein (zgc:64022), mRNA
XM_017469194.3	2.58268	2.92303	2.83393e-08	1.49356e-07	Upregulated	Ictalurus punctatus CD28 molecule (cd28), mRNA
XM_017484428.3	2.58034	2.21578	1.33027e-13	1.49597e-12	Upregulated	Ictalurus punctatus solute carrier family 35 member G1 (slc35g1), transcript variant X1, mRNA
XM_017458385.3	2.57959	-0.181902	3.06735e-07	1.37169e-06	Upregulated	Ictalurus punctatus leucine-rich repeat protein soc-2 (si:dkey-1h4.4), mRNA
XM_017487406.3	2.57717	3.8655	1.61459e-12	1.57352e-11	Upregulated	Ictalurus punctatus suppressor of cytokine signaling 2 (LOC128628654), mRNA
XM_053681829.1	2.56803	1.79536	3.14129e-06	1.19877e-05	Upregulated	Ictalurus punctatus Fc receptor-like protein 5 (LOC108267273), mRNA
XM_053677568.1	2.56106	-0.631056	0.011357	0.021678	Upregulated	Ictalurus punctatus E3 ubiquitin/ISG15 ligase TRIM25 (LOC108261247), transcript variant X1, mRNA
XM_017455305.3	2.54513	6.41054	3.56764e-32	8.36894e-30	Upregulated	Ictalurus punctatus prolyl endopeptidase (prep), mRNA
XM_017488302.3	2.54122	5.22801	1.35755e-24	8.40363e-23	Upregulated	Ictalurus punctatus sigma non-opioid intracellular receptor 1 (sigmar1), mRNA
XM_047156610.2	2.53991	-0.739852	0.000732032	0.00183022	Upregulated	Ictalurus punctatus centromere protein L (cenpl), transcript variant X4, mRNA
XM_017464991.3	2.53773	6.06314	3.2866e-12	3.06025e-11	Upregulated	Ictalurus punctatus PPARG related coactivator 1 (pprc1), mRNA
XR_008393651.1	2.53691	-0.341431	0.000650156	0.0016424	Upregulated	Ictalurus punctatus uncharacterized LOC128629297 (LOC128629297), ncRNA
XM_017477478.3	2.53521	-0.191534	1.10814e-05	3.85959e-05	Upregulated	Ictalurus punctatus cytochrome P450 7B1 (LOC108270649), transcript variant X1, mRNA
XM_017464882.3	2.53301	4.01457	2.2027e-06	8.60867e-06	Upregulated	Ictalurus punctatus solute carrier family 1 member 4 (slc1a4), mRNA
XM_017471150.3	2.5297	1.75973	0.00189872	0.004345	Upregulated	Ictalurus punctatus VGF nerve growth factor inducible (vgf), mRNA
XM_017461388.3	2.5286	6.39521	5.81556e-32	1.296e-29	Upregulated	Ictalurus punctatus leucine aminopeptidase 3 (lap3), mRNA
XR_006981410.2	2.52769	-0.740674	6.44006e-05	0.000196106	Upregulated	Ictalurus punctatus small nucleolar RNA SNORD35 (LOC124626543), ncRNA
XM_017479562.3	2.52701	3.8513	4.44603e-24	2.5297e-22	Upregulated	Ictalurus punctatus Mov10 RISC complex RNA helicase a (mov10a), transcript variant X1, mRNA
XM_053677757.1	2.5255	1.13582	9.29797e-13	9.29172e-12	Upregulated	Ictalurus punctatus ER membrane protein complex subunit 8 (emc8), transcript variant X1, mRNA
XM_017480657.3	2.51212	4.32238	2.12586e-15	3.05973e-14	Upregulated	Ictalurus punctatus RNA polymerase III subunit GL a (polr3gla), mRNA
XM_017453682.2	2.50476	8.09673	7.08985e-32	1.55407e-29	Upregulated	Ictalurus punctatus protein disulfide isomerase family A, member 4 (pdia4), mRNA
XM_017489376.3	2.50322	4.26996	6.40434e-27	5.96835e-25	Upregulated	Ictalurus punctatus ribosomal oxygenase 2 (riox2), mRNA
XM_017481932.3	2.50144	3.13737	2.1967e-12	2.10101e-11	Upregulated	Ictalurus punctatus chromobox homolog 7a (cbx7a), transcript variant X1, mRNA
NM_001201149.1	2.49604	7.24986	3.31884e-32	7.92433e-30	Upregulated	Ictalurus punctatus heat shock 10 protein 1 (hspe1), mRNA
XM_017492537.2	2.49537	0.576562	9.91216e-06	3.47862e-05	Upregulated	Ictalurus punctatus Ras and Rab interactor 1a (rin1a), transcript variant X1, mRNA
XM_017472798.3	2.49484	0.118793	0.00510713	0.0106036	Upregulated	Ictalurus punctatus tenascin N (tnn), transcript variant X1, mRNA
XM_017486890.3	2.49318	-1.1455	0.00448182	0.00941648	Upregulated	Ictalurus punctatus activin A receptor type 1Ba (acvr1ba), transcript variant X1, mRNA
XR_008398256.1	2.48971	0.255191	2.37645e-06	9.25589e-06	Upregulated	Ictalurus punctatus uncharacterized LOC128635309 (LOC128635309), ncRNA
XM_053676514.1	2.48681	-0.220098	5.23956e-06	1.92838e-05	Upregulated	Ictalurus punctatus sialoadhesin (LOC128629264), mRNA
XM_017458119.3	2.4858	6.33947	1.00715e-23	5.28102e-22	Upregulated	Ictalurus punctatus cystathionine beta-synthase a (cbsa), mRNA
XM_017485646.3	2.48345	0.819899	9.25372e-09	5.26741e-08	Upregulated	Ictalurus punctatus FGFR1 oncogene partner 2 (fgfr1op2), transcript variant X1, mRNA
XM_017476494.3	2.47588	0.777326	4.8877e-05	0.000152374	Upregulated	Ictalurus punctatus ergosterol biosynthesis 28 homolog (erg28), mRNA
XM_017491912.3	2.47395	4.10336	6.6597e-11	5.15317e-10	Upregulated	Ictalurus punctatus uncharacterized LOC108278494 (LOC108278494), mRNA
XM_017484528.1	2.47178	3.57696	1.915e-12	1.84318e-11	Upregulated	Ictalurus punctatus annexin A2a (anxa2a), transcript variant X1, mRNA
NM_001200572.1	2.47166	4.9538	4.50348e-20	1.29497e-18	Upregulated	Ictalurus punctatus oligosaccharyltransferase complex subunit 4 (non-catalytic) (ost4), mRNA
XM_017466101.3	2.47079	5.02313	4.77676e-12	4.34195e-11	Upregulated	Ictalurus punctatus muscle-specific beta 1 integrin binding protein 2 (mibp2), transcript variant X1, mRNA
XM_017467479.3	2.47078	8.1205	3.50297e-11	2.81818e-10	Upregulated	Ictalurus punctatus uncharacterized LOC108265303 (LOC108265303), mRNA
XM_017452569.3	2.46955	-1.36818	0.00932798	0.0181655	Upregulated	Ictalurus punctatus doublesex and mab-3 related transcription factor 2a (dmrt2a), transcript variant X1, mRNA
XM_017473433.3	2.46917	4.37568	3.30616e-13	3.51684e-12	Upregulated	Ictalurus punctatus interferon stimulated exonuclease gene (isg20), mRNA
XM_017481586.3	2.4685	-0.341114	0.000452963	0.00118339	Upregulated	Ictalurus punctatus guanylate cyclase 2Ca (gucy2ca), mRNA
XM_017453968.3	2.46823	6.5859	9.08527e-31	1.71097e-28	Upregulated	Ictalurus punctatus SEM1 26S proteasome subunit (sem1), mRNA
XM_017493487.3	2.46775	-0.705003	0.00298298	0.00653217	Upregulated	Ictalurus punctatus POU domain, class 5, transcription factor 3 (pou5f3), mRNA
XM_017487595.3	2.4659	6.18815	9.08903e-23	4.13365e-21	Upregulated	Ictalurus punctatus solute carrier family 17 member 9b (slc17a9b), mRNA
XM_017486114.3	2.46547	1.13446	1.25686e-07	6.01041e-07	Upregulated	Ictalurus punctatus stomatin (EPB72)-like 1 (stoml1), transcript variant X1, mRNA
NM_001200499.1	2.45959	1.17717	1.17996e-13	1.33933e-12	Upregulated	Ictalurus punctatus pseudouridine 5'-phosphatase (pudp), mRNA
XM_017476096.3	2.45937	7.16425	2.42855e-33	6.76502e-31	Upregulated	Ictalurus punctatus tyrosine 3-monooxygenase/tryptophan 5-monooxygenase activation protein, theta polypeptide b (ywhaqb), transcript variant X2, mRNA
XM_017471554.3	2.45581	0.748755	3.48061e-07	1.54718e-06	Upregulated	Ictalurus punctatus vacuolar protein sorting 4 homolog B (vps4b), transcript variant X2, mRNA
XM_053677121.1	2.45443	-0.325849	0.000146876	0.000419274	Upregulated	Ictalurus punctatus zona pellucida sperm-binding protein 3 (LOC108260166), mRNA
XM_017489703.3	2.45442	0.275202	2.68062e-09	1.64945e-08	Upregulated	Ictalurus punctatus phospholipid phosphatase 5 (plpp5), transcript variant X3, mRNA
XM_017490897.3	2.45382	0.642853	6.48683e-13	6.65149e-12	Upregulated	Ictalurus punctatus isopentenyl-diphosphate delta isomerase 1 (idi1), transcript variant X1, mRNA
XM_017480340.3	2.45314	6.6183	8.7055e-14	1.00693e-12	Upregulated	Ictalurus punctatus membrane bound O-acyltransferase domain containing 1 (mboat1), mRNA
XM_053674485.1	2.45313	-0.244659	3.62382e-05	0.000115642	Upregulated	Ictalurus punctatus 1-acylglycerol-3-phosphate O-acyltransferase 9, like (agpat9l), transcript variant X1, mRNA
unassigned_transcript_2511	2.45199	-0.0159066	4.6235e-06	1.71677e-05	Upregulated
XM_017491208.3	2.44702	5.09563	1.27263e-18	2.95422e-17	Upregulated	Ictalurus punctatus carbonic anhydrase VIII (ca8), mRNA
XM_017487758.3	2.44602	9.30752	1.32697e-24	8.2525e-23	Upregulated	Ictalurus punctatus phosphogluconate dehydrogenase (pgd), mRNA
XM_017458712.3	2.44511	8.65295	9.47504e-37	4.69225e-34	Upregulated	Ictalurus punctatus proteasome 26S subunit, ATPase 3 (psmc3), mRNA
XR_008396621.1	2.4435	7.06386	4.09174e-25	2.74928e-23	Upregulated	Ictalurus punctatus uncharacterized LOC128632943 (LOC128632943), ncRNA
XM_017491891.3	2.44214	5.24567	1.66942e-07	7.80212e-07	Upregulated	Ictalurus punctatus interleukin 12B, b (il12bb), mRNA
XM_017465998.3	2.44198	0.249632	1.34242e-05	4.60952e-05	Upregulated	Ictalurus punctatus synaptotagmin-5 (LOC108264453), mRNA
XM_017476099.3	2.44094	-0.319015	0.00203548	0.00462706	Upregulated	Ictalurus punctatus RNA-directed DNA polymerase from mobile element jockey (LOC108269935), transcript variant X1, mRNA
XM_053687156.1	2.43986	-0.284454	7.07e-05	0.000213537	Upregulated	Ictalurus punctatus peptidase M20 domain-containing protein 2 (LOC108256501), transcript variant X4, mRNA
XM_053674081.1	2.43913	4.84035	4.94562e-20	1.40712e-18	Upregulated	Ictalurus punctatus MICOS complex subunit MIC10 (LOC128628913), mRNA
XM_017492528.3	2.43555	6.4148	1.37783e-20	4.34504e-19	Upregulated	Ictalurus punctatus low density lipoprotein receptor a (ldlra), mRNA
XM_017459702.3	2.43539	-0.279025	0.00107117	0.00259281	Upregulated	Ictalurus punctatus glycine receptor, alpha 4b (glra4b), transcript variant X2, mRNA
XM_017493736.3	2.43497	3.23168	1.34914e-08	7.49143e-08	Upregulated	Ictalurus punctatus DEP domain containing 4 (depdc4), mRNA
XR_006981146.2	2.43031	-0.725203	0.00051113	0.00132166	Upregulated	Ictalurus punctatus uncharacterized LOC108258699 (LOC108258699), transcript variant X1, ncRNA
XM_017487337.3	2.42948	9.52474	2.50043e-35	1.04479e-32	Upregulated	Ictalurus punctatus transketolase b (tktb), mRNA
XM_017458930.3	2.42369	0.687686	1.15761e-06	4.74796e-06	Upregulated	Ictalurus punctatus sialoadhesin (LOC108259415), mRNA
XM_047161331.2	2.42187	-0.442483	0.0220507	0.0393435	Upregulated	Ictalurus punctatus FXYD domain-containing ion transport regulator 3-like (LOC108275465), mRNA
XM_053683745.1	2.42028	6.60819	5.78253e-35	2.34298e-32	Upregulated	Ictalurus punctatus Ts translation elongation factor, mitochondrial (tsfm), mRNA
XM_017460808.3	2.41862	5.95251	1.98328e-26	1.67839e-24	Upregulated	Ictalurus punctatus exosome component 9 (exosc9), mRNA
NM_001201247.1	2.4177	6.58348	4.48947e-33	1.20057e-30	Upregulated	Ictalurus punctatus small nuclear ribonucleoprotein polypeptide F (snrpf), mRNA
XM_053676782.1	2.41671	1.51097	4.61318e-06	1.71389e-05	Upregulated	Ictalurus punctatus transient receptor potential cation channel, subfamily M, member 4a (trpm4a), transcript variant X1, mRNA
XM_053676518.1	2.41486	-0.271676	7.2487e-07	3.06619e-06	Upregulated	Ictalurus punctatus uncharacterized LOC124626410 (LOC124626410), mRNA
XM_047155684.2	2.41312	-0.715041	0.00805248	0.0159298	Upregulated	Ictalurus punctatus Glyco_hydro_56 domain-containing protein (si:dkey-72l14.3), mRNA
XM_017487597.2	2.4122	2.27944	5.83886e-16	9.10985e-15	Upregulated	Ictalurus punctatus NOC2-like nucleolar associated transcriptional repressor (noc2l), transcript variant X1, mRNA
XM_053679889.1	2.40495	4.44866	3.60154e-17	6.75402e-16	Upregulated	Ictalurus punctatus uncharacterized si:dkey-27h10.2 (si:dkey-27h10.2), transcript variant X1, mRNA
NM_001200335.1	2.40485	10.1488	2.84328e-12	2.68106e-11	Upregulated	Ictalurus punctatus matrix metalloproteinase 13 (mmp13), mRNA
XM_053676148.1	2.40331	2.04573	9.84183e-08	4.77833e-07	Upregulated	Ictalurus punctatus interferon-induced protein 44-like (LOC128628755), transcript variant X2, mRNA
XM_017474655.3	2.40298	6.84739	8.50396e-29	1.11477e-26	Upregulated	Ictalurus punctatus testis derived transcript (3 LIM domains) (tes), mRNA
XM_053675684.1	2.40245	2.4018	0.00451205	0.00947255	Upregulated	Ictalurus punctatus ribosomal protein S9 (rps9), transcript variant X2, mRNA
XM_047157317.2	2.40103	2.62745	2.11901e-07	9.71e-07	Upregulated	Ictalurus punctatus cardiotrophin-like cytokine factor 1 (clcf1), mRNA
XM_017473252.2	2.39675	3.56889	1.17543e-09	7.52353e-09	Upregulated	Ictalurus punctatus mannose receptor, C type 1b (mrc1b), mRNA
XM_017477288.3	2.39548	3.65275	4.69579e-16	7.44809e-15	Upregulated	Ictalurus punctatus UDP-GlcNAc:betaGal beta-1,3-N-acetylglucosaminyltransferase 5a (b3gnt5a), transcript variant X1, mRNA
XM_017486012.3	2.39455	1.24834	0.000206623	0.000574855	Upregulated	Ictalurus punctatus chemokine (C-C motif) receptor 12b, tandem duplicate 2 (ccr12b.2), mRNA
XM_017456581.3	2.39433	7.65958	6.88962e-34	2.24686e-31	Upregulated	Ictalurus punctatus proteasome 20S subunit alpha 8 (psma8), mRNA
XM_017468103.3	2.39265	7.26824	2.19851e-12	2.10124e-11	Upregulated	Ictalurus punctatus lipase, endothelial (lipg), mRNA
XM_017459441.3	2.39064	3.56186	8.16024e-08	4.02177e-07	Upregulated	Ictalurus punctatus uncharacterized LOC108259733 (LOC108259733), mRNA
XM_017451686.3	2.38934	5.0117	1.05738e-21	4.00518e-20	Upregulated	Ictalurus punctatus dihydrofolate reductase (dhfr), mRNA
XM_017476258.3	2.38838	1.97995	1.66522e-05	5.62265e-05	Upregulated	Ictalurus punctatus egl-9 family hypoxia-inducible factor 3 (egln3), transcript variant X2, mRNA
XM_017467775.3	2.38747	4.84742	3.30844e-12	3.07416e-11	Upregulated	Ictalurus punctatus solute carrier family 2, facilitated glucose transporter member 6 (LOC108265450), mRNA
XM_017465850.3	2.38582	1.08092	1.30288e-08	7.2526e-08	Upregulated	Ictalurus punctatus ring finger and SPRY domain containing 1 (rspry1), transcript variant X1, mRNA
XM_017474754.3	2.38457	5.90611	3.75035e-23	1.77822e-21	Upregulated	Ictalurus punctatus mixed lineage kinase domain like pseudokinase (LOC108269146), mRNA
XM_017484911.3	2.38036	8.49849	6.91998e-29	9.34616e-27	Upregulated	Ictalurus punctatus heat shock protein 4b (hspa4b), mRNA
XM_017477730.3	2.37955	-1.30668	0.00515631	0.0106941	Upregulated	Ictalurus punctatus WAS/WASL interacting protein family, member 2a (wipf2a), transcript variant X3, mRNA
XM_017485000.3	2.37878	0.623149	3.27207e-05	0.000105373	Upregulated	Ictalurus punctatus thyroid hormone receptor associated protein 3b (thrap3b), transcript variant X2, mRNA
XR_001815409.3	2.37639	3.40514	1.86522e-17	3.67845e-16	Upregulated	Ictalurus punctatus uncharacterized LOC108278832 (LOC108278832), ncRNA
XM_017494419.3	2.37634	0.872359	2.90392e-07	1.30444e-06	Upregulated	Ictalurus punctatus transmembrane protein 214 (tmem214), transcript variant X1, mRNA
XM_017480581.3	2.37576	2.6901	5.80915e-09	3.38449e-08	Upregulated	Ictalurus punctatus high mobility group AT-hook 2b (si:ch211-161c3.6), mRNA
XM_017453582.3	2.37566	-0.833055	0.000404602	0.00106674	Upregulated	Ictalurus punctatus septin 12 (septin12), transcript variant X4, mRNA
XR_001813219.3	2.37279	4.76418	8.52006e-06	3.02581e-05	Upregulated	Ictalurus punctatus uncharacterized LOC108267989 (LOC108267989), ncRNA
XM_017479316.2	2.37115	0.733941	8.08677e-06	2.88342e-05	Upregulated	Ictalurus punctatus adenylate cyclase type 10 (LOC108271637), mRNA
XM_017493023.3	2.37013	4.29844	2.18721e-13	2.37959e-12	Upregulated	Ictalurus punctatus complement component 7b (c7b), mRNA
XR_006981414.1	2.35579	-0.379931	0.000255774	0.000700586	Upregulated	Ictalurus punctatus small nucleolar RNA SNORA54 (LOC124626548), ncRNA
XM_017483627.3	2.35506	0.324764	1.20277e-05	4.16854e-05	Upregulated	Ictalurus punctatus protein kinase, membrane associated tyrosine/threonine 1 (pkmyt1), transcript variant X1, mRNA
XM_017460260.3	2.35323	7.76729	5.54044e-31	1.08943e-28	Upregulated	Ictalurus punctatus proteasome 20S subunit beta 6 (psmb6), mRNA
XM_017468823.3	2.35305	6.93527	5.64955e-24	3.13444e-22	Upregulated	Ictalurus punctatus calreticulin (calr), mRNA
XR_006983614.2	2.35206	-0.863076	0.00035623	0.000948426	Upregulated	Ictalurus punctatus uncharacterized LOC108275138 (LOC108275138), ncRNA
NM_001257108.1	2.34712	11.5856	4.98064e-27	4.72106e-25	Upregulated	Ictalurus punctatus annexin a1 (anxa1), mRNA
XR_006981162.2	2.3471	-0.259759	0.000133777	0.000384013	Upregulated	Ictalurus punctatus uncharacterized LOC124626384 (LOC124626384), ncRNA
XM_017453016.3	2.34572	4.7301	6.60701e-15	8.85193e-14	Upregulated	Ictalurus punctatus ATPase H+/K+ transporting subunit alpha (LOC108256310), mRNA
XM_047162472.2	2.34499	0.169214	3.6313e-07	1.60775e-06	Upregulated	Ictalurus punctatus otolin 1b (otol1b), mRNA
NM_001201127.1	2.33992	0.345719	2.30299e-05	7.62588e-05	Upregulated	Ictalurus punctatus transmembrane protein 82 (tmem82), mRNA
XM_017464304.3	2.33931	-0.853595	0.000820053	0.00203431	Upregulated	Ictalurus punctatus nuclear factor of kappa light polypeptide gene enhancer in B-cells 2 (p49/p100) (nfkb2), transcript variant X1, mRNA
XM_017486163.3	2.33883	7.41505	4.43356e-17	8.17671e-16	Upregulated	Ictalurus punctatus hydroxysteroid (17-beta) dehydrogenase 12a (hsd17b12a), mRNA
XM_017476448.3	2.33777	0.108043	0.000921568	0.00226346	Upregulated	Ictalurus punctatus exonuclease 1 (exo1), transcript variant X1, mRNA
XM_017467795.3	2.33594	0.546664	1.11377e-06	4.58222e-06	Upregulated	Ictalurus punctatus cell adhesion molecule 4 (cadm4), transcript variant X2, mRNA
XM_017474262.3	2.3347	4.16715	3.76773e-18	8.11244e-17	Upregulated	Ictalurus punctatus RNA polymerase I and III subunit D (polr1d), mRNA
XM_017493650.3	2.32938	3.11057	3.11214e-12	2.90656e-11	Upregulated	Ictalurus punctatus coiled-coil-helix-coiled-coil-helix domain containing 3a (chchd3a), transcript variant X1, mRNA
XR_008393771.1	2.32852	6.75542	3.96597e-10	2.71804e-09	Upregulated	Ictalurus punctatus uncharacterized LOC128629419 (LOC128629419), ncRNA
XM_053683398.1	2.32577	-1.22041	0.0260048	0.0454404	Upregulated	Ictalurus punctatus zinc finger protein 431 (LOC108270515), transcript variant X3, mRNA
XM_017460312.3	2.3192	9.54663	1.39806e-22	6.12902e-21	Upregulated	Ictalurus punctatus heat shock protein 5 (hspa5), mRNA
XM_017475710.3	2.31454	-0.918766	0.00294278	0.00645895	Upregulated	Ictalurus punctatus IKAROS family zinc finger 5 (ikzf5), transcript variant X1, mRNA
XM_017481596.3	2.31383	-0.973066	0.0120905	0.0229471	Upregulated	Ictalurus punctatus cell division cycle 27 (cdc27), transcript variant X1, mRNA
XM_017489987.2	2.31286	6.7061	2.83797e-15	4.02402e-14	Upregulated	Ictalurus punctatus thymic stromal cotransporter homolog (LOC108277345), mRNA
NM_001200725.1	2.31197	0.993347	1.83561e-06	7.27442e-06	Upregulated	Ictalurus punctatus tetraspanin 9b (tspan9b), mRNA
XM_017466162.2	2.30886	6.49105	1.03638e-19	2.85133e-18	Upregulated	Ictalurus punctatus NIP7 nucleolar pre-rRNA processing protein (nip7), mRNA
XM_017466374.3	2.30194	2.12195	3.16927e-07	1.41632e-06	Upregulated	Ictalurus punctatus olfactory marker protein a (ompa), mRNA
XM_017480699.2	2.30156	5.33663	1.16012e-16	2.01979e-15	Upregulated	Ictalurus punctatus G patch domain containing 4 (gpatch4), mRNA
XM_017453756.3	2.30109	6.995	1.7845e-42	1.83542e-39	Upregulated	Ictalurus punctatus SEC61 translocon subunit beta (sec61b), mRNA
XM_047160659.2	2.29884	7.07037	3.69289e-20	1.0711e-18	Upregulated	Ictalurus punctatus pumilio RNA-binding family member 3 (pum3), mRNA
XM_017488516.3	2.2986	7.9082	5.53055e-34	1.89613e-31	Upregulated	Ictalurus punctatus ALG5 dolichyl-phosphate beta-glucosyltransferase (alg5), mRNA
XM_017458040.3	2.29437	7.44505	2.61579e-20	7.7242e-19	Upregulated	Ictalurus punctatus PWP2 small subunit processome component (pwp2h), mRNA
XM_017491299.3	2.29344	7.18702	9.28089e-13	9.28159e-12	Upregulated	Ictalurus punctatus angiomotin like 2b (amotl2b), mRNA
XM_017469070.3	2.29042	9.08201	2.97508e-23	1.44654e-21	Upregulated	Ictalurus punctatus anterior gradient 1 (agr1), mRNA
XM_053687694.1	2.28828	0.0132968	0.000160617	0.000455968	Upregulated	Ictalurus punctatus myosin VB (myo5b), transcript variant X2, mRNA
XM_017473377.3	2.2881	5.22731	3.95378e-28	4.63737e-26	Upregulated	Ictalurus punctatus tRNA methyltransferase activator subunit 11-2 (trmt112), mRNA
XM_017475558.3	2.28593	-0.0660751	0.000745054	0.00185964	Upregulated	Ictalurus punctatus centrosomal protein 170Ba (cep170ba), transcript variant X4, mRNA
XM_017474985.3	2.28296	6.07677	4.04746e-12	3.71184e-11	Upregulated	Ictalurus punctatus BCL3 transcription coactivator (bcl3), mRNA
NM_001200917.1	2.28257	6.58526	5.86271e-24	3.22594e-22	Upregulated	Ictalurus punctatus small nuclear ribonucleoprotein polypeptide E (snrpe), mRNA
XM_017458751.3	2.28038	7.64925	1.54721e-24	9.4035e-23	Upregulated	Ictalurus punctatus eukaryotic translation initiation factor 3, subunit Jb (eif3jb), mRNA
XM_017456069.3	2.27746	0.984895	8.31469e-09	4.7572e-08	Upregulated	Ictalurus punctatus transmembrane protein 165 (tmem165), transcript variant X1, mRNA
XM_017474076.3	2.2769	0.32696	5.18067e-07	2.23743e-06	Upregulated	Ictalurus punctatus N-acetyllactosaminide beta-1,3-N-acetylglucosaminyltransferase 2 (si:dkey-160o24.3), mRNA
XM_017451776.2	2.27454	1.91322	4.62303e-09	2.73879e-08	Upregulated	Ictalurus punctatus peptidase, mitochondrial processing subunit alpha (pmpca), transcript variant X1, mRNA
NM_001201316.1	2.27351	-1.19515	0.00955345	0.0185559	Upregulated	Ictalurus punctatus mitotic arrest deficient 2 like 2 (mad2l2), mRNA
XM_017484615.3	2.27003	-0.496789	0.00170182	0.00393481	Upregulated	Ictalurus punctatus neuronal acetylcholine receptor subunit alpha-7 (LOC108274439), transcript variant X1, mRNA
XM_017469870.3	2.26972	0.0393396	0.00290216	0.00637986	Upregulated	Ictalurus punctatus sp9 transcription factor (sp9), mRNA
XM_017481548.3	2.26819	-0.213219	0.00099805	0.00243476	Upregulated	Ictalurus punctatus RAB11 family interacting protein 4 (class II) b (rab11fip4b), transcript variant X2, mRNA
XM_017453936.3	2.26798	2.4304	6.28419e-09	3.64537e-08	Upregulated	Ictalurus punctatus actin related protein 2/3 complex, subunit 1A (arpc1a), transcript variant X1, mRNA
XM_053686844.1	2.26627	0.194229	0.00591277	0.012072	Upregulated	Ictalurus punctatus phospholipid phosphatase 5 (plpp5), transcript variant X1, mRNA
XM_017460075.3	2.26481	7.42278	8.01975e-17	1.42029e-15	Upregulated	Ictalurus punctatus complement component 1, q subcomponent binding protein (c1qbp), mRNA
XM_017494871.3	2.26089	4.86171	4.94497e-26	3.84414e-24	Upregulated	Ictalurus punctatus single-stranded DNA binding protein 1 (ssbp1), mRNA
XM_047153336.2	2.2605	4.70854	5.30935e-07	2.29004e-06	Upregulated	Ictalurus punctatus ATP-sensitive inward rectifier potassium channel 1 (LOC124627015), mRNA
NM_001201005.1	2.26013	4.8381	1.11941e-24	7.02705e-23	Upregulated	Ictalurus punctatus bola-like protein 2 (zgc:112271), mRNA
XM_017484553.3	2.25999	6.13938	4.70394e-10	3.18624e-09	Upregulated	Ictalurus punctatus four and a half LIM domains 3b (fhl3b), transcript variant X1, mRNA
XM_017480783.3	2.25568	2.59219	1.55475e-06	6.22971e-06	Upregulated	Ictalurus punctatus cholinergic receptor, nicotinic, alpha 1 (muscle) (chrna1), mRNA
XM_017483661.3	2.2532	6.84198	2.69369e-24	1.60791e-22	Upregulated	Ictalurus punctatus NHP2-like protein 1 (LOC108273948), mRNA
XR_008396505.1	2.25138	1.84485	1.82594e-09	1.15055e-08	Upregulated	Ictalurus punctatus peptidase E (si:dkey-69o16.5), transcript variant X2, misc_RNA
NM_001200380.1	2.25035	7.26725	1.05837e-19	2.89395e-18	Upregulated	Ictalurus punctatus phosphoglycerate mutase 1a (pgam1a), mRNA
XM_017452572.3	2.2477	4.1847	2.364e-28	2.92676e-26	Upregulated	Ictalurus punctatus SUB1 regulator of transcription b (sub1b), mRNA
XM_017466234.3	2.24548	7.78487	1.90819e-17	3.75212e-16	Upregulated	Ictalurus punctatus cytochrome b-245 light chain (LOC108264585), mRNA
XM_047160526.2	2.24158	1.37801	5.83771e-07	2.50742e-06	Upregulated	Ictalurus punctatus junctional adhesion molecule-like (LOC124626100), mRNA
XM_017484259.3	2.24123	0.286793	3.43027e-05	0.000109964	Upregulated	Ictalurus punctatus G1 to S phase transition 1 (gspt1), transcript variant X1, mRNA
XM_017462052.3	2.24065	3.45565	2.42571e-06	9.43401e-06	Upregulated	Ictalurus punctatus uncharacterized LOC108261164 (LOC108261164), mRNA
XR_008396961.1	2.23934	-0.104313	6.10338e-05	0.00018649	Upregulated	Ictalurus punctatus uncharacterized LOC128633556 (LOC128633556), transcript variant X2, ncRNA
XM_017471080.3	2.23894	4.07084	4.25642e-11	3.38564e-10	Upregulated	Ictalurus punctatus coiled-coil domain containing 39 (ccdc39), mRNA
XM_017486985.3	2.23852	0.921914	4.00213e-05	0.000126807	Upregulated	Ictalurus punctatus retinoblastoma binding protein 8-like (rbbp8l), transcript variant X2, mRNA
XM_017454570.3	2.238	1.51642	0.00138733	0.00326413	Upregulated	Ictalurus punctatus peptidoglycan recognition protein 6 (pglyrp6), mRNA
XM_053685521.1	2.22891	-0.169326	5.28909e-06	1.94447e-05	Upregulated	Ictalurus punctatus RAB3A interacting protein (rabin3)-like 1 (rab3il1), transcript variant X6, mRNA
XM_017465604.3	2.2273	7.50977	1.02326e-46	2.73641e-43	Upregulated	Ictalurus punctatus SEC11 homolog A, signal peptidase complex subunit (sec11a), mRNA
XM_053688411.1	2.22678	2.34496	1.51461e-09	9.59802e-09	Upregulated	Ictalurus punctatus myelin-associated glycoprotein (LOC124629234), mRNA
XM_017471868.3	2.22601	-0.40431	0.000275983	0.000751103	Upregulated	Ictalurus punctatus zebrafish testis-expressed 38 (zte38), mRNA
XM_017477987.3	2.22558	5.69462	2.57848e-20	7.64455e-19	Upregulated	Ictalurus punctatus cytochrome c oxidase subunit 6B1 (LOC108270924), mRNA
NM_001200577.1	2.21333	7.50102	7.76165e-40	5.76561e-37	Upregulated	Ictalurus punctatus proteasome 20S subunit alpha 2b (psma2b), mRNA
NM_001200613.1	2.21282	5.62707	9.61374e-43	1.07121e-39	Upregulated	Ictalurus punctatus ubiquitin-fold modifier 1 (ufm1), mRNA
XM_053675046.1	2.21267	1.23923	1.06474e-06	4.39267e-06	Upregulated	Ictalurus punctatus B9 protein domain 1 (b9d1), transcript variant X1, mRNA
XR_006983825.1	2.21244	-1.15637	0.000538749	0.00138398	Upregulated	Ictalurus punctatus small nucleolar RNA SNORA70 (LOC124628992), ncRNA
NM_001278803.1	2.21189	8.60107	9.95558e-33	2.55992e-30	Upregulated	Ictalurus punctatus protein disulfide isomerase family A, member 6 (pdia6), mRNA
XM_017450817.3	2.20828	7.59273	2.63621e-16	4.36787e-15	Upregulated	Ictalurus punctatus guanine nucleotide binding protein-like 3 (nucleolar) (gnl3), mRNA
XM_017494543.2	2.20698	6.04438	4.452e-26	3.52235e-24	Upregulated	Ictalurus punctatus ras-related protein Rab-19 (LOC108279914), mRNA
XM_017495563.3	2.20327	-0.0322623	7.06875e-05	0.000213537	Upregulated	Ictalurus punctatus sickle tail protein homolog (si:ch211-207d6.2), transcript variant X6, mRNA
NM_001201107.2	2.20125	5.77369	9.38073e-25	6.03027e-23	Upregulated	Ictalurus punctatus eukaryotic translation initiation factor 2B, subunit 1 alpha (eif2b1), mRNA
XM_017483670.3	2.19955	6.19213	4.68468e-22	1.85872e-20	Upregulated	Ictalurus punctatus proteasome activator subunit 3 (psme3), mRNA
XM_017451843.3	2.19511	1.72673	1.59663e-07	7.48547e-07	Upregulated	Ictalurus punctatus C-X-C motif chemokine 11-6 (LOC108255702), mRNA
NM_001201042.1	2.1947	3.63663	2.67877e-08	1.41628e-07	Upregulated	Ictalurus punctatus S100 calcium binding protein A10a (s100a10a), mRNA
XM_017484427.3	2.1891	6.92033	4.96212e-19	1.23096e-17	Upregulated	Ictalurus punctatus ribosomal L1 domain containing 1 (rsl1d1), mRNA
XM_017455209.3	2.18816	6.6661	4.01744e-22	1.63274e-20	Upregulated	Ictalurus punctatus BOP1 ribosomal biogenesis factor (bop1), mRNA
NM_001200852.1	2.18489	5.92686	1.31419e-23	6.73256e-22	Upregulated	Ictalurus punctatus adenylate kinase 6 (ak6), mRNA
XM_017482299.3	2.18382	8.05488	9.43494e-53	1.26155e-48	Upregulated	Ictalurus punctatus signal sequence receptor, beta (ssr2), mRNA
XM_017456463.3	2.18351	-0.490043	0.0165803	0.0304903	Upregulated	Ictalurus punctatus myeloid-associated differentiation marker (LOC108258094), mRNA
XM_017467357.3	2.17973	4.03458	5.90874e-26	4.54056e-24	Upregulated	Ictalurus punctatus actin related protein 5 (actr5), mRNA
NM_001200687.2	2.17929	4.20345	8.66033e-19	2.06412e-17	Upregulated	Ictalurus punctatus deleted in primary ciliary dyskinesia homolog (mouse) (dpcd), mRNA
XM_053677995.1	2.17712	-0.0177879	0.00060078	0.00152632	Upregulated	Ictalurus punctatus membrane-bound transcription factor peptidase, site 1 (mbtps1), transcript variant X1, mRNA
XM_017451067.3	2.17711	1.59583	4.68532e-11	3.70695e-10	Upregulated	Ictalurus punctatus coilin p80 (coil), transcript variant X1, mRNA
XM_017486316.3	2.17347	0.394697	0.000190934	0.00053374	Upregulated	Ictalurus punctatus chemokine XC receptor 1 (LOC108275469), mRNA
NM_001200868.1	2.1722	5.7595	8.96463e-35	3.52547e-32	Upregulated	Ictalurus punctatus signal recognition particle 19 (srp19), mRNA
XR_001809986.2	2.17131	-0.295815	0.000244411	0.000671602	Upregulated	Ictalurus punctatus uncharacterized LOC108254939 (LOC108254939), ncRNA
XM_053676014.1	2.16849	1.08487	1.61634e-05	5.48807e-05	Upregulated	Ictalurus punctatus mical-like 2b (micall2b), transcript variant X1, mRNA
NM_001200367.1	2.16848	2.90228	2.12341e-10	1.51667e-09	Upregulated	Ictalurus punctatus CTF8, chromosome transmission fidelity factor 8 homolog (S. cerevisiae) (chtf8), mRNA
XM_017469078.2	2.16248	3.33169	3.75995e-16	6.07177e-15	Upregulated	Ictalurus punctatus charged multivesicular body protein 2Ba (chmp2ba), transcript variant X1, mRNA
XM_017480126.3	2.16045	3.40067	6.28189e-13	6.46117e-12	Upregulated	Ictalurus punctatus transcription factor AP-2 gamma (activating enhancer binding protein 2 gamma) (tfap2c), transcript variant X1, mRNA
XM_017450658.3	2.15732	-0.197527	0.00443413	0.009328	Upregulated	Ictalurus punctatus potassium voltage-gated channel subfamily A regulatory beta subunit 2a (kcnab2a), transcript variant X6, mRNA
XM_053682002.1	2.15667	2.60175	5.98364e-10	3.97848e-09	Upregulated	Ictalurus punctatus leukocyte cell derived chemotaxin 2, tandem duplicate 1 (lect2.1), mRNA
XM_017482732.3	2.15454	-0.254892	0.0251439	0.0441264	Upregulated	Ictalurus punctatus tudor domain containing 1 (tdrd1), mRNA
XM_017451519.3	2.15414	6.55173	8.95514e-05	0.000265438	Upregulated	Ictalurus punctatus chemokine (C-C motif) ligand 19a, tandem duplicate 1 (ccl19a.1), mRNA
XM_017470328.2	2.15031	6.9965	6.99259e-20	1.95194e-18	Upregulated	Ictalurus punctatus WD repeat domain 3 (wdr3), mRNA
XM_017467072.3	2.14712	5.84172	3.07981e-17	5.85778e-16	Upregulated	Ictalurus punctatus gamma-glutamyl hydrolase (LOC108265017), mRNA
NM_001200877.1	2.14674	5.9449	8.30827e-28	9.18098e-26	Upregulated	Ictalurus punctatus phosphomannomutase 2 (pmm2), mRNA
XM_047158110.2	2.14589	0.102894	4.89901e-07	2.1254e-06	Upregulated	Ictalurus punctatus zinc finger and BTB domain containing 7a (zbtb7a), transcript variant X4, mRNA
XR_008396548.1	2.14548	-0.651121	1.92956e-05	6.45649e-05	Upregulated	Ictalurus punctatus uncharacterized LOC128632914 (LOC128632914), ncRNA
XM_017471869.3	2.14484	8.26161	2.8598e-26	2.33161e-24	Upregulated	Ictalurus punctatus peroxiredoxin 1 (prdx1), mRNA
XM_017461462.2	2.14162	0.497713	0.0132958	0.0250004	Upregulated	Ictalurus punctatus fibroblast growth factor binding protein 2b (fgfbp2b), mRNA
XM_017494430.3	2.13729	6.31886	4.70813e-20	1.34802e-18	Upregulated	Ictalurus punctatus chromosome 19 C11orf98 homolog (c19h11orf98), mRNA
NM_001201008.1	2.13622	10.4716	9.71011e-17	1.7061e-15	Upregulated	Ictalurus punctatus glyceraldehyde-3-phosphate dehydrogenase, spermatogenic (gapdhs), mRNA
XM_047157755.2	2.13215	3.19921	5.41228e-10	3.622e-09	Upregulated	Ictalurus punctatus minichromosome maintenance 8 homologous recombination repair factor (mcm8), mRNA
XM_017493109.3	2.13021	7.19261	1.07845e-17	2.19148e-16	Upregulated	Ictalurus punctatus brix domain containing 2 (bxdc2), mRNA
XM_017493838.3	2.12955	7.59762	2.69512e-33	7.35437e-31	Upregulated	Ictalurus punctatus ABRA C-terminal like (abracl), mRNA
XM_017450431.3	2.1278	4.5621	2.94389e-19	7.58433e-18	Upregulated	Ictalurus punctatus coiled-coil-helix-coiled-coil-helix domain containing 4a (chchd4a), mRNA
XM_017470712.3	2.12372	2.69544	2.75141e-07	1.23994e-06	Upregulated	Ictalurus punctatus dopachrome tautomerase (dct), mRNA
NM_001201058.1	2.12011	6.37006	5.80312e-22	2.28216e-20	Upregulated	Ictalurus punctatus ATP synthase membrane subunit k (atp5md), mRNA; nuclear gene for mitochondrial product
XM_017491099.3	2.1187	4.36944	0.00155495	0.0036209	Upregulated	Ictalurus punctatus galactose-3-O-sulfotransferase 2 (LOC108277996), mRNA
XR_008397803.1	2.11751	4.58196	7.77724e-11	5.94225e-10	Upregulated	Ictalurus punctatus uncharacterized LOC128634898 (LOC128634898), ncRNA
NM_001201223.2	2.11738	5.8362	7.24307e-22	2.79905e-20	Upregulated	Ictalurus punctatus SRP receptor subunit beta (srprb), mRNA
XM_017494527.3	2.11517	2.79116	4.62011e-07	2.01092e-06	Upregulated	Ictalurus punctatus coagulation factor VIII, procoagulant component (f8), mRNA
XM_053676420.1	2.11431	-0.99119	0.00543967	0.0112157	Upregulated	Ictalurus punctatus transcription factor 12 (tcf12), transcript variant X5, mRNA
XM_017476528.3	2.11216	7.13258	4.18625e-15	5.78248e-14	Upregulated	Ictalurus punctatus NOP2 nucleolar protein homolog (yeast) (nop2), mRNA
XM_017495518.3	2.11186	-0.883587	0.00736524	0.0147074	Upregulated	Ictalurus punctatus RNA-binding protein MEX3B (LOC108280492), transcript variant X1, mRNA
XM_017473140.3	2.11026	7.20812	8.02272e-28	8.93932e-26	Upregulated	Ictalurus punctatus EBNA1 binding protein 2 (ebna1bp2), mRNA
XM_017491904.3	2.10912	4.13926	1.81189e-16	3.09014e-15	Upregulated	Ictalurus punctatus checkpoint kinase 1 (chek1), mRNA
XM_017485761.3	2.10901	7.34306	1.5727e-11	1.32172e-10	Upregulated	Ictalurus punctatus pleckstrin homology-like domain, family A, member 2 (phlda2), mRNA
XM_017465562.3	2.10786	9.92029	9.28226e-27	8.32974e-25	Upregulated	Ictalurus punctatus coactosin-like F-actin binding protein 1 (cotl1), mRNA
XM_017465792.3	2.10766	6.61198	1.02823e-20	3.33571e-19	Upregulated	Ictalurus punctatus RNA binding motif protein 28 (rbm28), mRNA
XM_053677407.1	2.10536	0.372289	0.00353334	0.00760166	Upregulated	Ictalurus punctatus tudor domain containing 7 a (tdrd7a), mRNA
XM_017484618.3	2.10112	4.97577	2.12666e-36	1.01555e-33	Upregulated	Ictalurus punctatus BCL2 interacting protein 1a (bnip1a), mRNA
XM_017473374.3	2.10073	2.5599	1.50628e-07	7.09422e-07	Upregulated	Ictalurus punctatus mannose-6-phosphate receptor (cation dependent) (m6pr), transcript variant X1, mRNA
NM_001200804.1	2.09894	5.61635	7.37901e-34	2.34916e-31	Upregulated	Ictalurus punctatus ADP-ribosylation factor-like 2 (arl2), mRNA
XM_017481600.2	2.09647	8.27171	2.0302e-08	1.09415e-07	Upregulated	Ictalurus punctatus JunB proto-oncogene, AP-1 transcription factor subunit b (junbb), mRNA
XM_053677296.1	2.09215	-0.992797	0.0163037	0.0300188	Upregulated	Ictalurus punctatus G protein signaling modulator 1b (gpsm1b), transcript variant X3, mRNA
XM_017472749.3	2.0914	8.39884	2.88239e-44	4.81756e-41	Upregulated	Ictalurus punctatus proteasome 20S subunit beta 5 (psmb5), mRNA
XM_053688151.1	2.08559	-0.264209	0.00305582	0.00667091	Upregulated	Ictalurus punctatus coiled-coil domain containing 3a (ccdc3a), mRNA
XM_053680584.1	2.08553	-0.71197	0.00199831	0.00454953	Upregulated	Ictalurus punctatus ADP-ribosylation factor-like 5A (arl5a), transcript variant X3, mRNA
XM_017489922.3	2.08265	0.473377	0.00119658	0.00285655	Upregulated	Ictalurus punctatus prostasin (LOC108277303), mRNA
XM_017494265.3	2.08158	9.34503	4.38001e-26	3.48602e-24	Upregulated	Ictalurus punctatus heat shock protein 90, beta (grp94), member 1 (hsp90b1), mRNA
XM_017471294.1	2.07925	3.72659	3.28596e-07	1.46553e-06	Upregulated	Ictalurus punctatus purine nucleoside phosphorylase 5a (pnp5a), mRNA
NM_001201236.2	2.07902	7.64169	9.55578e-34	2.90387e-31	Upregulated	Ictalurus punctatus proteasome 20S subunit beta 2 (psmb2), mRNA
XM_017461093.3	2.07654	4.51995	2.11602e-20	6.35803e-19	Upregulated	Ictalurus punctatus dCTP pyrophosphatase 1 (dctpp1), mRNA
XM_017489300.2	2.07347	1.24156	2.48487e-06	9.64447e-06	Upregulated	Ictalurus punctatus ubiquitin specific peptidase 36 (usp36), transcript variant X1, mRNA
XM_017469301.1	2.07186	1.22964	1.57261e-05	5.35185e-05	Upregulated	Ictalurus punctatus dynein axonemal assembly factor 1 (dnaaf1), mRNA
XM_017470772.3	2.06734	6.37103	2.11463e-18	4.69679e-17	Upregulated	Ictalurus punctatus glutamate-rich WD repeat containing 1 (grwd1), mRNA
XM_017491878.3	2.06635	2.1369	5.6905e-10	3.79869e-09	Upregulated	Ictalurus punctatus hepatitis A virus cellular receptor 1 (havcr1), mRNA
XM_017461526.3	2.06567	-0.627577	0.000837695	0.00207346	Upregulated	Ictalurus punctatus inactive phospholipase D5 (LOC108260866), transcript variant X2, mRNA
XM_017470645.3	2.065	6.93479	1.24407e-21	4.65952e-20	Upregulated	Ictalurus punctatus ribosomal RNA processing 1 (rrp1), mRNA
XM_017478217.3	2.06424	3.92176	3.3293e-21	1.17594e-19	Upregulated	Ictalurus punctatus arylformamidase (afmid), mRNA
XM_017480375.3	2.06373	7.59533	5.72167e-10	3.81569e-09	Upregulated	Ictalurus punctatus prostaglandin I2 (prostacyclin) synthase (ptgis), mRNA
XM_017454850.3	2.06341	4.13886	1.58065e-14	2.01284e-13	Upregulated	Ictalurus punctatus UTP23 small subunit processome component (utp23), mRNA
XM_017491565.3	2.06305	0.332241	0.00121644	0.00289827	Upregulated	Ictalurus punctatus transcriptional adaptor 2A (tada2a), transcript variant X2, mRNA
XM_017494050.2	2.06263	6.94122	6.11047e-21	2.06321e-19	Upregulated	Ictalurus punctatus UTP20 small subunit processome component (utp20), mRNA
XM_053687394.1	2.06201	3.65054	1.40882e-06	5.68588e-06	Upregulated	Ictalurus punctatus traf2 and NCK-interacting protein kinase (LOC108277507), mRNA
XM_017486208.3	2.06148	6.59628	1.5588e-33	4.63172e-31	Upregulated	Ictalurus punctatus sulfide quinone oxidoreductase (sqor), mRNA
NM_001200858.2	2.0613	5.6927	3.99306e-15	5.53277e-14	Upregulated	Ictalurus punctatus PRELI domain containing 3 (prelid3b), mRNA
XR_008397855.1	2.05814	1.3752	2.78504e-06	1.07255e-05	Upregulated	Ictalurus punctatus uncharacterized LOC128634927 (LOC128634927), ncRNA
XM_017494938.3	2.05537	0.392045	0.00224971	0.0050701	Upregulated	Ictalurus punctatus junctional adhesion molecule-like (LOC108280129), mRNA
XM_053687632.1	2.05365	-0.179189	6.02945e-05	0.000184358	Upregulated	Ictalurus punctatus HAUS augmin-like complex, subunit 1 (haus1), transcript variant X1, mRNA
XM_017468384.3	2.05308	6.32758	1.34885e-18	3.10421e-17	Upregulated	Ictalurus punctatus coproporphyrinogen oxidase (cpox), mRNA
NM_001201234.1	2.05236	7.84202	1.65162e-29	2.62902e-27	Upregulated	Ictalurus punctatus proteasome 20S subunit beta 3 (psmb3), mRNA
XM_017482553.2	2.05185	1.44398	2.28514e-06	8.91586e-06	Upregulated	Ictalurus punctatus ribosomal protein S2 (rps2), transcript variant X1, mRNA
XM_047156552.2	2.05024	7.65924	7.10136e-26	5.39501e-24	Upregulated	Ictalurus punctatus ubiquitin specific peptidase 14 (tRNA-guanine transglycosylase) (usp14), mRNA
XR_006983462.1	2.04663	-0.731099	0.00346184	0.00746706	Upregulated	Ictalurus punctatus small nucleolar RNA SNORA62/SNORA6 family (LOC124628780), ncRNA
XM_017471447.3	2.04599	0.117022	2.58949e-06	1.00302e-05	Upregulated	Ictalurus punctatus beaded filament structural protein 2, phakinin (bfsp2), mRNA
XM_017495141.3	2.04517	-1.19735	0.0116772	0.0222288	Upregulated	Ictalurus punctatus early endosome antigen 1 (LOC108280293), mRNA
XM_017488546.2	2.04437	-1.01668	0.00463174	0.00969793	Upregulated	Ictalurus punctatus YKT6 v-SNARE homolog (S. cerevisiae) (ykt6), transcript variant X1, mRNA
XM_053685759.1	2.04336	-0.475295	0.00376987	0.00805351	Upregulated	Ictalurus punctatus F-box protein 7 (fbxo7), transcript variant X1, mRNA
XM_053686826.1	2.04122	-0.963965	0.00719162	0.0144059	Upregulated	Ictalurus punctatus junctional adhesion molecule-like (LOC128635190), mRNA
XM_017466389.3	2.04102	0.501209	0.000699178	0.00175365	Upregulated	Ictalurus punctatus MOB kinase activator 2b (mob2b), transcript variant X1, mRNA
XM_017458177.3	2.041	2.39286	2.977e-08	1.56591e-07	Upregulated	Ictalurus punctatus ras-related protein Rab-20 (LOC108259043), mRNA
XM_017452897.3	2.037	8.26502	7.2964e-19	1.76101e-17	Upregulated	Ictalurus punctatus fibrillarin (fbl), mRNA
NM_001200570.1	2.03674	6.33072	1.42881e-26	1.22466e-24	Upregulated	Ictalurus punctatus small nuclear ribonucleoprotein polypeptide B2 (snrpb2), mRNA
XM_017465068.2	2.03522	5.88345	6.96048e-23	3.19823e-21	Upregulated	Ictalurus punctatus PAK1 interacting protein 1 (pak1ip1), mRNA
XM_017475315.3	2.03475	5.59877	5.73645e-26	4.43365e-24	Upregulated	Ictalurus punctatus cytochrome c oxidase subunit 7A2, mitochondrial (LOC108269438), mRNA
XM_053687197.1	2.03431	-1.27481	0.0208456	0.037433	Upregulated	Ictalurus punctatus sialoadhesin (LOC128628628), transcript variant X1, mRNA
XM_017470800.3	2.03298	6.48561	5.22659e-15	7.11657e-14	Upregulated	Ictalurus punctatus Rho family GTPase 3b (rnd3b), mRNA
XM_017475649.3	2.03249	1.98502	3.27535e-06	1.24558e-05	Upregulated	Ictalurus punctatus crystallin beta-gamma domain containing 1a (crybg1a), transcript variant X1, mRNA
XR_006982893.1	2.02975	-1.00159	0.0064895	0.0131253	Upregulated	Ictalurus punctatus small nucleolar RNA SNORD10 (LOC124628397), ncRNA
XM_017453690.3	2.02811	-0.40254	0.0023566	0.00528782	Upregulated	Ictalurus punctatus minichromosome maintenance complex component 7 (mcm7), transcript variant X1, mRNA
XR_008398325.1	2.02708	-0.936295	0.00576305	0.0117988	Upregulated	Ictalurus punctatus uncharacterized LOC128635347 (LOC128635347), ncRNA
XM_017491973.3	2.02638	0.193623	6.31113e-05	0.000192399	Upregulated	Ictalurus punctatus exonuclease 3'-5' domain containing 1 (exd1), mRNA
XM_017490774.3	2.02549	6.85686	1.40181e-51	9.3718e-48	Upregulated	Ictalurus punctatus bleomycin hydrolase (blmh), mRNA
XM_053685162.1	2.02346	6.22689	4.59753e-06	1.70855e-05	Upregulated	Ictalurus punctatus uncharacterized LOC108274251 (LOC108274251), mRNA
XM_017460774.3	2.02294	6.77428	1.76554e-28	2.22708e-26	Upregulated	Ictalurus punctatus RuvB-like AAA ATPase 2 (ruvbl2), mRNA
XM_017456660.3	2.02138	6.61573	1.71103e-22	7.33275e-21	Upregulated	Ictalurus punctatus minichromosome maintenance complex component 3 (mcm3), mRNA
NM_001201269.1	2.01972	6.9236	3.78465e-25	2.57391e-23	Upregulated	Ictalurus punctatus ADP-ribosylation factor 5 (arf5), mRNA
XM_017458790.3	2.01935	7.23178	2.88924e-25	2.00166e-23	Upregulated	Ictalurus punctatus huntingtin interacting protein K (hypk), mRNA
XM_017475984.3	2.01925	5.81978	1.02262e-25	7.59635e-24	Upregulated	Ictalurus punctatus mitochondrial ribosomal protein L57 (mrpl57), mRNA
XM_017479959.3	2.01897	7.26811	2.45912e-16	4.09987e-15	Upregulated	Ictalurus punctatus DEAD (Asp-Glu-Ala-Asp) box polypeptide 27 (ddx27), mRNA
XM_017455763.3	2.01723	1.03727	4.0984e-06	1.53716e-05	Upregulated	Ictalurus punctatus proopiomelanocortin b (pomcb), mRNA
XM_047151249.2	2.01685	-0.281137	0.000232506	0.000640998	Upregulated	Ictalurus punctatus glycogen synthase kinase 3 beta, genome duplicate b (gsk3bb), transcript variant X1, mRNA
XM_017478555.3	2.01587	-0.47945	0.00222762	0.00502286	Upregulated	Ictalurus punctatus tumor necrosis factor, alpha-induced protein 8-like 1 (tnfaip8l1), transcript variant X2, mRNA
XM_017454580.3	2.01382	6.54528	7.88471e-19	1.88936e-17	Upregulated	Ictalurus punctatus exostosin glycosyltransferase 1b (ext1b), mRNA
NM_001201145.1	2.01138	2.79998	4.28009e-09	2.55373e-08	Upregulated	Ictalurus punctatus heme oxygenase (hmox), mRNA
XM_053684071.1	2.0111	-0.686272	0.00116822	0.00279633	Upregulated	Ictalurus punctatus sema domain, immunoglobulin domain (Ig), transmembrane domain (TM) and short cytoplasmic domain, (semaphorin) 4Ab (sema4ab), transcript variant X3, mRNA
XM_017456754.3	2.01007	6.31301	3.26187e-24	1.88807e-22	Upregulated	Ictalurus punctatus proteasome 20S subunit alpha 6b (psma6b), mRNA
XM_017492236.3	2.00996	5.14921	5.5022e-21	1.86253e-19	Upregulated	Ictalurus punctatus stromal cell-derived factor 2 (sdf2), mRNA
XM_017451436.3	2.00884	6.4265	1.77873e-21	6.53388e-20	Upregulated	Ictalurus punctatus nucleolar protein 6 (RNA-associated) (nol6), mRNA
XM_017455605.3	2.00868	-0.18709	0.00351929	0.00757631	Upregulated	Ictalurus punctatus E3 ubiquitin/ISG15 ligase TRIM25 (LOC108257675), mRNA
XM_017453232.3	2.00853	5.69263	1.46715e-20	4.5942e-19	Upregulated	Ictalurus punctatus uncharacterized si:dkey-12j5.1 (si:dkey-12j5.1), mRNA
XM_017460851.3	2.00676	4.38361	3.96536e-11	3.1711e-10	Upregulated	Ictalurus punctatus spermine oxidase (smox), transcript variant X1, mRNA
XM_017463589.3	2.00581	0.619868	1.6523e-05	5.58324e-05	Upregulated	Ictalurus punctatus inositol polyphosphate-4-phosphatase type II B (inpp4b), transcript variant X2, mRNA
XM_017487709.3	2.00155	0.776039	0.000132624	0.000381029	Upregulated	Ictalurus punctatus ceramide-1-phosphate transfer protein (cptp), transcript variant X1, mRNA
XM_017480953.3	2.00115	4.80999	5.31641e-18	1.12477e-16	Upregulated	Ictalurus punctatus ribosomal RNA processing 7 homolog A (rrp7a), mRNA
XM_017454584.3	2.00059	7.49832	4.05031e-21	1.40302e-19	Upregulated	Ictalurus punctatus retinol saturase, tandem duplicate 2 (retsat.2), mRNA
XM_017474695.3	1.9995	-0.0891664	0.00221205	0.00499028	Upregulated	Ictalurus punctatus regakine-1 (LOC108269115), mRNA
XM_017483777.1	1.99925	4.19343	0.000867457	0.00214276	Upregulated	Ictalurus punctatus ferritin, middle subunit (LOC108274011), mRNA
XM_017478624.3	1.99494	5.89272	2.65601e-50	1.18378e-46	Upregulated	Ictalurus punctatus transmembrane p24 trafficking protein 3 (tmed3), mRNA
NM_001201141.1	1.99219	6.47044	2.95182e-40	2.32169e-37	Upregulated	Ictalurus punctatus FKBP prolyl isomerase 2 (fkbp2), mRNA
XM_017471748.2	1.9921	-0.656391	0.0028426	0.00626066	Upregulated	Ictalurus punctatus zgc:103586 (zgc:103586), transcript variant X2, mRNA
XR_006981124.2	1.99206	-0.242464	8.79723e-05	0.000261279	Upregulated	Ictalurus punctatus uncharacterized LOC108258476 (LOC108258476), ncRNA
XM_017488695.3	1.99165	-1.08194	0.0104281	0.0200856	Upregulated	Ictalurus punctatus transforming, acidic coiled-coil containing protein 1 (tacc1), transcript variant X4, mRNA
XM_017459102.3	1.99007	2.29316	1.78499e-06	7.08855e-06	Upregulated	Ictalurus punctatus uncharacterized LOC108259524 (LOC108259524), mRNA
NM_001200862.1	1.98967	5.96835	2.86392e-30	4.97318e-28	Upregulated	Ictalurus punctatus signal peptidase complex subunit 1 (spcs1), mRNA
XR_006983231.2	1.9891	-0.285508	0.00161441	0.00374826	Upregulated	Ictalurus punctatus uncharacterized LOC124628638 (LOC124628638), ncRNA
XR_008393160.1	1.98824	-0.265481	0.00108843	0.00262839	Upregulated	Ictalurus punctatus uncharacterized LOC108256418 (LOC108256418), transcript variant X4, ncRNA
XM_017470729.3	1.98503	1.51022	0.000114562	0.000332858	Upregulated	Ictalurus punctatus thyroid receptor-interacting protein 11 (LOC108266903), transcript variant X1, mRNA
XM_053673933.1	1.98412	0.0961183	0.00489208	0.0101999	Upregulated	Ictalurus punctatus transmembrane and coiled-coil domain family 2 (tmcc2), mRNA
XM_017492198.3	1.98217	6.08633	3.6319e-14	4.41875e-13	Upregulated	Ictalurus punctatus programmed cell death 1 ligand 1 (si:ch211-241b2.5), mRNA
XM_053685469.1	1.982	-0.46374	0.00115923	0.00277928	Upregulated	Ictalurus punctatus tetraspanin 17 (tspan17), transcript variant X1, mRNA
XM_017489323.3	1.9811	0.888372	4.01359e-07	1.76532e-06	Upregulated	Ictalurus punctatus cytohesin 1a (cyth1a), transcript variant X1, mRNA
XM_017486506.3	1.97802	8.89861	0.000191929	0.000536205	Upregulated	Ictalurus punctatus protein-glutamine gamma-glutamyltransferase K (LOC108275601), mRNA
XM_017494895.3	1.97625	3.36853	8.49441e-07	3.55045e-06	Upregulated	Ictalurus punctatus kit ligand b (kitlgb), mRNA
NM_001365230.1	1.97237	1.06792	0.00530524	0.0109673	Upregulated	Ictalurus punctatus defensin, beta-like 1 (defbl1), mRNA
XM_017454935.3	1.97167	0.133724	0.0045674	0.00957972	Upregulated	Ictalurus punctatus melanocortin 5a receptor (mc5ra), mRNA
XR_006981608.2	1.97068	3.09257	3.24204e-08	1.69665e-07	Upregulated	Ictalurus punctatus uncharacterized LOC124627083 (LOC124627083), ncRNA
XM_053680272.1	1.97056	0.281299	1.05701e-05	3.69207e-05	Upregulated	Ictalurus punctatus septin 5a (septin5a), transcript variant X1, mRNA
XM_017452799.2	1.96947	8.2071	1.10136e-22	4.87623e-21	Upregulated	Ictalurus punctatus RAB11a, member RAS oncogene family, like (rab11al), mRNA
XM_017485631.3	1.96558	4.05522	5.01376e-27	4.72106e-25	Upregulated	Ictalurus punctatus aarF domain containing kinase 2 (adck2), mRNA
XM_017490475.2	1.9652	5.17552	2.84625e-05	9.24391e-05	Upregulated	Ictalurus punctatus heat shock protein, alpha-crystallin-related, b6 (hspb6), mRNA
NM_001200595.1	1.96503	9.38784	2.12874e-10	1.51966e-09	Upregulated	Ictalurus punctatus aldolase C, fructose-bisphosphate, b (aldocb), mRNA
XR_006981299.2	1.9629	-0.896022	0.00237427	0.00532301	Upregulated	Ictalurus punctatus uncharacterized LOC124626456 (LOC124626456), ncRNA
NM_001201000.1	1.96072	-0.856217	0.00967762	0.0187753	Upregulated	Ictalurus punctatus vesicle-associated membrane protein 8 (endobrevin) (vamp8), mRNA
XR_001814833.3	1.96055	0.834851	5.94147e-05	0.000181981	Upregulated	Ictalurus punctatus uncharacterized LOC108276092 (LOC108276092), ncRNA
XM_017453403.3	1.95931	7.11175	8.87629e-30	1.42994e-27	Upregulated	Ictalurus punctatus SEC61 translocon subunit gamma (sec61g), mRNA
XR_008396410.1	1.95929	0.054309	5.82043e-05	0.000178661	Upregulated	Ictalurus punctatus uncharacterized LOC128632832 (LOC128632832), ncRNA
XR_008393256.1	1.95865	0.776089	4.16709e-06	1.55855e-05	Upregulated	Ictalurus punctatus ankyrin repeat and LEM domain containing 2 (ankle2), transcript variant X2, misc_RNA
XM_053679981.1	1.95797	3.99016	0.00147033	0.00344486	Upregulated	Ictalurus punctatus mucin-19 (LOC128632777), mRNA
XM_017450989.3	1.95782	6.36685	8.2692e-25	5.36736e-23	Upregulated	Ictalurus punctatus UTP3 small subunit processome component (utp3), mRNA
XM_017489757.3	1.95712	6.97639	9.40809e-19	2.22254e-17	Upregulated	Ictalurus punctatus stomatin (EPB72)-like 2 (stoml2), mRNA
XM_017482167.3	1.95575	7.9742	6.22107e-29	8.66479e-27	Upregulated	Ictalurus punctatus proteasome 26S subunit, non-ATPase 12 (psmd12), mRNA
XM_017477813.3	1.95554	6.99841	9.84023e-15	1.2849e-13	Upregulated	Ictalurus punctatus FtsJ RNA 2'-O-methyltransferase 3 (ftsj3), mRNA
XM_017491644.3	1.95553	5.6288	1.37044e-13	1.53856e-12	Upregulated	Ictalurus punctatus interleukin 10 receptor, alpha (il10ra), mRNA
XM_017452495.3	1.95439	7.59686	2.78692e-18	6.07893e-17	Upregulated	Ictalurus punctatus pescadillo (pes), mRNA
NM_001201265.1	1.95267	7.67175	1.51952e-27	1.55096e-25	Upregulated	Ictalurus punctatus proteasome 26S subunit, non-ATPase 6 (psmd6), mRNA
XM_053682106.1	1.95225	4.02576	2.14579e-09	1.34009e-08	Upregulated	Ictalurus punctatus pleckstrin and Sec7 domain containing 2 (psd2), mRNA
XM_053683650.1	1.9502	5.29365	1.4533e-31	3.03627e-29	Upregulated	Ictalurus punctatus ALG6 alpha-1,3-glucosyltransferase (alg6), mRNA
XM_017465906.3	1.94989	6.77088	5.30842e-19	1.31199e-17	Upregulated	Ictalurus punctatus nucleoporin 93 (nup93), mRNA
XM_053682936.1	1.94911	2.22102	0.000532197	0.00136944	Upregulated	Ictalurus punctatus uncharacterized LOC128633612 (LOC128633612), mRNA
XR_001814154.3	1.94664	2.67473	1.6284e-12	1.58467e-11	Upregulated	Ictalurus punctatus uncharacterized LOC108272800 (LOC108272800), ncRNA
XM_017484853.3	1.94598	1.55179	0.000173551	0.000489567	Upregulated	Ictalurus punctatus parvin, beta (parvb), transcript variant X2, mRNA
XM_017475748.3	1.94586	5.55523	1.14329e-17	2.3127e-16	Upregulated	Ictalurus punctatus ecdysoneless homolog (Drosophila) (ecd), mRNA
XM_017484402.3	1.94427	4.91907	6.27199e-16	9.70634e-15	Upregulated	Ictalurus punctatus carboxypeptidase N, polypeptide 1 (cpn1), mRNA
XM_017461805.3	1.94148	1.96848	3.72339e-06	1.40438e-05	Upregulated	Ictalurus punctatus lysophosphatidylcholine acyltransferase 4 (lpcat4), transcript variant X1, mRNA
XM_017496215.3	1.94037	9.58078	2.74826e-27	2.74231e-25	Upregulated	Ictalurus punctatus calreticulin 3b (calr3b), mRNA
XM_017488457.3	1.93884	1.22698	1.78297e-06	7.08262e-06	Upregulated	Ictalurus punctatus vacuolar protein sorting-associated protein 26B-like (LOC108276647), mRNA
XM_017456251.3	1.93604	6.09822	8.42657e-17	1.4884e-15	Upregulated	Ictalurus punctatus tRNA methyltransferase 6 non-catalytic subunit (trmt6), mRNA
XM_053674977.1	1.93509	1.00371	4.04096e-06	1.51732e-05	Upregulated	Ictalurus punctatus dynein regulatory complex subunit 3 (drc3), mRNA
XM_053680454.1	1.93442	1.10257	1.88805e-05	6.3271e-05	Upregulated	Ictalurus punctatus acyl-CoA synthetase bubblegum family member 2 (acsbg2), transcript variant X5, mRNA
XM_017495009.3	1.93343	3.35053	5.57069e-17	1.01203e-15	Upregulated	Ictalurus punctatus ribonuclease P/MRP 40 subunit (rpp40), mRNA
XM_017476626.3	1.93304	5.0353	1.98073e-19	5.22374e-18	Upregulated	Ictalurus punctatus SRA stem-loop interacting RNA binding protein (slirp), mRNA
XM_017482379.2	1.93264	2.43905	7.17032e-15	9.57785e-14	Upregulated	Ictalurus punctatus diphthamide biosynthesis 3 (dph3), mRNA
XM_017456038.3	1.93018	1.10633	1.48912e-05	5.08583e-05	Upregulated	Ictalurus punctatus uncharacterized LOC108257901 (LOC108257901), transcript variant X2, mRNA
XM_017471997.3	1.92998	-0.257757	0.000213971	0.000593815	Upregulated	Ictalurus punctatus ATP-binding cassette, sub-family F (GCN20), member 2a (abcf2a), transcript variant X3, mRNA
XM_053679899.1	1.92861	-0.38306	0.000460695	0.00120218	Upregulated	Ictalurus punctatus UDP-N-acetyl-alpha-D-galactosamine: polypeptide N-acetylgalactosaminyltransferase 7 (galnt7), transcript variant X1, mRNA
NM_001201144.1	1.92756	0.820496	7.39886e-09	4.25506e-08	Upregulated	Ictalurus punctatus MNAT1 component of CDK activating kinase (mnat1), mRNA
XM_017460096.3	1.92714	1.48189	2.42037e-08	1.28987e-07	Upregulated	Ictalurus punctatus RCC1 like (rcc1l), transcript variant X1, mRNA
XM_017454001.2	1.92425	3.87444	6.05869e-19	1.48259e-17	Upregulated	Ictalurus punctatus mitochondrial ribosomal protein L53 (mrpl53), mRNA
NM_001201218.1	1.9214	6.39468	7.04639e-20	1.96286e-18	Upregulated	Ictalurus punctatus translocase of outer mitochondrial membrane 5 homolog (yeast) (tomm5), mRNA
XM_017483740.3	1.92126	6.81364	9.1116e-34	2.83328e-31	Upregulated	Ictalurus punctatus translocase of outer mitochondrial membrane 22 homolog (yeast) (tomm22), mRNA
XM_017451812.3	1.92042	3.86462	2.11008e-18	4.6945e-17	Upregulated	Ictalurus punctatus histone H2B 1/2 (LOC108255682), mRNA
XM_017494776.3	1.92008	-0.855092	0.0200908	0.0362334	Upregulated	Ictalurus punctatus uncharacterized LOC108280035 (LOC108280035), mRNA
XM_017453734.3	1.91923	7.57775	1.9126e-34	6.91173e-32	Upregulated	Ictalurus punctatus ATP synthase membrane subunit c locus 1 (atp5mc1), mRNA
XM_017455965.3	1.91877	5.95778	8.22875e-26	6.21619e-24	Upregulated	Ictalurus punctatus NUS1 dehydrodolichyl diphosphate synthase subunit (nus1), mRNA
XM_017489110.2	1.91783	5.80075	1.0731e-24	6.80019e-23	Upregulated	Ictalurus punctatus polysaccharide biosynthesis domain containing 1 (pbdc1), mRNA
XM_017496269.3	1.91726	4.14661	7.00678e-18	1.45704e-16	Upregulated	Ictalurus punctatus cytochrome b-c1 complex subunit 6, mitochondrial (LOC108280833), mRNA
NM_001200775.1	1.91712	6.16879	1.01114e-39	6.76e-37	Upregulated	Ictalurus punctatus defender against cell death 1 (dad1), mRNA
XM_017468120.3	1.91623	5.41731	1.9456e-29	3.06054e-27	Upregulated	Ictalurus punctatus transmembrane and coiled-coil domains 1 (tmco1), mRNA
NM_001200534.2	1.9156	6.94154	3.81386e-41	3.39967e-38	Upregulated	Ictalurus punctatus oligosaccharyltransferase complex subunit (ostc), mRNA
XM_017455128.2	1.91129	7.41241	2.52589e-24	1.51452e-22	Upregulated	Ictalurus punctatus eukaryotic translation initiation factor 3, subunit E, b (eif3eb), mRNA
XM_017481228.3	1.90896	7.04705	3.60606e-23	1.72202e-21	Upregulated	Ictalurus punctatus translocase of outer mitochondrial membrane 40 homolog, like (tomm40l), mRNA
XM_017477948.3	1.90798	1.06905	0.000345909	0.00092392	Upregulated	Ictalurus punctatus spectrin, beta, non-erythrocytic 1 (sptbn1), transcript variant X1, mRNA
XM_017477836.3	1.90784	6.02457	1.08341e-21	4.09217e-20	Upregulated	Ictalurus punctatus translocase of inner mitochondrial membrane 13 homolog (yeast) (timm13), mRNA
XM_017492732.3	1.90544	6.72537	3.21759e-23	1.54757e-21	Upregulated	Ictalurus punctatus NHP2 ribonucleoprotein homolog (yeast) (nhp2), mRNA
XM_017452411.3	1.90391	6.36841	1.58385e-20	4.8909e-19	Upregulated	Ictalurus punctatus IMP U3 small nucleolar ribonucleoprotein 4 (imp4), mRNA
XM_053677164.1	1.9038	7.85682	2.29212e-19	6.00939e-18	Upregulated	Ictalurus punctatus acyl-CoA synthetase long chain family member 4b (acsl4b), mRNA
XM_017460693.3	1.9034	6.65212	3.80351e-20	1.1008e-18	Upregulated	Ictalurus punctatus WD repeat domain 36 (wdr36), mRNA
XM_017491394.3	1.90257	-0.896262	0.00118122	0.00282542	Upregulated	Ictalurus punctatus flotillin 2b (flot2b), transcript variant X1, mRNA
XM_017468304.3	1.90183	7.7624	1.06435e-11	9.18749e-11	Upregulated	Ictalurus punctatus sema domain, immunoglobulin domain (Ig), short basic domain, secreted, (semaphorin) 3H (sema3h), mRNA
XM_017487376.3	1.90069	3.91917	3.09075e-08	1.62442e-07	Upregulated	Ictalurus punctatus acidic mammalian chitinase (LOC108276064), mRNA
XM_017493973.1	1.89932	4.62404	9.81606e-25	6.27993e-23	Upregulated	Ictalurus punctatus origin recognition complex, subunit 5 (orc5), mRNA
XM_017464075.3	1.89903	9.64419	2.56551e-11	2.10064e-10	Upregulated	Ictalurus punctatus MARCKS-like 1a (marcksl1a), mRNA
XM_053682019.1	1.89758	-1.16996	0.0104442	0.0201137	Upregulated	Ictalurus punctatus PPFIA binding protein 2b (ppfibp2b), transcript variant X12, mRNA
XM_017495790.3	1.89493	1.70336	2.05098e-09	1.28268e-08	Upregulated	Ictalurus punctatus polymeric immunoglobulin receptor (LOC108280615), mRNA
XM_047150789.2	1.89395	-0.252346	0.0203291	0.0366112	Upregulated	Ictalurus punctatus Jun proto-oncogene, AP-1 transcription factor subunit (jun), transcript variant X1, mRNA
XM_053677092.1	1.8931	6.06408	3.95311e-29	5.74533e-27	Upregulated	Ictalurus punctatus ubiquitin-fold modifier conjugating enzyme 1 (ufc1), mRNA
XM_017476799.3	1.89253	6.0435	6.34299e-34	2.1203e-31	Upregulated	Ictalurus punctatus zinc metallopeptidase, STE24 homolog (zmpste24), mRNA
XM_053682670.1	1.89151	-0.179817	0.0026376	0.00585155	Upregulated	Ictalurus punctatus RAS guanyl-releasing protein 1 (LOC108269613), mRNA
XM_017492112.2	1.89102	4.32886	4.41262e-27	4.30665e-25	Upregulated	Ictalurus punctatus protein arginine methyltransferase 6 (prmt6), mRNA
XM_017474311.3	1.8894	1.8452	5.47668e-09	3.20897e-08	Upregulated	Ictalurus punctatus nuclear transport factor 2-like export factor 2 (nxt2), transcript variant X1, mRNA
XM_017458166.3	1.88792	0.488322	5.33784e-05	0.00016487	Upregulated	Ictalurus punctatus EBP like (ebpl), mRNA
NM_001201039.1	1.88791	4.70885	2.6625e-20	7.82424e-19	Upregulated	Ictalurus punctatus peptidylprolyl isomerase (cyclophilin)-like 1 (ppil1), mRNA
XM_017457707.3	1.88756	1.75028	1.43069e-07	6.75961e-07	Upregulated	Ictalurus punctatus CMRF35-like molecule 1 (LOC108258790), mRNA
XM_047157748.2	1.886	-0.200149	0.0193314	0.0349864	Upregulated	Ictalurus punctatus rp1 like 1a (rp1l1a), mRNA
XM_053681467.1	1.88156	-0.801394	0.000490868	0.0012742	Upregulated	Ictalurus punctatus diacylglycerol kinase eta (si:dkey-172j4.3), transcript variant X2, mRNA
XM_017459644.3	1.88011	-0.861737	0.000653973	0.00165049	Upregulated	Ictalurus punctatus ABR activator of RhoGEF and GTPase (abr), transcript variant X2, mRNA
XM_017481095.3	1.87989	6.48836	4.79787e-19	1.19687e-17	Upregulated	Ictalurus punctatus ATP synthase F1 subunit epsilon (atp5f1e), mRNA
NM_001201030.1	1.87835	6.18641	1.53445e-16	2.64396e-15	Upregulated	Ictalurus punctatus SNU13 homolog, small nuclear ribonucleoprotein b (U4/U6.U5) (snu13b), mRNA
XM_017488315.3	1.87734	4.87123	0.000511643	0.00132248	Upregulated	Ictalurus punctatus caspase-3 (LOC108276553), mRNA
XM_017494920.3	1.87706	3.61843	1.01845e-14	1.32726e-13	Upregulated	Ictalurus punctatus mitochondrial ribosomal protein S18A (mrps18a), transcript variant X1, mRNA
XR_006982452.1	1.87647	0.405356	9.14841e-07	3.80832e-06	Upregulated	Ictalurus punctatus small nucleolar RNA SNORD15 (LOC124628132), ncRNA
XM_047159963.2	1.87627	6.73785	3.99915e-05	0.000126742	Upregulated	Ictalurus punctatus tumor necrosis factor receptor superfamily member 6B (LOC108274553), mRNA
XM_017452629.3	1.87499	6.98401	1.95911e-37	1.04781e-34	Upregulated	Ictalurus punctatus solute carrier family 35 member B1 (slc35b1), mRNA
NM_001201225.1	1.87304	5.69944	8.20158e-19	1.95827e-17	Upregulated	Ictalurus punctatus ribosome production factor 1 homolog (rpf1), mRNA
NM_001201241.1	1.87219	5.54679	1.23573e-26	1.07993e-24	Upregulated	Ictalurus punctatus smx5 (smx5), mRNA
XM_017456365.3	1.86913	6.76415	6.33412e-17	1.13835e-15	Upregulated	Ictalurus punctatus transducin beta like 3 (tbl3), mRNA
XM_053686427.1	1.86892	7.66934	4.69431e-31	9.3683e-29	Upregulated	Ictalurus punctatus NSFL1 (p97) cofactor (p47) (nsfl1c), mRNA
XM_017470624.2	1.86877	-0.325785	0.00127791	0.0030296	Upregulated	Ictalurus punctatus type 1 glutamine amidotransferase (zgc:162944), transcript variant X1, mRNA
XM_017477295.3	1.86859	-0.199601	0.0107482	0.0206248	Upregulated	Ictalurus punctatus E2F transcription factor 8 (e2f8), transcript variant X2, mRNA
NM_001200913.1	1.86745	6.37354	1.7191e-24	1.04009e-22	Upregulated	Ictalurus punctatus small nuclear ribonucleoprotein polypeptide G (snrpg), mRNA
NM_001201321.1	1.86721	7.85134	7.27419e-43	8.84211e-40	Upregulated	Ictalurus punctatus KDEL endoplasmic reticulum protein retention receptor 2a (kdelr2a), mRNA
NM_001201017.1	1.86607	1.27931	4.19218e-07	1.84024e-06	Upregulated	Ictalurus punctatus presequence translocase associated motor 16 (pam16), mRNA
XM_047155100.2	1.86596	0.258639	0.000119587	0.000346254	Upregulated	Ictalurus punctatus heat shock transcription factor 4 (hsf4), mRNA
XM_017475843.3	1.86582	6.48293	3.12483e-24	1.83138e-22	Upregulated	Ictalurus punctatus mitochondrial ribosomal protein S5 (mrps5), mRNA
XM_017494132.3	1.86534	-0.812572	0.00761971	0.0151544	Upregulated	Ictalurus punctatus FYVE, RhoGEF and PH domain containing 6 (fgd6), transcript variant X1, mRNA
XM_017461840.3	1.86382	5.16138	7.56163e-17	1.34752e-15	Upregulated	Ictalurus punctatus ELL associated factor 2 (eaf2), mRNA
XM_017469365.2	1.86358	9.56639	8.36691e-16	1.26698e-14	Upregulated	Ictalurus punctatus heat shock 60 protein 1 (hspd1), mRNA
XM_017494470.2	1.85933	3.25633	1.02466e-11	8.86776e-11	Upregulated	Ictalurus punctatus adenosine deaminase 2b (ada2b), mRNA
XM_017480639.3	1.85898	7.28643	5.44573e-16	8.52633e-15	Upregulated	Ictalurus punctatus cellular retinoic acid binding protein 2, a (crabp2a), mRNA
NM_001201052.1	1.85835	4.67602	1.36318e-07	6.48189e-07	Upregulated	Ictalurus punctatus PCNA clamp associated factor (pclaf), mRNA
XM_017463818.2	1.85831	8.30333	3.28721e-29	4.88369e-27	Upregulated	Ictalurus punctatus proteasome 20S subunit beta 1 (psmb1), mRNA
XM_017484467.3	1.85635	4.67603	1.15048e-22	5.07694e-21	Upregulated	Ictalurus punctatus mitochondrial ribosomal protein L27 (mrpl27), mRNA
NM_001200850.1	1.85344	4.76303	3.36529e-22	1.3931e-20	Upregulated	Ictalurus punctatus mitochondrial ribosomal protein S21 (mrps21), mRNA
XM_017479914.3	1.85342	9.02984	9.51661e-31	1.75433e-28	Upregulated	Ictalurus punctatus SEC61 translocon subunit alpha 1 (sec61a1), mRNA
XM_017471352.3	1.85235	-0.494509	0.00122943	0.002924	Upregulated	Ictalurus punctatus protein kinase, cAMP-dependent, catalytic, beta b (prkacbb), transcript variant X1, mRNA
XM_053687423.1	1.85228	5.51102	5.56583e-15	7.52484e-14	Upregulated	Ictalurus punctatus interleukin-1 receptor accessory protein (LOC108277591), mRNA
NM_001200691.1	1.85121	-0.0200848	0.000657519	0.00165849	Upregulated	Ictalurus punctatus 5,10-methenyltetrahydrofolate synthetase (5-formyltetrahydrofolate cyclo-ligase) (mthfs), mRNA
NM_001200971.1	1.8473	5.32354	1.84234e-25	1.30338e-23	Upregulated	Ictalurus punctatus nudix (nucleoside diphosphate linked moiety X)-type motif 5 (nudt5), mRNA
XM_017486148.1	1.84643	4.94244	2.23537e-33	6.35939e-31	Upregulated	Ictalurus punctatus cAMP-regulated phosphoprotein 19b (arpp19b), mRNA
XM_053683238.1	1.84612	2.26496	2.00798e-13	2.20072e-12	Upregulated	Ictalurus punctatus nuclear receptor 2C2-associated protein (nr2c2ap), mRNA
XM_017478804.3	1.84527	7.67627	5.16721e-28	6.0079e-26	Upregulated	Ictalurus punctatus proteasome 26S subunit, non-ATPase 7 (psmd7), mRNA
XM_017476487.3	1.84397	8.85695	4.90288e-30	8.19455e-28	Upregulated	Ictalurus punctatus proteasome 26S subunit, ATPase 1a (psmc1a), mRNA
NM_001200905.1	1.84324	4.1727	3.25781e-13	3.46817e-12	Upregulated	Ictalurus punctatus inosine triphosphatase (nucleoside triphosphate pyrophosphatase) (itpa), mRNA
XM_017467498.3	1.84241	5.60579	5.14737e-17	9.37676e-16	Upregulated	Ictalurus punctatus activator of basal transcription 1 (abt1), mRNA
XM_017490939.3	1.84229	2.12522	1.34612e-06	5.45091e-06	Upregulated	Ictalurus punctatus myosin Ic, paralog b (myo1cb), transcript variant X4, mRNA
XM_017456179.3	1.83922	7.54311	1.30538e-15	1.92016e-14	Upregulated	Ictalurus punctatus phenylalanyl-tRNA synthetase subunit alpha (farsa), mRNA
XR_008394612.1	1.83839	-0.786062	0.017185	0.031494	Upregulated	Ictalurus punctatus uncharacterized LOC128630237 (LOC128630237), ncRNA
XM_017460916.2	1.83563	5.13545	9.80703e-09	5.5587e-08	Upregulated	Ictalurus punctatus ADP-ribosylation factor-like 5C (arl5c), mRNA
XM_017490642.3	1.83498	7.96169	1.81448e-32	4.49286e-30	Upregulated	Ictalurus punctatus phosphatidylinositol transfer protein, alpha a (pitpnaa), mRNA
XR_001813976.3	1.83061	0.0767452	5.27078e-05	0.000163025	Upregulated	Ictalurus punctatus uncharacterized LOC108272039 (LOC108272039), ncRNA
XM_017481786.3	1.82924	4.78487	8.32759e-13	8.39097e-12	Upregulated	Ictalurus punctatus heme oxygenase (LOC108272923), mRNA
XM_017454318.3	1.82871	5.04432	1.19571e-27	1.27903e-25	Upregulated	Ictalurus punctatus chromatin accessibility complex subunit 1 (chrac1), mRNA
XM_017478467.3	1.82503	4.81733	3.23141e-19	8.22995e-18	Upregulated	Ictalurus punctatus diphthamide biosynthesis 5 (dph5), mRNA
XM_017474860.3	1.82466	1.61848	8.22246e-05	0.000245682	Upregulated	Ictalurus punctatus carboxypeptidase A1 (LOC108269193), mRNA
XM_017485369.3	1.82441	6.81274	1.74738e-17	3.46136e-16	Upregulated	Ictalurus punctatus solute carrier family 49 member 3 (slc49a3), mRNA
XM_017490045.3	1.82339	6.32176	8.78902e-22	3.35766e-20	Upregulated	Ictalurus punctatus developmentally regulated GTP binding protein 1 (drg1), mRNA
XM_017479928.3	1.81885	4.07679	1.19668e-13	1.35477e-12	Upregulated	Ictalurus punctatus FKBP prolyl isomerase 11 (fkbp11), mRNA
XM_017485390.2	1.81846	1.60298	5.98188e-09	3.4821e-08	Upregulated	Ictalurus punctatus haloacid dehalogenase like hydrolase domain containing 5 (hdhd5), transcript variant X1, mRNA
XM_017459294.3	1.8183	7.63457	1.47095e-24	8.98084e-23	Upregulated	Ictalurus punctatus ATPase H+ transporting V0 subunit d1 (atp6v0d1), mRNA
NM_001200390.2	1.81736	8.07909	4.53115e-24	2.5672e-22	Upregulated	Ictalurus punctatus signal sequence receptor, gamma (ssr3), mRNA
XM_017451202.3	1.81592	6.27001	3.4041e-17	6.41073e-16	Upregulated	Ictalurus punctatus methionine adenosyltransferase II, alpha b (mat2ab), mRNA
XM_017469877.3	1.81493	4.23411	1.28005e-21	4.78087e-20	Upregulated	Ictalurus punctatus mitochondrial chaperone BCS1 (LOC108266488), mRNA
XM_017459716.3	1.81469	5.46849	6.04975e-14	7.18394e-13	Upregulated	Ictalurus punctatus surfeit 6 (surf6), mRNA
XM_017462283.3	1.81074	-0.562012	0.0278629	0.0482733	Upregulated	Ictalurus punctatus cadherin related family member 2 (cdhr2), mRNA
XM_017491894.3	1.81023	3.46902	3.26395e-09	1.98645e-08	Upregulated	Ictalurus punctatus rRNA methyltransferase 3B, mitochondrial (LOC108278488), mRNA
XM_017477035.3	1.8097	4.96365	2.82852e-22	1.18188e-20	Upregulated	Ictalurus punctatus cardiolipin synthase 1 (crls1), mRNA
XR_008398192.1	1.80913	0.000563942	0.00111016	0.00267508	Upregulated	Ictalurus punctatus uncharacterized LOC128635257 (LOC128635257), ncRNA
NM_001200998.1	1.80907	7.69004	2.81997e-26	2.32752e-24	Upregulated	Ictalurus punctatus proteasome maturation protein (pomp), mRNA
unassigned_transcript_695	1.80903	-0.238405	0.00225432	0.00507877	Upregulated
XM_017472892.3	1.80902	6.02978	1.344e-26	1.16693e-24	Upregulated	Ictalurus punctatus protein transport protein Sec61 subunit gamma (LOC108268140), mRNA
XM_017492962.2	1.80833	4.566	2.3878e-20	7.12661e-19	Upregulated	Ictalurus punctatus mitochondrial ribosomal protein S18C (mrps18c), mRNA
XM_017467661.1	1.80738	7.93237	2.33366e-15	3.34441e-14	Upregulated	Ictalurus punctatus N-acetylneuraminate pyruvate lyase (dihydrodipicolinate synthase) (npl), mRNA
XM_017452499.3	1.80733	2.36566	2.92929e-12	2.74667e-11	Upregulated	Ictalurus punctatus DNA topoisomerase III beta (top3b), transcript variant X1, mRNA
XM_017457956.3	1.8051	-0.250545	0.000574195	0.0014649	Upregulated	Ictalurus punctatus medium-chain acyl-CoA ligase ACSF2, mitochondrial (LOC108258929), transcript variant X1, mRNA
XM_017467752.3	1.80187	0.956496	1.91215e-05	6.39985e-05	Upregulated	Ictalurus punctatus hydroxysteroid (17-beta) dehydrogenase 4 (hsd17b4), transcript variant X1, mRNA
XM_017492316.3	1.80078	6.32152	2.17798e-27	2.18961e-25	Upregulated	Ictalurus punctatus dynein light chain 2, cytoplasmic (LOC108278758), mRNA
XM_017490305.3	1.80068	5.85862	1.40285e-19	3.75902e-18	Upregulated	Ictalurus punctatus translocase of inner mitochondrial membrane 50 homolog (S. cerevisiae) (timm50), mRNA
XM_047151046.2	1.80045	5.14751	1.59946e-16	2.7489e-15	Upregulated	Ictalurus punctatus NADH dehydrogenase [ubiquinone] 1 beta subcomplex subunit 1 (LOC108257726), mRNA
XM_017471853.2	1.79949	6.52453	1.82408e-17	3.60264e-16	Upregulated	Ictalurus punctatus SEC24 homolog D, COPII coat complex component (sec24d), mRNA
XM_017491757.3	1.79864	4.81527	2.45656e-20	7.31553e-19	Upregulated	Ictalurus punctatus RNA polymerase I subunit G (polr1g), mRNA
XM_017470865.2	1.79543	7.44305	2.34752e-17	4.55568e-16	Upregulated	Ictalurus punctatus nucleolar protein interacting with the FHA domain of MKI67 (nifk), mRNA
NM_001201070.2	1.79488	7.23511	8.0079e-24	4.32169e-22	Upregulated	Ictalurus punctatus ATP synthase membrane subunit f (atp5mf), mRNA
XM_017487115.2	1.79441	9.87776	3.97299e-21	1.38702e-19	Upregulated	Ictalurus punctatus tubulin alpha-1C chain (LOC128628657), mRNA
XR_001811287.3	1.79394	0.305435	2.21808e-05	7.36111e-05	Upregulated	Ictalurus punctatus uncharacterized LOC108260928 (LOC108260928), ncRNA
XM_017455841.3	1.79317	4.43867	1.35095e-20	4.29064e-19	Upregulated	Ictalurus punctatus methyltransferase 13, eEF1A lysine and N-terminal methyltransferase (mettl13), mRNA
XM_017471190.2	1.793	2.01704	0.0013115	0.00309934	Upregulated	Ictalurus punctatus regulator of G protein signaling 5b (rgs5b), mRNA
XR_008396411.1	1.79227	-0.643443	0.00700879	0.0140637	Upregulated	Ictalurus punctatus uncharacterized LOC128632833 (LOC128632833), ncRNA
XM_017493702.2	1.79194	5.15484	1.88146e-20	5.71751e-19	Upregulated	Ictalurus punctatus mitochondrial ribosomal protein S33 (mrps33), mRNA
XM_017484248.3	1.7914	4.68753	9.87415e-21	3.21234e-19	Upregulated	Ictalurus punctatus LRAT domain containing 1 (lratd1), mRNA
XM_017476159.3	1.79088	7.16829	5.28423e-21	1.80244e-19	Upregulated	Ictalurus punctatus guanine nucleotide binding protein-like 2 (nucleolar) (gnl2), mRNA
XM_017455297.3	1.78798	7.49956	7.1647e-38	4.16518e-35	Upregulated	Ictalurus punctatus interleukin enhancer binding factor 2 (ilf2), mRNA
XM_017479937.3	1.78758	2.00929	0.000837424	0.00207346	Upregulated	Ictalurus punctatus solute carrier family 25 member 55a (slc25a55a), transcript variant X1, mRNA
XM_017455306.3	1.78738	1.01417	9.68401e-07	4.01379e-06	Upregulated	Ictalurus punctatus interleukin 6 (interferon, beta 2) (il6), mRNA
XM_017481996.2	1.78669	1.36415	6.15478e-05	0.000187932	Upregulated	Ictalurus punctatus desumoylating isopeptidase 1a (desi1a), transcript variant X2, mRNA
XM_017492953.3	1.78527	0.0242198	0.000365215	0.000970833	Upregulated	Ictalurus punctatus CHM Rab escort protein (chm), transcript variant X1, mRNA
XR_001814880.3	1.78307	-0.71497	0.00441538	0.00929586	Upregulated	Ictalurus punctatus uncharacterized LOC108276283 (LOC108276283), ncRNA
XM_017465742.3	1.78267	7.68984	2.04056e-08	1.09884e-07	Upregulated	Ictalurus punctatus pentraxin 3, long a (ptx3a), mRNA
XM_053681142.1	1.78255	1.70876	5.94013e-10	3.95152e-09	Upregulated	Ictalurus punctatus vacuolar protein sorting 4 homolog B (vps4b), transcript variant X1, mRNA
XM_017467147.3	1.78177	6.90257	7.2604e-10	4.76811e-09	Upregulated	Ictalurus punctatus angiopoietin-like 7 (angptl7), mRNA
XM_017453190.3	1.78138	7.2949	5.22482e-30	8.62482e-28	Upregulated	Ictalurus punctatus proteasome 20S subunit alpha 2a (psma2a), mRNA
XM_017451016.3	1.78039	5.62849	4.30498e-22	1.72858e-20	Upregulated	Ictalurus punctatus myg1 exonuclease (myg1), mRNA
XM_017466164.3	1.77941	-0.814526	0.00428905	0.00905985	Upregulated	Ictalurus punctatus FYVE, RhoGEF and PH domain containing 4a (fgd4a), transcript variant X1, mRNA
XM_017456496.3	1.77743	5.40617	1.00875e-26	8.99199e-25	Upregulated	Ictalurus punctatus cytochrome c oxidase assembly factor 7 (LOC108258110), mRNA
XM_017459952.3	1.77718	5.89376	8.72023e-19	2.0747e-17	Upregulated	Ictalurus punctatus coiled-coil domain containing 43 (ccdc43), mRNA
NM_001200932.1	1.77576	5.04224	1.44118e-22	6.27688e-21	Upregulated	Ictalurus punctatus PHD finger protein 5A (phf5a), mRNA
XM_017467546.3	1.77565	4.35652	0.011826	0.0224833	Upregulated	Ictalurus punctatus hyaluronan synthase 1 (LOC108265336), mRNA
NM_001200518.1	1.77399	8.47443	3.06973e-24	1.80817e-22	Upregulated	Ictalurus punctatus proteasome 20S subunit alpha 3 (psma3), mRNA
unassigned_transcript_2534	1.77355	1.43576	5.54848e-07	2.38933e-06	Upregulated
XM_053684013.1	1.77281	3.42698	0.0113124	0.0216083	Upregulated	Ictalurus punctatus meiosis inhibitor protein 1 (LOC108272482), mRNA
XM_017493579.2	1.77225	7.22053	7.40745e-21	2.46995e-19	Upregulated	Ictalurus punctatus NOP14 nucleolar protein homolog (yeast) (nop14), mRNA
XM_017491845.3	1.77119	6.73217	2.11535e-17	4.14119e-16	Upregulated	Ictalurus punctatus small nuclear ribonucleoprotein D3 polypeptide, like (snrpd3l), mRNA
XM_017465448.1	1.77004	-0.639944	0.00257841	0.00572975	Upregulated	Ictalurus punctatus piercer of microtubule wall 2 protein (LOC108264144), mRNA
XM_017493442.3	1.7699	2.80454	2.21552e-05	7.35445e-05	Upregulated	Ictalurus punctatus proprotein convertase subtilisin/kexin type 1 (pcsk1), mRNA
XM_017461461.3	1.76889	3.27621	6.47542e-07	2.7627e-06	Upregulated	Ictalurus punctatus fibroblast growth factor binding protein 1b (fgfbp1b), mRNA
NM_001200403.1	1.76776	8.03317	2.9475e-22	1.22776e-20	Upregulated	Ictalurus punctatus proteasome 26S subunit, non-ATPase 13 (psmd13), mRNA
XM_017480790.3	1.76741	3.34079	2.53276e-11	2.0751e-10	Upregulated	Ictalurus punctatus E2F transcription factor 3 (e2f3), mRNA
XM_017487278.3	1.76726	-0.269976	0.00285474	0.00628428	Upregulated	Ictalurus punctatus uncharacterized protein LOC797544 homolog (wu:fy63c09), transcript variant X1, mRNA
XM_017479571.3	1.76618	2.84033	2.49877e-06	9.69278e-06	Upregulated	Ictalurus punctatus TAR DNA binding protein b (tardbpb), transcript variant X3, mRNA
XM_017451677.3	1.76456	8.62169	5.76266e-18	1.21342e-16	Upregulated	Ictalurus punctatus RAN binding protein 1 (ranbp1), mRNA
XM_017484110.3	1.76351	3.89071	5.53133e-09	3.23815e-08	Upregulated	Ictalurus punctatus immunoglobulin superfamily member 6 (si:ch211-139g16.8), mRNA
XM_017496399.3	1.76237	7.05715	6.45715e-07	2.75578e-06	Upregulated	Ictalurus punctatus purine nucleoside phosphorylase (LOC108280898), mRNA
NM_001200308.1	1.76154	6.55715	0.000153829	0.000437999	Upregulated	Ictalurus punctatus insulin-like growth factor binding protein 1a (igfbp1a), mRNA
XM_017470124.3	1.76152	4.81121	3.82274e-15	5.30778e-14	Upregulated	Ictalurus punctatus laccase (multicopper oxidoreductase) domain containing 1 (lacc1), mRNA
XM_017459642.3	1.75979	4.26318	1.18474e-07	5.68191e-07	Upregulated	Ictalurus punctatus ABR activator of RhoGEF and GTPase (abr), transcript variant X1, mRNA
XM_017470144.2	1.7586	7.50738	2.10357e-16	3.53796e-15	Upregulated	Ictalurus punctatus DEAD (Asp-Glu-Ala-Asp) box polypeptide 18 (ddx18), mRNA
XM_017487239.3	1.75855	0.358161	0.00457104	0.00958584	Upregulated	Ictalurus punctatus urokinase plasminogen activator surface receptor (LOC108276002), mRNA
XM_017466931.3	1.75725	6.73426	2.89545e-24	1.72067e-22	Upregulated	Ictalurus punctatus malectin (mlec), mRNA
NM_001200883.1	1.75719	8.28496	3.38072e-29	4.96742e-27	Upregulated	Ictalurus punctatus proteasome 26S subunit, non-ATPase 8 (psmd8), mRNA
XM_017477416.3	1.75553	0.0141648	0.00803319	0.0158987	Upregulated	Ictalurus punctatus protein bunched, class 1/class 3/D/E isoforms (LOC108270585), mRNA
XM_017474980.3	1.75275	10.8657	1.4569e-34	5.41118e-32	Upregulated	Ictalurus punctatus cofilin 1 (cfl1), mRNA
XM_053676084.1	1.75262	2.23114	4.71421e-05	0.000147447	Upregulated	Ictalurus punctatus endonuclease domain-containing 1 protein-like (LOC128629190), mRNA
XM_017452731.3	1.75222	0.442459	0.00683314	0.0137516	Upregulated	Ictalurus punctatus free fatty acid receptor 3 (LOC108256150), mRNA
XM_017478227.3	1.75086	6.50346	1.66221e-20	5.09756e-19	Upregulated	Ictalurus punctatus translocase of inner mitochondrial membrane 44 homolog (yeast) (timm44), mRNA
XM_017474462.3	1.75029	-0.385377	0.00302996	0.00662311	Upregulated	Ictalurus punctatus RNA polymerase II subunit C (polr2c), transcript variant X1, mRNA
XM_017473138.3	1.74994	6.9601	9.96965e-11	7.489e-10	Upregulated	Ictalurus punctatus myeloid associated differentiation marker a (myadma), mRNA
XR_001813631.3	1.74952	-0.646337	0.00305987	0.00667599	Upregulated	Ictalurus punctatus uncharacterized LOC108270151 (LOC108270151), ncRNA
XM_017481127.2	1.74842	10.5144	8.69771e-29	1.1291e-26	Upregulated	Ictalurus punctatus S100 calcium binding protein V2 (s100v2), mRNA
XM_017464029.2	1.74781	5.39376	1.66573e-21	6.13569e-20	Upregulated	Ictalurus punctatus mitochondrial ribosomal protein S26 (mrps26), mRNA
XM_017468147.3	1.74637	-0.272809	0.00571378	0.011714	Upregulated	Ictalurus punctatus prion protein a (prnpa), mRNA
XM_017456477.3	1.74536	-0.898496	0.00145633	0.00341324	Upregulated	Ictalurus punctatus dynein axonemal assembly factor 5 (LOC108258098), transcript variant X2, mRNA
XM_017471368.3	1.74473	6.8623	5.64415e-22	2.22619e-20	Upregulated	Ictalurus punctatus protein arginine methyltransferase 5 (prmt5), mRNA
XM_017460650.2	1.74289	7.87858	3.24682e-08	1.69848e-07	Upregulated	Ictalurus punctatus neutrophil cytosolic factor 1 (ncf1), mRNA
XM_017468758.3	1.74182	2.84626	4.21221e-15	5.81233e-14	Upregulated	Ictalurus punctatus adaptor related protein complex 3 subunit sigma 1 (LOC108265913), transcript variant X1, mRNA
XM_017484647.3	1.74111	3.6861	1.14697e-18	2.68113e-17	Upregulated	Ictalurus punctatus tRNA-histidine guanylyltransferase 1-like (thg1l), mRNA
XM_017461351.3	1.73969	7.07027	1.19534e-23	6.17102e-22	Upregulated	Ictalurus punctatus elongation factor Tu GTP binding domain containing 2 (eftud2), mRNA
XM_017481234.2	1.73872	8.39738	4.57684e-31	9.27227e-29	Upregulated	Ictalurus punctatus proteasome 26S subunit ubiquitin receptor, non-ATPase 4a (psmd4a), mRNA
XM_017453892.3	1.73805	9.22872	4.24528e-18	9.09674e-17	Upregulated	Ictalurus punctatus synapse differentiation-inducing gene protein 1 (LOC108256728), mRNA
XM_017478601.3	1.73797	5.13111	1.66656e-13	1.84773e-12	Upregulated	Ictalurus punctatus DEAD (Asp-Glu-Ala-Asp) box polypeptide 49 (ddx49), mRNA
XR_006981359.2	1.73665	-0.68059	0.00201428	0.00458278	Upregulated	Ictalurus punctatus uncharacterized LOC124626493 (LOC124626493), ncRNA
XM_017455939.3	1.73575	7.05535	1.26746e-20	4.05436e-19	Upregulated	Ictalurus punctatus ATP synthase membrane subunit j (atp5mj), mRNA
XM_017455174.3	1.73572	7.71024	4.33715e-18	9.27873e-17	Upregulated	Ictalurus punctatus tyrosyl-tRNA synthetase 1 (yars1), mRNA
XR_006984052.2	1.73492	0.310711	0.000412538	0.00108562	Upregulated	Ictalurus punctatus uncharacterized LOC124629155 (LOC124629155), ncRNA
XM_017458474.3	1.73486	6.27918	2.40734e-15	3.43895e-14	Upregulated	Ictalurus punctatus HEAT repeat containing 3 (heatr3), mRNA
XM_017473529.3	1.73465	-0.829774	0.0187225	0.0340042	Upregulated	Ictalurus punctatus neuropeptide Y receptor Y7 (npy7r), mRNA
XM_017461645.3	1.73077	5.01522	1.18319e-15	1.75006e-14	Upregulated	Ictalurus punctatus translation machinery associated 16 homolog (tma16), mRNA
XM_017474972.3	1.73036	5.89506	4.07485e-27	4.00624e-25	Upregulated	Ictalurus punctatus mitochondrial ribosomal protein L11 (mrpl11), mRNA
NM_001201166.1	1.72842	5.71602	5.58978e-24	3.1142e-22	Upregulated	Ictalurus punctatus mitochondrial contact site and cristae organizing system subunit 10 (micos10), mRNA
NM_001257107.1	1.72688	8.53777	4.85663e-27	4.6718e-25	Upregulated	Ictalurus punctatus proteasome 20S subunit beta 4 (psmb4), mRNA
NM_001200408.1	1.7268	7.45727	6.15774e-26	4.70486e-24	Upregulated	Ictalurus punctatus eukaryotic translation initiation factor 2, subunit 1 alpha b (eif2s1b), mRNA
XM_017461522.3	1.72629	5.79071	1.78734e-21	6.54753e-20	Upregulated	Ictalurus punctatus nuclear VCP like (nvl), mRNA
NM_001200593.1	1.72599	7.50964	1.34549e-28	1.71338e-26	Upregulated	Ictalurus punctatus SEC13 homolog, nuclear pore and COPII coat complex component (sec13), mRNA
XM_017486294.3	1.7258	0.400608	6.67901e-05	0.000202736	Upregulated	Ictalurus punctatus syndecan binding protein (syntenin) 2 (sdcbp2), transcript variant X1, mRNA
XM_047151541.2	1.7247	1.00135	4.70635e-05	0.000147236	Upregulated	Ictalurus punctatus protein PET117 homolog, mitochondrial (LOC124626412), mRNA
XM_053680497.1	1.72379	4.5924	3.34113e-10	2.30755e-09	Upregulated	Ictalurus punctatus very low-density lipoprotein receptor (LOC108265512), mRNA
XM_017494798.3	1.72024	5.48857	8.87733e-21	2.92362e-19	Upregulated	Ictalurus punctatus tubulin tyrosine ligase-like family, member 12 (ttll12), mRNA
XM_017490186.2	1.71973	5.57514	3.48568e-24	2.00893e-22	Upregulated	Ictalurus punctatus presenilins-associated rhomboid-like protein, mitochondrial (LOC108277433), mRNA
XM_017452494.3	1.71856	6.3131	1.93928e-40	1.62063e-37	Upregulated	Ictalurus punctatus lectin, mannose-binding 2-like b (lman2lb), mRNA
XM_017487218.3	1.71843	11.6366	2.5886e-14	3.20187e-13	Upregulated	Ictalurus punctatus keratin, type I cytoskeletal 18 (LOC108275990), mRNA
NM_001201320.1	1.71828	6.37746	8.0157e-24	4.32169e-22	Upregulated	Ictalurus punctatus methylthioadenosine phosphorylase (mtap), mRNA
XR_006983756.2	1.71616	-0.5346	0.00721365	0.0144435	Upregulated	Ictalurus punctatus uncharacterized LOC124628967 (LOC124628967), ncRNA
XM_017459861.3	1.71527	-0.223591	0.00465951	0.00974996	Upregulated	Ictalurus punctatus RAB14, member RAS oncogene family, like (rab14l), transcript variant X1, mRNA
XM_017490688.3	1.71396	3.3718	0.000236957	0.000652194	Upregulated	Ictalurus punctatus interleukin 4 induced 1 (il4i1), mRNA
XM_017490147.2	1.71391	-0.679836	0.00803703	0.015904	Upregulated	Ictalurus punctatus asparaginyl-tRNA synthetase 2, mitochondrial (nars2), transcript variant X1, mRNA
XM_017452539.3	1.70983	3.95617	1.05699e-14	1.3748e-13	Upregulated	Ictalurus punctatus leucine rich repeat containing 8 VRAC subunit Ab (lrrc8ab), mRNA
XM_053679336.1	1.70896	4.0931	8.32307e-10	5.42074e-09	Upregulated	Ictalurus punctatus uncharacterized LOC128631793 (LOC128631793), mRNA
XM_017492131.3	1.70549	5.66194	2.0595e-11	1.70405e-10	Upregulated	Ictalurus punctatus NOP56 ribonucleoprotein homolog (nop56), transcript variant X1, mRNA
XM_047150476.2	1.70525	1.44551	8.50602e-07	3.55419e-06	Upregulated	Ictalurus punctatus ethanolamine-phosphate cytidylyltransferase (LOC108277112), mRNA
NM_001201143.1	1.70114	3.4496	1.76472e-16	3.01354e-15	Upregulated	Ictalurus punctatus ER membrane protein complex subunit 9 (emc9), mRNA
NM_001200591.1	1.70009	4.99933	1.12869e-18	2.64767e-17	Upregulated	Ictalurus punctatus FCF1 rRNA-processing protein (fcf1), mRNA
XM_017467680.2	1.69791	8.93716	2.3964e-22	1.01722e-20	Upregulated	Ictalurus punctatus eukaryotic translation initiation factor 2, subunit 2 beta (eif2s2), mRNA
XM_017469121.3	1.6973	6.73058	1.18555e-06	4.85214e-06	Upregulated	Ictalurus punctatus interleukin-1 receptor type 2 (LOC108266111), mRNA
XM_017496092.3	1.69505	7.33429	5.01321e-18	1.06683e-16	Upregulated	Ictalurus punctatus protein phosphatase 5, catalytic subunit (ppp5c), mRNA
XM_017479828.3	1.69371	3.38626	1.05186e-08	5.92683e-08	Upregulated	Ictalurus punctatus ras association domain-containing protein 1 (LOC108271897), transcript variant X2, mRNA
XM_017453297.3	1.69248	4.07014	8.17963e-18	1.68521e-16	Upregulated	Ictalurus punctatus thiamine triphosphatase (thtpa), mRNA
XM_017483580.3	1.69197	7.11616	6.57467e-17	1.17842e-15	Upregulated	Ictalurus punctatus HEAT repeat containing 1 (heatr1), mRNA
XM_017479699.3	1.68873	1.94168	5.59999e-08	2.83091e-07	Upregulated	Ictalurus punctatus translocase of outer mitochondrial membrane 34 (tomm34), transcript variant X2, mRNA
XM_017473218.2	1.68648	6.65507	5.7783e-15	7.78063e-14	Upregulated	Ictalurus punctatus GrpE-like 1, mitochondrial (grpel1), mRNA
XR_001814170.2	1.68606	4.39301	2.2756e-09	1.41653e-08	Upregulated	Ictalurus punctatus uncharacterized LOC108272863 (LOC108272863), ncRNA
XM_017484465.3	1.68605	5.59277	3.96796e-22	1.61755e-20	Upregulated	Ictalurus punctatus mutS homolog 2 (E. coli) (msh2), mRNA
NM_001200602.1	1.68543	8.08352	5.7801e-23	2.68353e-21	Upregulated	Ictalurus punctatus ATP synthase membrane subunit eb (atp5meb), mRNA
XM_017471312.3	1.68444	0.598729	0.0251242	0.0440976	Upregulated	Ictalurus punctatus cornifelin homolog (LOC108267307), mRNA
XM_017464532.3	1.68439	4.07885	1.14108e-11	9.78668e-11	Upregulated	Ictalurus punctatus ras homolog family member Ua (rhoua), mRNA
XM_017461220.3	1.6838	4.69392	8.02982e-16	1.22008e-14	Upregulated	Ictalurus punctatus chromosome 2 C1orf131 homolog (c2h1orf131), mRNA
NM_001200442.1	1.68345	6.55699	5.0186e-18	1.06683e-16	Upregulated	Ictalurus punctatus WD repeat domain 77 (wdr77), mRNA
XM_053673684.1	1.68337	5.68974	1.2042e-18	2.80512e-17	Upregulated	Ictalurus punctatus dolichyl-diphosphooligosaccharide--protein glycosyltransferase subunit dad1 (LOC128628820), mRNA
NM_001200692.1	1.68289	5.12831	1.29596e-17	2.59405e-16	Upregulated	Ictalurus punctatus coiled-coil-helix-coiled-coil-helix domain containing 1 (chchd1), mRNA
XM_017494156.3	1.68219	6.83133	7.48213e-18	1.55106e-16	Upregulated	Ictalurus punctatus LLP homolog, long-term synaptic facilitation factor (llph), mRNA
XM_017477885.3	1.68126	1.19192	6.97427e-07	2.9576e-06	Upregulated	Ictalurus punctatus LIM-domain binding 1b (ldb1b), transcript variant X3, mRNA
XM_053686497.1	1.68115	5.82437	3.2892e-20	9.58168e-19	Upregulated	Ictalurus punctatus eukaryotic translation initiation factor 4E family member 2 related sequence 1 (eif4e2rs1), mRNA
XM_017483504.3	1.68065	4.31964	8.06784e-21	2.6768e-19	Upregulated	Ictalurus punctatus FA core complex associated protein 100 (faap100), mRNA
XM_017458616.2	1.6806	6.78613	7.12437e-06	2.57043e-05	Upregulated	Ictalurus punctatus pleckstrin homology domain containing, family F (with FYVE domain) member 1 (plekhf1), mRNA
XM_017474093.3	1.6792	-0.752746	0.0106142	0.0203971	Upregulated	Ictalurus punctatus trafficking protein, kinesin binding 1a (trak1a), transcript variant X3, mRNA
XM_017494613.3	1.6774	2.41473	6.93216e-05	0.000209801	Upregulated	Ictalurus punctatus neuroepithelial cell transforming 1 (net1), transcript variant X4, mRNA
XM_047158317.2	1.67711	1.09079	0.000425195	0.00111629	Upregulated	Ictalurus punctatus CD82 molecule a (cd82a), transcript variant X1, mRNA
XM_017459849.3	1.67573	4.03323	3.62904e-08	1.88589e-07	Upregulated	Ictalurus punctatus UDP-glucuronosyltransferase 2C1 (LOC108259978), transcript variant X2, mRNA
XM_017493370.3	1.67522	7.91635	2.28952e-14	2.84774e-13	Upregulated	Ictalurus punctatus thrombospondin 4b (thbs4b), mRNA
XM_017449946.3	1.67506	7.30093	1.2349e-11	1.05372e-10	Upregulated	Ictalurus punctatus ATPase family AAA domain containing 3 (atad3), mRNA
XM_017471912.3	1.6745	6.46785	4.45335e-21	1.53074e-19	Upregulated	Ictalurus punctatus DnaJ (Hsp40) homolog, subfamily C, member 3b (dnajc3b), mRNA
XM_017484371.3	1.67387	9.03765	6.72883e-22	2.62307e-20	Upregulated	Ictalurus punctatus calmodulin 2b, (phosphorylase kinase, delta) (calm2b), mRNA
NM_001200648.1	1.67382	6.08628	1.0174e-28	1.30804e-26	Upregulated	Ictalurus punctatus WD repeat domain 83 opposite strand (wdr83os), mRNA
XM_017474069.3	1.67304	6.75321	4.18985e-22	1.68742e-20	Upregulated	Ictalurus punctatus cytochrome b-c1 complex subunit 8 (LOC108268827), mRNA
XM_017471932.3	1.67298	6.82229	3.68166e-39	2.34417e-36	Upregulated	Ictalurus punctatus cytidylate kinase (cmpk), mRNA
XM_017455307.3	1.67284	5.40804	1.9981e-23	1.00062e-21	Upregulated	Ictalurus punctatus translocase of outer mitochondrial membrane 7 homolog (yeast) (tomm7), mRNA
XM_017470268.3	1.67265	0.0361671	0.000771638	0.00192169	Upregulated	Ictalurus punctatus GTP binding protein 8 (putative) (gtpbp8), transcript variant X3, mRNA
XM_017494022.3	1.67033	-0.232825	0.00189928	0.00434554	Upregulated	Ictalurus punctatus TAFA chemokine like family member 2 (tafa2), mRNA
XM_017493530.3	1.67017	6.7183	2.53693e-23	1.26102e-21	Upregulated	Ictalurus punctatus high mobility group box 3b (hmgb3b), mRNA
XM_017468400.3	1.67008	2.55812	0.000862352	0.00213212	Upregulated	Ictalurus punctatus early growth response 3 (egr3), transcript variant X1, mRNA
XM_017470495.3	1.66923	5.04351	8.69068e-13	8.73707e-12	Upregulated	Ictalurus punctatus WD repeat domain 4 (wdr4), mRNA
XR_008393559.1	1.66869	4.19197	7.96623e-14	9.32718e-13	Upregulated	Ictalurus punctatus uncharacterized LOC128629216 (LOC128629216), ncRNA
XM_017494559.3	1.66859	3.58919	5.98405e-16	9.32549e-15	Upregulated	Ictalurus punctatus Tp53rk binding protein (tprkb), mRNA
XM_017450976.3	1.66832	6.54217	2.33542e-16	3.90336e-15	Upregulated	Ictalurus punctatus translocon-associated protein subunit alpha (LOC108255209), mRNA
XM_017450545.3	1.6679	-0.265787	0.0124591	0.0235876	Upregulated	Ictalurus punctatus prothymosin alpha (si:ch211-222l21.1), transcript variant X1, mRNA
XM_017470978.2	1.66784	5.51458	7.82663e-19	1.88219e-17	Upregulated	Ictalurus punctatus polymerase (RNA) III (DNA directed) polypeptide C (polr3c), mRNA
XM_017455739.2	1.66667	7.46003	6.07032e-20	1.71962e-18	Upregulated	Ictalurus punctatus cytochrome c oxidase subunit 7A2, mitochondrial (LOC108257747), mRNA
XM_017464873.3	1.66632	3.56389	2.94636e-17	5.61994e-16	Upregulated	Ictalurus punctatus transmembrane protein 254 (tmem254), transcript variant X3, mRNA
XM_017482400.3	1.66565	6.52414	3.34365e-31	6.87816e-29	Upregulated	Ictalurus punctatus angio-associated, migratory cell protein (aamp), mRNA
XM_017468357.3	1.66293	-0.61349	0.00215692	0.00488236	Upregulated	Ictalurus punctatus death effector domain containing (dedd), transcript variant X2, mRNA
NM_001200084.1	1.66273	8.49014	2.65636e-19	6.88336e-18	Upregulated	Ictalurus punctatus P1, F-box associated domain containing (nccrp1), mRNA
NM_001200733.2	1.66243	5.25258	6.45176e-27	5.96835e-25	Upregulated	Ictalurus punctatus translocase of inner mitochondrial membrane domain containing 1 (timmdc1), mRNA
XM_017450030.3	1.66213	-0.141122	0.0101346	0.0195767	Upregulated	Ictalurus punctatus ATP6V1F neighbor (atp6v1fnb), mRNA
XM_053674822.1	1.66164	6.54481	1.66305e-15	2.42493e-14	Upregulated	Ictalurus punctatus minichromosome maintenance complex component 5 (mcm5), mRNA
XM_017481115.3	1.66096	0.797915	0.000369184	0.000980215	Upregulated	Ictalurus punctatus transcription intermediary factor 1-beta (LOC108272619), mRNA
XM_017462278.3	1.66066	7.05948	8.89315e-05	0.000263718	Upregulated	Ictalurus punctatus karyopherin alpha 2 (RAG cohort 1, importin alpha 1) (kpna2), mRNA
XM_017471929.3	1.66024	4.1032	3.14033e-08	1.64729e-07	Upregulated	Ictalurus punctatus solute carrier family 35 member A3b (slc35a3b), mRNA
XM_017494664.3	1.65903	-0.182252	0.00285651	0.00628715	Upregulated	Ictalurus punctatus DNA cross-link repair 1C, PSO2 homolog (S. cerevisiae) (dclre1c), transcript variant X1, mRNA
XM_017470393.3	1.65783	0.295389	0.00297631	0.00652184	Upregulated	Ictalurus punctatus four and a half LIM domains 2a (fhl2a), transcript variant X2, mRNA
XM_017473015.3	1.65756	7.65949	1.18216e-17	2.37695e-16	Upregulated	Ictalurus punctatus protein phosphatase 1, regulatory (inhibitor) subunit 14Bb (ppp1r14bb), mRNA
XM_017483076.3	1.65725	6.13626	8.92234e-28	9.77874e-26	Upregulated	Ictalurus punctatus CDK5 regulatory subunit associated protein 3 (cdk5rap3), mRNA
XM_017494665.3	1.65706	6.51676	6.6585e-18	1.38894e-16	Upregulated	Ictalurus punctatus heat shock protein 14 (hspa14), mRNA
XM_017484153.3	1.65686	0.653248	0.00345729	0.00745844	Upregulated	Ictalurus punctatus G protein-coupled receptor, class C, group 5, member C (gprc5c), transcript variant X2, mRNA
XM_047154786.2	1.65602	6.63761	1.57186e-20	4.86514e-19	Upregulated	Ictalurus punctatus stress-associated endoplasmic reticulum protein 1 (serp1), mRNA
XM_017482508.3	1.65588	6.79253	1.30411e-14	1.68639e-13	Upregulated	Ictalurus punctatus minichromosome maintenance complex component 6 (mcm6), mRNA
XM_017460204.3	1.65487	4.65255	2.4713e-17	4.76134e-16	Upregulated	Ictalurus punctatus SUMO specific peptidase 3a (senp3a), mRNA
XM_017467117.3	1.65386	1.79967	0.000124724	0.000359957	Upregulated	Ictalurus punctatus phospholipase C, eta 2a (plch2a), transcript variant X2, mRNA
NM_001200756.2	1.65361	10.2897	1.36363e-16	2.35874e-15	Upregulated	Ictalurus punctatus cysteine-rich protein 1 (crip1), mRNA
XM_053684016.1	1.65257	6.88399	7.9852e-28	8.93932e-26	Upregulated	Ictalurus punctatus RNA polymerase II, I and III subunit F (polr2f), mRNA
NM_001200504.1	1.65188	8.36635	1.23978e-27	1.31564e-25	Upregulated	Ictalurus punctatus proteasome 20S subunit alpha 1 (psma1), mRNA
NM_001200772.1	1.65133	6.33813	4.88923e-26	3.82303e-24	Upregulated	Ictalurus punctatus prefoldin subunit 4 (pfdn4), mRNA
XM_017494096.3	1.65063	5.97961	1.33821e-23	6.82946e-22	Upregulated	Ictalurus punctatus phosphoglucomutase 3 (pgm3), mRNA
XM_017483160.3	1.65017	2.13042	2.91865e-09	1.78769e-08	Upregulated	Ictalurus punctatus DNA cross-link repair 1A (PSO2 homolog, S. cerevisiae) (dclre1a), transcript variant X1, mRNA
NM_001200416.1	1.64973	5.56942	4.03722e-05	0.000127828	Upregulated	Ictalurus punctatus PDZ binding kinase (pbk), mRNA
XM_053684383.1	1.64916	-0.207898	0.0118533	0.022532	Upregulated	Ictalurus punctatus death domain-containing protein CRADD-like (LOC128634122), transcript variant X1, mRNA
NM_001200125.1	1.64775	7.88319	4.73507e-08	2.42114e-07	Upregulated	Ictalurus punctatus ribosomal protein L29 (rpl29), mRNA
XM_017461180.3	1.6459	-0.516461	0.00247352	0.00551499	Upregulated	Ictalurus punctatus Kruppel-like factor 3 (basic) (klf3), transcript variant X1, mRNA
NM_001200432.1	1.64544	4.54203	2.26831e-12	2.16022e-11	Upregulated	Ictalurus punctatus methyltransferase 1, tRNA methylguanosine (mettl1), mRNA
XM_017453939.2	1.64414	0.417702	1.13363e-05	3.94222e-05	Upregulated	Ictalurus punctatus chromobox homolog 3a (HP1 gamma homolog, Drosophila) (cbx3a), transcript variant X1, mRNA
XM_017471356.3	1.64273	5.37429	1.95848e-16	3.3106e-15	Upregulated	Ictalurus punctatus exosome component 4 (exosc4), mRNA
XM_017487743.3	1.64261	0.107285	0.000176375	0.000496906	Upregulated	Ictalurus punctatus solute carrier family 39 member 5 (slc39a5), mRNA
XM_017493303.2	1.64147	7.32133	3.31433e-22	1.37627e-20	Upregulated	Ictalurus punctatus cytochrome c oxidase subunit 7B, mitochondrial (LOC108279231), mRNA
XM_047158900.2	1.64102	-0.329461	0.0195557	0.0353494	Upregulated	Ictalurus punctatus uncharacterized LOC124628710 (LOC124628710), transcript variant X2, mRNA
XM_017485751.3	1.6409	6.97436	7.08411e-14	8.35287e-13	Upregulated	Ictalurus punctatus DnaJ (Hsp40) homolog, subfamily C, member 2 (dnajc2), mRNA
XM_017472841.3	1.64031	5.36688	1.6305e-20	5.01183e-19	Upregulated	Ictalurus punctatus interferon stimulated exonuclease gene 20-like 2 (isg20l2), mRNA
XM_017481878.3	1.64025	8.92495	3.031e-16	4.96053e-15	Upregulated	Ictalurus punctatus S100 calcium binding protein U (s100u), mRNA
XM_053676629.1	1.64009	1.2184	2.90142e-05	9.40937e-05	Upregulated	Ictalurus punctatus synaptotagmin XVII (syt17), mRNA
XM_053687265.1	1.63764	6.78407	4.39166e-46	9.7868e-43	Upregulated	Ictalurus punctatus signal peptidase complex subunit 2 (spcs2), mRNA
NM_001201216.1	1.63754	6.7537	5.12353e-13	5.32181e-12	Upregulated	Ictalurus punctatus plac8-like protein 1 (pl8l1), mRNA
NM_001329265.1	1.63742	0.944362	0.000689023	0.0017311	Upregulated	Ictalurus punctatus GDP-mannose pyrophosphorylase Aa (gmppaa), mRNA
XM_017465484.2	1.63521	7.09726	7.90484e-16	1.20382e-14	Upregulated	Ictalurus punctatus UTP15 small subunit processome component (utp15), mRNA
XM_017475718.3	1.63432	5.83781	2.23168e-35	9.62573e-33	Upregulated	Ictalurus punctatus family with sequence similarity 98 member A (fam98a), mRNA
XM_017457274.3	1.63246	0.934808	0.000298923	0.000806801	Upregulated	Ictalurus punctatus motor neuron and pancreas homeobox 2b (mnx2b), mRNA
XM_017468516.3	1.63241	5.0849	8.96433e-05	0.000265593	Upregulated	Ictalurus punctatus caspase-1-A (LOC108265809), mRNA
XM_017475971.3	1.63221	7.21414	3.45715e-18	7.47987e-17	Upregulated	Ictalurus punctatus tryptophanyl-tRNA synthetase 1 (wars1), mRNA
NM_001201011.1	1.63045	8.045	4.31146e-23	2.02988e-21	Upregulated	Ictalurus punctatus ATP synthase, H+ transporting, mitochondrial F0 complex, subunit g (atp5l), mRNA
XM_017484512.3	1.63024	0.698228	0.000733539	0.0018333	Upregulated	Ictalurus punctatus glial fibrillary acidic protein (gfap), mRNA
XM_017479836.3	1.62953	6.52439	6.71656e-29	9.18689e-27	Upregulated	Ictalurus punctatus actin-like 6A (actl6a), mRNA
XM_017463248.3	1.62911	3.62651	8.54842e-12	7.47341e-11	Upregulated	Ictalurus punctatus thioredoxin-related transmembrane protein 1 (LOC108262896), mRNA
XM_017458253.3	1.62795	6.72176	1.87157e-06	7.40816e-06	Upregulated	Ictalurus punctatus JunB proto-oncogene, AP-1 transcription factor subunit a (junba), mRNA
XM_017493842.3	1.6276	7.90383	3.30297e-27	3.27141e-25	Upregulated	Ictalurus punctatus staphylococcal nuclease and tudor domain containing 1 (snd1), mRNA
XM_017484233.3	1.62599	6.66412	1.19804e-25	8.75358e-24	Upregulated	Ictalurus punctatus pelota mRNA surveillance and ribosome rescue factor (pelo), mRNA
XM_017460461.3	1.62543	5.69884	8.68875e-05	0.000258344	Upregulated	Ictalurus punctatus uroplakin 3b (upk3b), mRNA
XM_017467269.3	1.62442	5.02951	3.8912e-28	4.60436e-26	Upregulated	Ictalurus punctatus ribosomal biogenesis factor (rbis), mRNA
XM_017482306.3	1.62356	7.10728	7.68471e-27	7.03783e-25	Upregulated	Ictalurus punctatus adaptor related protein complex 1 subunit mu 2 (ap1m2), mRNA
XM_017473363.3	1.62207	4.01972	2.55329e-20	7.58667e-19	Upregulated	Ictalurus punctatus Trm112 family protein (zgc:162634), mRNA
XM_017484609.3	1.62145	5.27743	3.14569e-24	1.83138e-22	Upregulated	Ictalurus punctatus exosome complex component RRP40 (LOC108274435), mRNA
XM_017472869.3	1.6207	5.62689	2.16702e-18	4.80517e-17	Upregulated	Ictalurus punctatus phosphatidylinositol glycan anchor biosynthesis, class K (pigk), mRNA
XM_017494809.3	1.62036	4.46986	6.38457e-13	6.55165e-12	Upregulated	Ictalurus punctatus coiled-coil domain containing 59 (ccdc59), mRNA
XM_017454141.3	1.62019	5.98312	3.14761e-15	4.42087e-14	Upregulated	Ictalurus punctatus mitochondrial ribosomal protein L12 (mrpl12), mRNA
XM_053680871.1	1.61936	1.09626	0.00035805	0.000952733	Upregulated	Ictalurus punctatus interleukin 1 receptor-like 1 (il1rl1), mRNA
XM_017487289.3	1.6191	8.90632	5.11361e-18	1.08358e-16	Upregulated	Ictalurus punctatus proliferation-associated 2G4, b (pa2g4b), mRNA
XM_017484326.3	1.61868	4.2014	7.78865e-15	1.03418e-13	Upregulated	Ictalurus punctatus ribonuclease P/MRP 30 subunit (rpp30), mRNA
XM_017476167.3	1.61865	8.96175	3.2124e-06	1.22339e-05	Upregulated	Ictalurus punctatus ornithine decarboxylase (LOC108269971), mRNA
XM_053686501.1	1.61855	2.97326	0.000488911	0.00126986	Upregulated	Ictalurus punctatus armadillo repeat-containing protein 1-like (LOC128635156), mRNA
XM_017487980.3	1.61835	8.49777	1.12128e-17	2.27505e-16	Upregulated	Ictalurus punctatus seryl-tRNA synthetase 1 (sars1), mRNA
XM_053683818.1	1.61675	4.34614	5.42645e-21	1.84543e-19	Upregulated	Ictalurus punctatus homocysteine S-methyltransferase (zgc:172121), mRNA
XM_017488310.3	1.61644	5.18254	1.82895e-14	2.30056e-13	Upregulated	Ictalurus punctatus small fragment nuclease (smfn), mRNA
XR_006984010.1	1.61545	2.90862	5.04698e-10	3.39282e-09	Upregulated	Ictalurus punctatus small nucleolar RNA SNORA47 (LOC124629126), ncRNA
XM_017485616.2	1.61409	5.62187	2.46163e-17	4.74955e-16	Upregulated	Ictalurus punctatus golgi transport 1Bb (golt1bb), mRNA
XM_017474490.3	1.61342	0.529888	0.00295713	0.00648513	Upregulated	Ictalurus punctatus C-terminal binding protein 1 (LOC108269017), transcript variant X1, mRNA
XM_017490974.2	1.61313	7.10991	3.39009e-14	4.151e-13	Upregulated	Ictalurus punctatus TSR1 ribosome maturation factor (tsr1), mRNA
XM_017482694.3	1.61308	3.98112	0.00105772	0.00256281	Upregulated	Ictalurus punctatus baculoviral IAP repeat containing 5a (birc5a), mRNA
XM_017488504.2	1.61284	4.816	7.3093e-16	1.11822e-14	Upregulated	Ictalurus punctatus NOP2/Sun RNA methyltransferase 5 (nsun5), mRNA
NM_001200514.1	1.6122	-0.688629	0.0223948	0.0398935	Upregulated	Ictalurus punctatus NSE2 (MMS21) homolog, SMC5-SMC6 complex SUMO ligase (nsmce2), mRNA
NM_001200951.1	1.61178	3.92624	3.70101e-08	1.9203e-07	Upregulated	Ictalurus punctatus COP9 signalosome subunit 9 (cops9), mRNA
unassigned_transcript_2528	1.60937	7.63053	3.31277e-11	2.67482e-10	Upregulated
XM_017491065.3	1.60924	6.20854	3.22374e-28	3.8833e-26	Upregulated	Ictalurus punctatus SUMO1 activating enzyme subunit 1 (sae1), mRNA
XM_017464428.3	1.60889	-0.339312	0.00270855	0.00599107	Upregulated	Ictalurus punctatus short coiled-coil protein a (scoca), transcript variant X1, mRNA
XM_017473320.3	1.60741	2.00886	1.60119e-09	1.01275e-08	Upregulated	Ictalurus punctatus xylosylprotein beta 1,4-galactosyltransferase, polypeptide 7 (galactosyltransferase I) (b4galt7), transcript variant X1, mRNA
XM_017461230.3	1.60726	1.36788	0.00109422	0.00264048	Upregulated	Ictalurus punctatus CD209 antigen-like protein E (LOC108260733), mRNA
XM_017450759.3	1.60726	3.02847	3.4803e-10	2.39995e-09	Upregulated	Ictalurus punctatus synaptotagmin binding, cytoplasmic RNA interacting protein (syncrip), transcript variant X1, mRNA
XM_017494683.3	1.60685	9.42534	4.47324e-22	1.78543e-20	Upregulated	Ictalurus punctatus chaperonin containing TCP1, subunit 2 (beta) (cct2), mRNA
NM_001200893.1	1.60628	7.30276	9.49871e-05	0.000279907	Upregulated	Ictalurus punctatus DNA-damage-inducible transcript 4-like protein (si:ch211-39i2.2), mRNA
XM_017466368.3	1.6058	6.87264	8.23627e-22	3.1555e-20	Upregulated	Ictalurus punctatus eukaryotic translation initiation factor 2A (eif2a), mRNA
XM_017450646.3	1.60556	8.57988	6.89871e-22	2.68147e-20	Upregulated	Ictalurus punctatus ribophorin I (rpn1), mRNA
XM_017460690.3	1.60486	6.97021	7.35761e-12	6.49364e-11	Upregulated	Ictalurus punctatus DEAD (Asp-Glu-Ala-Asp) box polypeptide 54 (ddx54), mRNA
XM_017484488.2	1.60451	5.65185	2.21913e-28	2.77309e-26	Upregulated	Ictalurus punctatus ATP synthase mitochondrial F1 complex assembly factor 2 (atpaf2), mRNA
XM_017488922.3	1.60393	-0.442472	0.0254844	0.0446361	Upregulated	Ictalurus punctatus RasGEF domain family, member 1Bb (rasgef1bb), transcript variant X3, mRNA
NM_001200542.1	1.60369	7.29631	1.15818e-22	5.09409e-21	Upregulated	Ictalurus punctatus ring-box 1, E3 ubiquitin protein ligase (rbx1), mRNA
NM_001200639.1	1.60363	5.05035	3.53674e-23	1.69498e-21	Upregulated	Ictalurus punctatus prefoldin subunit 6 (pfdn6), mRNA
XM_017459498.3	1.60298	4.22001	1.37203e-20	4.34504e-19	Upregulated	Ictalurus punctatus leucine-rich repeats and WD repeat domain containing 1 (lrwd1), mRNA
NM_001200563.2	1.60284	7.64903	1.98439e-21	7.22976e-20	Upregulated	Ictalurus punctatus secretion associated, Ras related GTPase 1Aa (sar1aa), mRNA
XM_017479629.3	1.60214	5.59326	2.62308e-20	7.72537e-19	Upregulated	Ictalurus punctatus tetratricopeptide repeat domain 4 (ttc4), mRNA
XM_017454891.3	1.60204	8.32925	3.27274e-26	2.63613e-24	Upregulated	Ictalurus punctatus proteasome 26S subunit, non-ATPase 3 (psmd3), mRNA
XM_017492309.3	1.60195	6.64756	2.46392e-13	2.66367e-12	Upregulated	Ictalurus punctatus SDA1 domain containing 1 (sdad1), mRNA
XM_017464679.3	1.6016	8.69873	2.78757e-13	2.99378e-12	Upregulated	Ictalurus punctatus glutathione S-transferase omega 1 (gsto1), mRNA
NM_001201029.1	1.60034	5.73977	9.91397e-17	1.73963e-15	Upregulated	Ictalurus punctatus nucleoporin 37 (nup37), mRNA
XM_017459745.3	1.60027	4.90765	5.72362e-15	7.71476e-14	Upregulated	Ictalurus punctatus B-box and SPRY domain containing (bspry), mRNA
XM_017472942.3	1.59972	4.81939	4.68546e-17	8.60567e-16	Upregulated	Ictalurus punctatus diphthamide biosynthesis 2 (dph2), mRNA
XM_017481791.3	1.59898	-0.161688	0.00273237	0.00603977	Upregulated	Ictalurus punctatus ras homolog family member T1 (rhot1b), mRNA
XM_017457110.3	1.5978	5.118	1.17701e-10	8.72864e-10	Upregulated	Ictalurus punctatus RAB1A, member RAS oncogene family a (rab1aa), mRNA
XM_017484043.3	1.59747	8.18559	2.98977e-23	1.44841e-21	Upregulated	Ictalurus punctatus proteasome 26S subunit, non-ATPase 11b (psmd11b), mRNA
XM_053675994.1	1.59655	1.00336	4.98484e-07	2.15913e-06	Upregulated	Ictalurus punctatus prostaglandin F2 receptor inhibitor b (ptgfrnb), transcript variant X1, mRNA
XM_017457462.3	1.59549	5.44066	2.63784e-06	1.01997e-05	Upregulated	Ictalurus punctatus uncharacterized LOC108258663 (LOC108258663), mRNA
XM_017482224.3	1.59524	5.51587	3.8353e-15	5.31969e-14	Upregulated	Ictalurus punctatus serum response factor binding protein 1 (srfbp1), mRNA
XM_017464057.3	1.59432	0.749741	0.000505096	0.00130783	Upregulated	Ictalurus punctatus beta-1,3-glucuronyltransferase 2 (glucuronosyltransferase S) (b3gat2), mRNA
XM_017476524.3	1.5931	1.85849	0.000191785	0.000535916	Upregulated	Ictalurus punctatus cholinergic receptor, nicotinic, alpha 2a (neuronal) (chrna2a), mRNA
XM_017454829.3	1.59285	-0.575537	0.0175518	0.032087	Upregulated	Ictalurus punctatus mitochondrial transcription termination factor 3 (mterf3), transcript variant X2, mRNA
XM_047159106.2	1.59263	8.5169	9.44944e-23	4.25416e-21	Upregulated	Ictalurus punctatus carcinoembryonic antigen-related cell adhesion molecule 1 (si:ch211-264f5.6), transcript variant X2, mRNA
XM_017490491.3	1.5925	3.59613	9.92949e-13	9.8894e-12	Upregulated	Ictalurus punctatus mitochondrial intermediate peptidase a (mipepa), transcript variant X1, mRNA
XM_017461141.3	1.59087	5.55364	1.41343e-27	1.47648e-25	Upregulated	Ictalurus punctatus clathrin, light chain A (clta), transcript variant X1, mRNA
XM_017483250.3	1.59056	-0.0195823	0.00122486	0.00291572	Upregulated	Ictalurus punctatus Rho guanine nucleotide exchange factor 15b (arhgef15b), transcript variant X2, mRNA
NM_001200921.1	1.59013	1.04354	0.00794671	0.0157392	Upregulated	Ictalurus punctatus claudin-4 (cld4), mRNA
XM_053681838.1	1.59013	0.896279	2.33408e-05	7.725e-05	Upregulated	Ictalurus punctatus carcinoembryonic antigen-related cell adhesion molecule 5 (LOC128633105), mRNA
XM_017473185.3	1.58971	9.01045	8.51768e-11	6.46735e-10	Upregulated	Ictalurus punctatus HIG1 hypoxia inducible domain family, member 1A (higd1a), mRNA
XM_017453442.3	1.58854	6.35902	4.06625e-16	6.51136e-15	Upregulated	Ictalurus punctatus GTPase IMAP family member 4 (gimap4), mRNA
NM_001201224.1	1.58781	6.94613	9.37827e-28	1.01949e-25	Upregulated	Ictalurus punctatus mitochondrial ribosomal protein L16 (mrpl16), mRNA
NM_001200676.1	1.58746	5.54712	6.59921e-13	6.74603e-12	Upregulated	Ictalurus punctatus translocase of inner mitochondrial membrane 10 homolog (yeast) (timm10), mRNA; nuclear gene for mitochondrial product
XM_017481148.3	1.58519	10.121	8.82046e-31	1.68483e-28	Upregulated	Ictalurus punctatus prolyl 4-hydroxylase, beta polypeptide (p4hb), mRNA
XM_017490167.3	1.5846	5.10637	3.58622e-21	1.26188e-19	Upregulated	Ictalurus punctatus mitochondrial ribosomal protein S23 (mrps23), mRNA
XM_017477984.3	1.58414	0.303563	0.00120278	0.00287082	Upregulated	Ictalurus punctatus trichohyalin (LOC108270943), transcript variant X1, mRNA
NM_001201309.2	1.58295	6.63339	2.39003e-17	4.62477e-16	Upregulated	Ictalurus punctatus ribosomal protein L7-like 1 (rpl7l1), mRNA
XM_017476240.3	1.58188	-0.951329	0.019354	0.0350131	Upregulated	Ictalurus punctatus ribosomal RNA processing 15 homolog (rrp15), transcript variant X3, mRNA
XM_017467542.3	1.57925	5.38059	1.37351e-14	1.77271e-13	Upregulated	Ictalurus punctatus DEAD (Asp-Glu-Ala-Asp) box polypeptide 51 (ddx51), mRNA
XM_017494993.3	1.5755	5.88805	2.12243e-21	7.69077e-20	Upregulated	Ictalurus punctatus ENY2 transcription and export complex 2 subunit (eny2), mRNA
XM_053676334.1	1.57515	5.06216	3.5602e-16	5.76312e-15	Upregulated	Ictalurus punctatus THUMP domain containing 1 (thumpd1), mRNA
XM_017487083.3	1.57489	-0.032253	0.00579674	0.0118569	Upregulated	Ictalurus punctatus pleckstrin homology domain containing, family G (with RhoGef domain) member 5b (plekhg5b), transcript variant X2, mRNA
XM_017464769.3	1.57406	6.11416	4.7765e-10	3.22885e-09	Upregulated	Ictalurus punctatus RNA polymerase I subunit B (polr1b), mRNA
XM_017457173.3	1.5736	6.48963	3.04751e-26	2.46959e-24	Upregulated	Ictalurus punctatus ALG11 alpha-1,2-mannosyltransferase (alg11), mRNA
XM_017474390.3	1.57359	7.04156	4.54045e-15	6.2331e-14	Upregulated	Ictalurus punctatus RNA polymerase I subunit A (polr1a), mRNA
XM_017488873.3	1.57331	6.03073	7.07604e-11	5.45324e-10	Upregulated	Ictalurus punctatus suppressor of cytokine signaling 1a (socs1a), mRNA
XM_017451510.3	1.57305	5.28816	7.27806e-13	7.38914e-12	Upregulated	Ictalurus punctatus YdjC chitooligosaccharide deacetylase homolog (ydjc), mRNA
XM_017484616.3	1.57237	4.24402	4.62529e-14	5.57293e-13	Upregulated	Ictalurus punctatus tyrosyl-tRNA synthetase 2, mitochondrial (yars2), mRNA
XM_017463510.3	1.57153	3.89904	0.00118505	0.00283312	Upregulated	Ictalurus punctatus probable E3 ubiquitin-protein ligase HERC3 (LOC108263068), transcript variant X5, mRNA
XM_017492487.3	1.57104	2.2294	3.1067e-08	1.63029e-07	Upregulated	Ictalurus punctatus STEAP family member 2, metalloreductase (LOC108278826), mRNA
XM_017479031.3	1.57086	5.25615	1.27431e-20	4.06655e-19	Upregulated	Ictalurus punctatus mitochondrial ribosomal protein S11 (mrps11), mRNA
XM_017486861.3	1.5705	8.85269	6.5697e-37	3.3786e-34	Upregulated	Ictalurus punctatus dolichyl-diphosphooligosaccharide--protein glycosyltransferase subunit (non-catalytic) (ddost), mRNA
XM_017477684.3	1.56913	1.72331	5.43968e-06	1.99435e-05	Upregulated	Ictalurus punctatus T-box brain transcription factor 1a (tbr1a), mRNA
XR_001814048.3	1.56843	4.43711	2.91185e-16	4.78309e-15	Upregulated	Ictalurus punctatus uncharacterized LOC108272321 (LOC108272321), misc_RNA
XM_017478021.3	1.5657	5.42993	1.87022e-22	7.98935e-21	Upregulated	Ictalurus punctatus mitochondrial ribosomal protein L54 (mrpl54), mRNA
XM_017489686.3	1.5652	5.58887	1.944e-19	5.137e-18	Upregulated	Ictalurus punctatus PWP1 homolog, endonuclein (pwp1), mRNA
XM_017459986.3	1.56399	4.32237	8.46667e-25	5.46898e-23	Upregulated	Ictalurus punctatus Sjogren syndrome nuclear autoantigen 1 (ssna1), mRNA
XM_053688447.1	1.56333	2.6514	9.25837e-08	4.51261e-07	Upregulated	Ictalurus punctatus uncharacterized LOC128635436 (LOC128635436), mRNA
XM_017491491.3	1.563	6.18812	5.2419e-12	4.71983e-11	Upregulated	Ictalurus punctatus FH2 domain containing 4 (fhdc4), mRNA
XM_053677208.1	1.5624	0.57715	0.00574051	0.011758	Upregulated	Ictalurus punctatus uncharacterized LOC128629369 (LOC128629369), mRNA
XM_017483184.3	1.56084	-0.560857	0.00548327	0.0112917	Upregulated	Ictalurus punctatus E3 ubiquitin-protein ligase TRIM39 (si:dkey-219e21.2), mRNA
XM_017476228.3	1.56049	6.45743	9.59273e-15	1.25626e-13	Upregulated	Ictalurus punctatus DEAD (Asp-Glu-Ala-Asp) box helicase 24 (ddx24), mRNA
XM_053677791.1	1.55867	2.95485	0.00861072	0.0169091	Upregulated	Ictalurus punctatus interleukin-12 subunit beta (si:dkey-88e18.2), mRNA
XM_017481551.3	1.55824	6.29613	2.52127e-15	3.59785e-14	Upregulated	Ictalurus punctatus UTP6 small subunit processome component (utp6), mRNA
XM_017481784.3	1.5578	4.51996	2.46996e-09	1.52827e-08	Upregulated	Ictalurus punctatus urotensin-2 receptor 4 (uts2r4), mRNA
XM_017490502.3	1.55714	9.00784	3.77824e-19	9.5139e-18	Upregulated	Ictalurus punctatus proteasome 26S subunit ubiquitin receptor, non-ATPase 2 (psmd2), mRNA
XM_017478774.3	1.55684	7.17151	3.43438e-25	2.35493e-23	Upregulated	Ictalurus punctatus thimet oligopeptidase 1 (thop1), mRNA
XM_017494970.3	1.55637	5.48714	1.46041e-21	5.43931e-20	Upregulated	Ictalurus punctatus mitochondrial ribosomal protein S22 (mrps22), mRNA
XM_017467572.3	1.55574	-0.0991898	0.0108844	0.0208534	Upregulated	Ictalurus punctatus fumarylacetoacetate hydrolase domain-containing protein 2 (LOC108265346), transcript variant X3, mRNA
XM_053687937.1	1.55571	-0.47176	0.0101909	0.0196655	Upregulated	Ictalurus punctatus endoplasmic reticulum metallopeptidase 1 (LOC108278733), transcript variant X1, mRNA
XM_017457277.3	1.55454	10.0654	0.000189334	0.000530065	Upregulated	Ictalurus punctatus sodium/potassium-transporting ATPase subunit alpha-1 (LOC108258574), mRNA
XM_017472401.3	1.55297	6.85781	1.7046e-18	3.90278e-17	Upregulated	Ictalurus punctatus phospholipase A2-activating protein (plaa), mRNA
XM_017475593.3	1.55233	4.14155	0.000194286	0.000542224	Upregulated	Ictalurus punctatus BUB1 mitotic checkpoint serine/threonine kinase Bb (bub1bb), mRNA
XM_017476291.3	1.55205	-0.71804	0.0237564	0.0420224	Upregulated	Ictalurus punctatus proton-coupled zinc antiporter SLC30A2 (LOC108270044), mRNA
XM_017450336.3	1.5517	4.34434	3.30221e-09	2.0079e-08	Upregulated	Ictalurus punctatus v-myb avian myeloblastosis viral oncogene homolog-like 2b (mybl2b), mRNA
XM_053679307.1	1.55128	7.1611	4.97675e-17	9.07833e-16	Upregulated	Ictalurus punctatus solute carrier family 30 member 4 (slc30a4), mRNA
XM_017492789.2	1.55035	3.7528	4.32498e-14	5.23816e-13	Upregulated	Ictalurus punctatus LIF receptor subunit alpha b (lifrb), transcript variant X1, mRNA
XM_053681865.1	1.54912	1.85181	0.00588568	0.0120219	Upregulated	Ictalurus punctatus Fc receptor-like protein 5 (LOC128633116), mRNA
XM_017491147.3	1.54885	3.34121	6.83358e-15	9.14633e-14	Upregulated	Ictalurus punctatus sialic acid-binding Ig-like lectin 10 (LOC108278025), mRNA
NM_001200470.1	1.54825	6.34339	4.56281e-32	1.05188e-29	Upregulated	Ictalurus punctatus small nuclear ribonucleoprotein 40 (U5) (snrnp40), mRNA
XM_017490912.3	1.5464	0.495494	0.00124497	0.00295726	Upregulated	Ictalurus punctatus myelin associated glycoprotein (mag), transcript variant X5, mRNA
XR_001814539.3	1.54499	-0.806641	0.0241122	0.0425651	Upregulated	Ictalurus punctatus uncharacterized LOC108274735 (LOC108274735), ncRNA
XM_017482623.2	1.54497	4.00898	0.000175786	0.000495349	Upregulated	Ictalurus punctatus matrix metallopeptidase 25b (mmp25b), mRNA
XM_053673966.1	1.54484	1.9565	2.49274e-05	8.20122e-05	Upregulated	Ictalurus punctatus solute carrier family 25 member 34 (slc25a34), transcript variant X1, mRNA
XM_017485116.3	1.54353	5.26185	5.58664e-19	1.37821e-17	Upregulated	Ictalurus punctatus DnaJ heat shock protein family (Hsp40) member B9b (dnajb9b), mRNA
XM_017482246.3	1.54166	6.98906	2.58566e-23	1.27575e-21	Upregulated	Ictalurus punctatus SAC1 like phosphatidylinositide phosphatase a (sacm1la), mRNA
XM_017470457.3	1.54098	6.13591	5.19464e-10	3.48508e-09	Upregulated	Ictalurus punctatus interleukin-1 receptor-like 2 (zmp:0000000936), mRNA
XM_017474466.3	1.53761	5.80951	1.76556e-15	2.56602e-14	Upregulated	Ictalurus punctatus protein arginine methyltransferase 7 (prmt7), mRNA
NM_001200754.2	1.53646	7.25999	2.94437e-13	3.15205e-12	Upregulated	Ictalurus punctatus ribosomal protein L22-like 1 (rpl22l1), mRNA
XM_017486799.3	1.53534	6.53212	7.6545e-15	1.01839e-13	Upregulated	Ictalurus punctatus RAB5 interacting factor (rab5if), mRNA
XR_006983466.1	1.53372	0.771099	0.000404646	0.00106674	Upregulated	Ictalurus punctatus small nucleolar RNA R38 (LOC124628784), ncRNA
XM_017474820.1	1.53297	-0.111864	0.0274997	0.047722	Upregulated	Ictalurus punctatus SH3 domain binding glutamate-rich protein like (sh3bgrl), transcript variant X1, mRNA
XM_017453370.3	1.53285	-0.834044	0.0282865	0.0488654	Upregulated	Ictalurus punctatus kelch-like protein 10 (LOC108256462), mRNA
XM_017463920.3	1.53216	2.57311	3.33578e-08	1.74297e-07	Upregulated	Ictalurus punctatus methyltransferase like 18 (mettl18), mRNA
XM_017485569.3	1.53116	8.23773	7.45224e-08	3.69325e-07	Upregulated	Ictalurus punctatus ATP-binding cassette, sub-family A (ABC1), member 1B (abca1b), mRNA
XM_017472047.3	1.53006	1.24457	0.00216418	0.00489632	Upregulated	Ictalurus punctatus lysine (K)-specific demethylase 6B, a (kdm6ba), transcript variant X1, mRNA
XM_017485925.3	1.53005	0.719818	0.00143838	0.00337474	Upregulated	Ictalurus punctatus C2 calcium dependent domain containing 4A (c2cd4a), mRNA
XM_053677784.1	1.52788	0.848061	0.0084071	0.0165597	Upregulated	Ictalurus punctatus anoctamin-1 (LOC108264048), mRNA
XR_008396931.1	1.52736	-0.419897	0.0095129	0.0184852	Upregulated	Ictalurus punctatus uncharacterized LOC128633508 (LOC128633508), ncRNA
XM_053674614.1	1.52712	7.19766	6.03852e-18	1.26698e-16	Upregulated	Ictalurus punctatus cytochrome c oxidase subunit 7C, mitochondrial (LOC128628955), mRNA
XR_001814478.3	1.52668	0.0835659	0.0224854	0.0400443	Upregulated	Ictalurus punctatus uncharacterized LOC108274479 (LOC108274479), ncRNA
XM_017450250.3	1.52653	5.33413	4.90592e-07	2.1277e-06	Upregulated	Ictalurus punctatus ArfGAP with coiled-coil, ankyrin repeat and PH domains 3b (acap3b), transcript variant X2, mRNA
NM_001200659.1	1.52651	10.0178	6.30765e-16	9.75023e-15	Upregulated	Ictalurus punctatus eukaryotic translation initiation factor 4A1A (eif4a1a), mRNA
XM_017480041.3	1.52636	2.8684	4.09097e-08	2.10954e-07	Upregulated	Ictalurus punctatus ribonucleic acid export 1 (rae1), transcript variant X2, mRNA
XR_001815189.2	1.5254	2.67658	2.14343e-12	2.053e-11	Upregulated	Ictalurus punctatus uncharacterized LOC108277881 (LOC108277881), ncRNA
XM_017486389.2	1.52512	4.25157	4.36279e-19	1.09241e-17	Upregulated	Ictalurus punctatus translocon-associated protein subunit delta (LOC108275523), mRNA
XM_017486165.3	1.52499	0.0613336	0.00818516	0.016166	Upregulated	Ictalurus punctatus calcium and integrin binding 1 (calmyrin) (cib1), transcript variant X1, mRNA
XM_017464880.3	1.52483	2.60129	0.0105095	0.020225	Upregulated	Ictalurus punctatus pleckstrin 2 (plek2), mRNA
XM_017451951.3	1.52465	6.98862	1.11697e-23	5.83277e-22	Upregulated	Ictalurus punctatus ERH mRNA splicing and mitosis factor (erh), mRNA
XM_017473733.2	1.52441	4.37161	6.83924e-10	4.50702e-09	Upregulated	Ictalurus punctatus SDR family oxidoreductase (zgc:110339), transcript variant X1, mRNA
XM_017496640.3	1.52405	7.02933	7.59078e-14	8.90319e-13	Upregulated	Ictalurus punctatus bystin-like (bysl), mRNA
XM_017483540.3	1.52303	3.92174	0.000339039	0.000907022	Upregulated	Ictalurus punctatus Rho family GTPase 2 (rnd2), mRNA
XR_008393566.1	1.52285	6.8367	1.76873e-19	4.6831e-18	Upregulated	Ictalurus punctatus uncharacterized LOC128629225 (LOC128629225), ncRNA
XM_053687071.1	1.52224	6.02819	0.0176183	0.0321999	Upregulated	Ictalurus punctatus chemokine (C-C motif) ligand 19b (ccl19b), mRNA
XM_053678303.1	1.52093	0.47735	0.00329533	0.0071413	Upregulated	Ictalurus punctatus guanine nucleotide binding protein (G protein), beta 5b (gnb5b), mRNA
XM_017493653.3	1.5208	2.35128	7.09116e-07	3.00383e-06	Upregulated	Ictalurus punctatus O-sialoglycoprotein endopeptidase (osgep), transcript variant X1, mRNA
XM_017457972.3	1.52066	-0.450553	0.0191065	0.0346122	Upregulated	Ictalurus punctatus FAM161 centrosomal protein A (fam161a), mRNA
XM_017461171.3	1.51816	6.67035	6.06581e-17	1.09751e-15	Upregulated	Ictalurus punctatus phosphoglucomutase 2 (pgm2), mRNA
XM_017491083.3	1.51811	4.18252	1.03748e-12	1.02681e-11	Upregulated	Ictalurus punctatus glycerophosphodiester phosphodiesterase domain containing 1 (gdpd1), mRNA
XM_017469774.3	1.51764	5.9475	1.73322e-10	1.25271e-09	Upregulated	Ictalurus punctatus uridine monophosphate synthetase (umps), mRNA
XM_017457413.3	1.51721	7.09438	6.37885e-16	9.84892e-15	Upregulated	Ictalurus punctatus programmed cell death 11 (pdcd11), mRNA
XM_017463454.3	1.51667	5.12702	3.97369e-24	2.27061e-22	Upregulated	Ictalurus punctatus 2'-deoxynucleoside 5'-phosphate N-hydrolase 1 (LOC124625972), mRNA
XM_017450111.3	1.51662	5.12718	1.36816e-14	1.7675e-13	Upregulated	Ictalurus punctatus HIG1 domain family member 1A, mitochondrial (LOC108254791), mRNA
NM_001200482.1	1.51568	4.21835	2.19552e-11	1.811e-10	Upregulated	Ictalurus punctatus ATPase H+ transporting V0 subunit e1 (atp6v0e1), mRNA
NM_001200830.2	1.5152	6.75151	4.85581e-27	4.6718e-25	Upregulated	Ictalurus punctatus transmembrane protein 258 (tmem258), mRNA
XM_017470176.3	1.51491	5.1486	1.81631e-14	2.28681e-13	Upregulated	Ictalurus punctatus acid phosphatase 6, lysophosphatidic (acp6), mRNA
XM_017460652.3	1.51267	8.56896	3.00287e-23	1.44951e-21	Upregulated	Ictalurus punctatus prohibitin (phb), mRNA
NM_001200077.1	1.51195	9.57961	0.000422017	0.0011086	Upregulated	Ictalurus punctatus metallothionein 2 (mt2), mRNA
NM_001201095.1	1.50944	6.51863	1.33486e-09	8.49521e-09	Upregulated	Ictalurus punctatus ribosome production factor 2 homolog (rpf2), mRNA
NM_001200840.1	1.50942	7.01246	1.43014e-25	1.03926e-23	Upregulated	Ictalurus punctatus RNA transcription, translation and transport factor (rtraf), mRNA
XM_053681495.1	1.50717	1.58432	0.000980834	0.00239626	Upregulated	Ictalurus punctatus tripartite motif-containing protein 16 (LOC108267299), mRNA
XM_017494694.3	1.50609	4.94997	3.86501e-22	1.5804e-20	Upregulated	Ictalurus punctatus RAD50 interactor 1 (rint1), mRNA
XM_017467197.2	1.50401	3.59097	1.78278e-05	5.99839e-05	Upregulated	Ictalurus punctatus E3 ubiquitin-protein ligase NEURL3 (LOC108265088), mRNA
NM_001201155.1	1.50309	6.66433	1.21665e-05	4.20972e-05	Upregulated	Ictalurus punctatus cholesterol 25-hydroxylase (ch25h), mRNA
XM_017458326.3	1.50196	4.2735	0.00120488	0.00287534	Upregulated	Ictalurus punctatus Ras-related associated with diabetes (rrad), mRNA
NM_001200999.1	1.50154	6.11742	1.04393e-19	2.86619e-18	Upregulated	Ictalurus punctatus mitochondrial ribosomal protein L13 (mrpl13), mRNA
XM_053688038.1	1.50092	6.10962	8.92642e-15	1.1736e-13	Upregulated	Ictalurus punctatus KRR1 small subunit processome component homolog (krr1), mRNA
XM_017495975.3	1.50085	6.05132	2.23381e-30	3.93004e-28	Upregulated	Ictalurus punctatus DnaJ (Hsp40) homolog, subfamily C, member 1 (dnajc1), mRNA
XM_017464745.3	1.49904	3.66664	7.76531e-13	7.84807e-12	Upregulated	Ictalurus punctatus retinol dehydrogenase 14a (rdh14a), mRNA
XM_017469986.2	1.49703	6.42357	8.33092e-17	1.47345e-15	Upregulated	Ictalurus punctatus cytochrome c oxidase copper chaperone (LOC108266537), mRNA
XM_017463693.3	1.49681	5.76971	2.94079e-29	4.46833e-27	Upregulated	Ictalurus punctatus solute carrier family 66 member 3 (slc66a3), mRNA
XM_017484294.3	1.49618	0.233333	6.63806e-05	0.000201538	Upregulated	Ictalurus punctatus ciliary associated calcium binding coiled-coil 1 (cabcoco1), mRNA
XR_008393244.1	1.49599	3.04985	8.65083e-11	6.56099e-10	Upregulated	Ictalurus punctatus SDR_c11 domain-containing protein (zgc:101858), transcript variant X3, misc_RNA
NM_001200846.1	1.49596	5.30544	4.07536e-22	1.65126e-20	Upregulated	Ictalurus punctatus mitochondrial ribosomal protein L32 (mrpl32), mRNA
XM_017460716.3	1.49573	6.50631	5.21078e-24	2.93981e-22	Upregulated	Ictalurus punctatus translocase of inner mitochondrial membrane 8 homolog B (yeast) (timm8b), mRNA
XR_008393343.1	1.49506	0.28704	0.003414	0.00737815	Upregulated	Ictalurus punctatus uncharacterized LOC128629017 (LOC128629017), ncRNA
XM_017477191.3	1.49493	4.52444	4.62991e-10	3.13768e-09	Upregulated	Ictalurus punctatus 2-aminoethanethiol (cysteamine) dioxygenase b (adob), mRNA
XM_017460033.3	1.49481	4.36151	2.20068e-16	3.69665e-15	Upregulated	Ictalurus punctatus translocase of inner mitochondrial membrane 22 homolog (yeast) (timm22), mRNA
NM_001201196.1	1.49432	4.99202	2.89573e-23	1.41309e-21	Upregulated	Ictalurus punctatus phosphohistidine phosphatase 1 (phpt1), mRNA
XM_017466226.3	1.49347	1.25097	2.93194e-07	1.31554e-06	Upregulated	Ictalurus punctatus TCDD-inducible poly(ADP-ribose) polymerase (tiparp), transcript variant X1, mRNA
XR_001810718.3	1.4923	-0.0920426	0.017386	0.0318188	Upregulated	Ictalurus punctatus uncharacterized LOC108258659 (LOC108258659), ncRNA
XM_017479817.3	1.49224	7.22515	5.15138e-05	0.00015974	Upregulated	Ictalurus punctatus prostacyclin synthase (LOC108271893), mRNA
NM_001200637.1	1.49054	7.44186	3.84345e-22	1.5764e-20	Upregulated	Ictalurus punctatus mago homolog, exon junction complex subunit (magoh), mRNA
XM_017482373.3	1.49052	7.20656	7.97302e-18	1.64772e-16	Upregulated	Ictalurus punctatus nodal modulator (nomo), mRNA
XM_053681849.1	1.49031	1.4782	0.000170511	0.000481908	Upregulated	Ictalurus punctatus Fc receptor-like protein 5 (LOC108262132), mRNA
XM_017452060.1	1.48982	7.48774	2.57623e-05	8.45712e-05	Upregulated	Ictalurus punctatus annexin A1 (LOC108255810), mRNA
XM_053676035.1	1.48972	5.61392	9.16618e-24	4.86353e-22	Upregulated	Ictalurus punctatus ubiquitin like 5 (ubl5), mRNA
XM_017471135.2	1.48926	4.65548	4.40195e-12	4.01765e-11	Upregulated	Ictalurus punctatus leukotriene B4 receptor 2b (ltb4r2b), mRNA
XM_017469691.3	1.48727	6.76517	2.70091e-11	2.20073e-10	Upregulated	Ictalurus punctatus importin 4 (ipo4), mRNA
NM_001201027.1	1.48529	5.22138	5.00549e-23	2.34837e-21	Upregulated	Ictalurus punctatus transmembrane protein 167A (tmem167a), mRNA
XM_017465766.3	1.48417	6.69098	4.43528e-22	1.77557e-20	Upregulated	Ictalurus punctatus small nuclear ribonucleoprotein polypeptide A (snrpa), mRNA
XM_017453872.3	1.48393	6.47399	9.1337e-09	5.20131e-08	Upregulated	Ictalurus punctatus ribosome biogenesis regulator 1 homolog (rrs1), mRNA
XM_053674157.1	1.48299	0.687754	4.74512e-05	0.000148345	Upregulated	Ictalurus punctatus uncharacterized LOC108260935 (LOC108260935), transcript variant X1, mRNA
XM_017481853.3	1.48286	-1.10148	0.00993777	0.0192187	Upregulated	Ictalurus punctatus ubiquitin-conjugating enzyme E2E 1 (ube2e1), transcript variant X2, mRNA
XM_017491651.3	1.48253	4.17295	2.74294e-11	2.23361e-10	Upregulated	Ictalurus punctatus BRCA2 DNA repair associated (brca2), mRNA
XM_053675658.1	1.48094	6.82892	2.22595e-13	2.41977e-12	Upregulated	Ictalurus punctatus methylenetetrahydrofolate dehydrogenase (NADP+ dependent) 1 like (mthfd1l), mRNA
XM_017492634.3	1.47995	-0.0575837	0.00786449	0.0155995	Upregulated	Ictalurus punctatus adaptor related protein complex 3 subunit beta 1a (ap3b1a), transcript variant X2, mRNA
XR_008396495.1	1.47995	-0.294742	0.00839715	0.0165456	Upregulated	Ictalurus punctatus uncharacterized LOC128632867 (LOC128632867), ncRNA
XM_017474721.3	1.47927	9.46427	1.57478e-16	2.70997e-15	Upregulated	Ictalurus punctatus heat shock protein 9 (hspa9), mRNA
XM_017475284.3	1.47801	-0.14295	0.0252477	0.0442678	Upregulated	Ictalurus punctatus UDP-galactose-4-epimerase (gale), transcript variant X1, mRNA
XM_017452998.2	1.47696	4.44767	2.81891e-08	1.48744e-07	Upregulated	Ictalurus punctatus retinol dehydrogenase 10a (rdh10a), mRNA
NM_001200777.1	1.47691	5.22014	7.33815e-22	2.81949e-20	Upregulated	Ictalurus punctatus mitochondrial ribosomal protein S24 (mrps24), mRNA
XM_017475018.2	1.4767	6.1691	3.15023e-24	1.83138e-22	Upregulated	Ictalurus punctatus THO complex 3 (thoc3), mRNA
XM_017484039.3	1.4766	6.66736	9.27088e-11	7.00344e-10	Upregulated	Ictalurus punctatus actin filament associated protein 1-like 2 (afap1l2), mRNA
XM_017488918.3	1.47657	6.18356	2.88218e-19	7.4397e-18	Upregulated	Ictalurus punctatus nucleotide binding protein 1 (MinD homolog, E. coli) (nubp1), mRNA
XM_017475618.3	1.47602	-0.322769	0.0142567	0.0266126	Upregulated	Ictalurus punctatus lefty2 (lft2), mRNA
XM_017453280.3	1.47577	0.442792	0.00102081	0.00248484	Upregulated	Ictalurus punctatus UDP-N-acetyl-alpha-D-galactosamine:polypeptide N-acetylgalactosaminyltransferase 1 (galnt1), transcript variant X2, mRNA
NM_001201217.1	1.47515	0.137432	0.00113575	0.00272759	Upregulated	Ictalurus punctatus transgelin 2 (tagln2), mRNA
XM_017471978.3	1.47469	5.98994	2.85138e-26	2.33161e-24	Upregulated	Ictalurus punctatus methyltransferase like 3 (mettl3), mRNA
XM_017492211.3	1.47361	5.85949	1.63911e-14	2.0774e-13	Upregulated	Ictalurus punctatus NOP16 nucleolar protein homolog (yeast) (nop16), mRNA
XM_017463915.1	1.47078	7.53093	4.52304e-17	8.33024e-16	Upregulated	Ictalurus punctatus ribosomal RNA processing 12 homolog (rrp12), mRNA
XR_008393807.1	1.47058	-0.142998	0.0244019	0.0430106	Upregulated	Ictalurus punctatus uncharacterized LOC128629460 (LOC128629460), ncRNA
NM_001329324.1	1.47051	6.70946	3.39179e-06	1.28548e-05	Upregulated	Ictalurus punctatus serpin peptidase inhibitor, clade E (nexin, plasminogen activator inhibitor type 1), member 1 (serpine1), mRNA
XM_017470355.3	1.46983	5.52683	1.5605e-20	4.84118e-19	Upregulated	Ictalurus punctatus matrix AAA peptidase interacting protein 1 (maip1), mRNA
NM_001200783.2	1.468	5.79377	1.49207e-17	2.97325e-16	Upregulated	Ictalurus punctatus RNA polymerase II, I and III subunit L (polr2l), mRNA
XM_017496066.3	1.46787	6.58468	8.29637e-20	2.2967e-18	Upregulated	Ictalurus punctatus short chain dehydrogenase/reductase family 16C, member 5a (sdr16c5a), mRNA
XM_017495284.2	1.46717	4.47756	4.88718e-08	2.49414e-07	Upregulated	Ictalurus punctatus malic enzyme 1, NADP(+)-dependent, cytosolic (me1), mRNA
XM_017470455.3	1.46701	5.87278	7.82525e-24	4.26926e-22	Upregulated	Ictalurus punctatus translin (tsn), mRNA
NM_001200444.1	1.46629	4.99042	1.57558e-25	1.13876e-23	Upregulated	Ictalurus punctatus arsenite methyltransferase (as3mt), mRNA
XM_053674888.1	1.46602	7.62782	5.36152e-25	3.53148e-23	Upregulated	Ictalurus punctatus rapunzel 5 (rpz5), mRNA
XM_017469199.3	1.46507	-0.472169	0.00861421	0.0169134	Upregulated	Ictalurus punctatus neurexophilin 2a (nxph2a), mRNA
XM_017481993.3	1.46483	6.15674	1.85822e-11	1.54805e-10	Upregulated	Ictalurus punctatus phosphatidylcholine transfer protein (pctp), transcript variant X1, mRNA
XM_017474543.3	1.4639	-0.171241	0.0032886	0.00713019	Upregulated	Ictalurus punctatus serine/threonine-protein phosphatase 2A 55 kDa regulatory subunit B beta isoform (LOC108269042), transcript variant X3, mRNA
XM_017465849.3	1.46331	5.5528	1.04491e-21	3.96918e-20	Upregulated	Ictalurus punctatus acylglycerol kinase (agk), mRNA
XM_017494873.3	1.46186	4.13156	3.38854e-15	4.73439e-14	Upregulated	Ictalurus punctatus cytochrome c oxidase assembly factor 6 homolog (LOC108280096), mRNA
XM_017473687.3	1.46163	5.45266	2.92162e-24	1.72854e-22	Upregulated	Ictalurus punctatus farnesyltransferase, CAAX box, alpha (fnta), mRNA
XM_017496336.3	1.46096	8.92072	3.77244e-24	2.16486e-22	Upregulated	Ictalurus punctatus prohibitin 2a (phb2a), mRNA
XM_047151268.2	1.46054	1.78983	0.00276958	0.00611089	Upregulated	Ictalurus punctatus carcinoembryonic antigen-related cell adhesion molecule 5 (LOC108277545), mRNA
XM_017464180.3	1.45972	8.37555	5.28115e-25	3.49575e-23	Upregulated	Ictalurus punctatus RAB1A, member RAS oncogene family b (rab1ab), mRNA
XM_017461755.3	1.45963	6.38154	1.43956e-19	3.84968e-18	Upregulated	Ictalurus punctatus transmembrane protein 144a (tmem144a), mRNA
XM_053687297.1	1.45846	8.12294	1.42784e-24	8.798e-23	Upregulated	Ictalurus punctatus actin related protein 2/3 complex, subunit 5A (arpc5a), mRNA
XM_017480735.3	1.45786	3.00451	3.88208e-12	3.57242e-11	Upregulated	Ictalurus punctatus IQ calmodulin-binding motif-containing protein 1 (LOC108272363), mRNA
XM_017468721.3	1.45651	11.0617	9.98229e-17	1.74739e-15	Upregulated	Ictalurus punctatus tubulin, beta 2b (tubb2b), mRNA
XM_017472484.2	1.45514	5.17347	1.76728e-13	1.9513e-12	Upregulated	Ictalurus punctatus UTP11 small subunit processome component (utp11), mRNA
XM_017477772.3	1.45448	5.85905	6.73454e-16	1.03503e-14	Upregulated	Ictalurus punctatus mitochondrial ribosomal protein L45 (mrpl45), mRNA
XM_017476969.3	1.45438	0.0511424	0.00571692	0.0117187	Upregulated	Ictalurus punctatus ring finger protein 144aa (rnf144aa), transcript variant X1, mRNA
XM_017477350.3	1.45432	4.12264	5.45709e-14	6.53238e-13	Upregulated	Ictalurus punctatus chromosome 1 C16orf91 homolog (LOC108270539), mRNA
XM_017482151.2	1.45344	6.46156	8.97266e-14	1.03336e-12	Upregulated	Ictalurus punctatus nucleolar protein 11 (nol11), mRNA
XM_017481964.3	1.45255	4.37448	1.48979e-14	1.90439e-13	Upregulated	Ictalurus punctatus mercaptopyruvate sulfurtransferase (mpst), transcript variant X1, mRNA
NM_001200371.1	1.45201	6.28662	1.73277e-18	3.96049e-17	Upregulated	Ictalurus punctatus NEDD8 ubiquitin like modifier (nedd8), mRNA
XM_017485601.3	1.45143	8.91438	4.42009e-10	3.00768e-09	Upregulated	Ictalurus punctatus proline and serine-rich protein 2 (LOC108275047), mRNA
XM_017477708.3	1.45068	7.8384	0.000179611	0.000504746	Upregulated	Ictalurus punctatus keratin, type I cytoskeletal 50 kDa (LOC108270790), mRNA
XM_017482681.3	1.44959	2.32507	1.32377e-07	6.299e-07	Upregulated	Ictalurus punctatus Yip1 domain family, member 2 (yipf2), transcript variant X1, mRNA
XM_017493284.3	1.44916	7.20611	7.24508e-05	0.000218381	Upregulated	Ictalurus punctatus heat shock protein, alpha-crystallin-related, b9-like (hspb9l), mRNA
XM_053683990.1	1.4486	2.14526	5.04135e-06	1.86312e-05	Upregulated	Ictalurus punctatus MIEF1 upstream open reading frame protein-like (LOC128634056), mRNA
XM_017460240.3	1.4484	3.89133	6.39915e-07	2.7319e-06	Upregulated	Ictalurus punctatus solute carrier family 25 member 35 (slc25a35), mRNA
XM_017483520.2	1.44815	5.24879	1.21093e-16	2.10277e-15	Upregulated	Ictalurus punctatus LSM5 homolog, U6 small nuclear RNA and mRNA degradation associated (lsm5), mRNA
XM_017486139.2	1.44485	5.72654	2.7171e-21	9.79256e-20	Upregulated	Ictalurus punctatus mitochondrial ribosomal protein L23 (mrpl23), mRNA
XM_017451095.3	1.44315	5.0093	4.27687e-21	1.47387e-19	Upregulated	Ictalurus punctatus cyclin-dependent kinase 2 (cdk2), mRNA
XM_047153625.2	1.44071	-0.570229	0.00937743	0.0182538	Upregulated	Ictalurus punctatus uncharacterized protein LOC556372 homolog (si:ch211-196f5.2), mRNA
XM_017472255.3	1.4405	6.71471	1.52732e-22	6.58768e-21	Upregulated	Ictalurus punctatus YES proto-oncogene 1, Src family tyrosine kinase (yes1), mRNA
XM_047150374.2	1.43931	7.26979	1.22709e-06	5.00989e-06	Upregulated	Ictalurus punctatus histone H1.0 (LOC108264572), mRNA
NM_001201190.1	1.43877	5.42944	4.67683e-11	3.70242e-10	Upregulated	Ictalurus punctatus polymerase (RNA) III (DNA directed) polypeptide K (polr3k), mRNA
XM_017453285.2	1.43785	6.54486	6.81729e-28	7.79094e-26	Upregulated	Ictalurus punctatus eukaryotic translation initiation factor 1A X-linked b (eif1axb), mRNA
XM_017452727.3	1.43592	0.805579	0.00377458	0.00806228	Upregulated	Ictalurus punctatus V-set and Ig domain-containing protein (si:dkey-11p23.7), mRNA
XM_017463361.3	1.43585	8.5984	8.28597e-27	7.48593e-25	Upregulated	Ictalurus punctatus serine and arginine rich splicing factor 5a (srsf5a), mRNA
NM_001329328.1	1.43473	3.94965	2.70127e-14	3.32891e-13	Upregulated	Ictalurus punctatus tetratricopeptide repeat domain 9C (ttc9c), mRNA
XM_017461051.3	1.43345	4.48553	5.66087e-14	6.75816e-13	Upregulated	Ictalurus punctatus coiled-coil domain containing 86 (ccdc86), transcript variant X2, mRNA
XM_017489886.3	1.43331	7.38853	3.62022e-11	2.90552e-10	Upregulated	Ictalurus punctatus transmembrane serine protease 2 (tmprss2), mRNA
XM_017459807.2	1.43323	4.79245	3.76e-22	1.54692e-20	Upregulated	Ictalurus punctatus DnaJ (Hsp40) homolog, subfamily C, member 25 (dnajc25), mRNA
XM_017488987.3	1.43244	4.39362	1.97097e-16	3.32751e-15	Upregulated	Ictalurus punctatus mitochondrial ribosomal protein L49 (mrpl49), mRNA
XM_017475703.3	1.4323	5.13287	4.71963e-14	5.66992e-13	Upregulated	Ictalurus punctatus transmembrane protein 62 (tmem62), mRNA
XM_017477864.3	1.43182	4.05631	2.88099e-15	4.08069e-14	Upregulated	Ictalurus punctatus unconventional SNARE in the ER 1 homolog (S. cerevisiae) (use1), mRNA
XM_047160535.2	1.4313	1.84311	0.0187926	0.0341136	Upregulated	Ictalurus punctatus homeobox C3a (hoxc3a), mRNA
XM_017479143.3	1.43128	6.04688	3.22966e-17	6.12536e-16	Upregulated	Ictalurus punctatus small nuclear ribonucleoprotein polypeptide C (snrpc), mRNA
XM_017465054.3	1.43062	2.80915	9.14055e-05	0.000270394	Upregulated	Ictalurus punctatus ceramide synthase 2b (cers2b), transcript variant X1, mRNA
XM_017469042.3	1.4299	1.3827	5.67619e-06	2.0748e-05	Upregulated	Ictalurus punctatus EEF1A lysine methyltransferase 1 (eef1akmt1), transcript variant X1, mRNA
XM_017463014.3	1.42921	5.45312	4.32683e-16	6.90382e-15	Upregulated	Ictalurus punctatus LSM6 homolog, U6 small nuclear RNA and mRNA degradation associated (lsm6), mRNA
XM_017456076.3	1.42766	3.93056	5.14882e-06	1.89969e-05	Upregulated	Ictalurus punctatus 24-dehydrocholesterol reductase (dhcr24), mRNA
XM_017477701.3	1.42742	1.45124	1.62866e-05	5.51729e-05	Upregulated	Ictalurus punctatus LYR motif containing 1 (lyrm1), mRNA
XR_008397261.1	1.42702	0.831961	0.0006484	0.00163859	Upregulated	Ictalurus punctatus cd7 antigen-like (cd7al), transcript variant X1, misc_RNA
XM_017485676.3	1.42676	1.83453	0.0103239	0.0198992	Upregulated	Ictalurus punctatus cilia- and flagella-associated protein 69 (LOC108275092), mRNA
XM_017450977.3	1.42652	4.85217	2.06726e-18	4.6069e-17	Upregulated	Ictalurus punctatus casein kinase 2, alpha 4 polypeptide (csnk2a4), mRNA
XR_006981090.1	1.42646	0.510594	0.00267122	0.00592025	Upregulated	Ictalurus punctatus small nucleolar RNA SNORA73 family (LOC124626331), ncRNA
XM_017465606.3	1.42379	6.52504	5.59831e-15	7.56112e-14	Upregulated	Ictalurus punctatus lysophospholipid acyltransferase 7 (LOC108264261), mRNA
XM_017475381.3	1.42321	3.92634	1.60034e-12	1.56076e-11	Upregulated	Ictalurus punctatus cyclin-dependent kinase 2 interacting protein (cinp), mRNA
XM_017474445.3	1.42308	5.7429	7.133e-25	4.67526e-23	Upregulated	Ictalurus punctatus SET domain containing 6, protein lysine methyltransferase (setd6), mRNA
XM_017480988.3	1.42206	1.44447	6.60235e-05	0.0002005	Upregulated	Ictalurus punctatus paralemmin 3 (palm3), transcript variant X1, mRNA
XM_017494914.3	1.42195	4.81648	4.92222e-05	0.000153272	Upregulated	Ictalurus punctatus RERG/RAS-like a (rergla), mRNA
NM_001329309.1	1.42074	9.88891	6.95431e-19	1.68453e-17	Upregulated	Ictalurus punctatus cathepsin Ba (ctsba), mRNA
XM_017455044.3	1.41876	4.00134	1.28675e-15	1.89693e-14	Upregulated	Ictalurus punctatus coiled-coil-helix-coiled-coil-helix domain-containing protein 5 (LOC108257354), mRNA
XM_017482971.2	1.41863	6.26663	1.58363e-14	2.01471e-13	Upregulated	Ictalurus punctatus BUB3 mitotic checkpoint protein (bub3), mRNA
NM_001201109.1	1.41831	3.43817	1.42977e-10	1.04467e-09	Upregulated	Ictalurus punctatus ubiquitin-conjugating enzyme e2 variant 1 (ub2v1), mRNA
NM_001200821.1	1.418	6.5533	3.95879e-18	8.51012e-17	Upregulated	Ictalurus punctatus LSM7 homolog, U6 small nuclear RNA and mRNA degradation associated (lsm7), mRNA
XM_047150536.2	1.41696	5.94208	7.47161e-12	6.5899e-11	Upregulated	Ictalurus punctatus uncharacterized protein C7orf50 homolog (LOC108270528), mRNA
XM_017475076.3	1.41447	5.82191	3.10806e-17	5.9031e-16	Upregulated	Ictalurus punctatus solute carrier family 26 member 2 (slc26a2), mRNA
XM_017450732.3	1.41369	7.33467	2.36174e-18	5.19389e-17	Upregulated	Ictalurus punctatus DEAD-box helicase 19b (ddx19b), mRNA
XM_017460416.3	1.41285	5.27954	2.27887e-18	5.03648e-17	Upregulated	Ictalurus punctatus GTP dependent ribosome recycling factor mitochondrial 2 (gfm2), mRNA
XM_017457905.3	1.41265	3.71935	4.87735e-08	2.49008e-07	Upregulated	Ictalurus punctatus DNA replication fork stabilization factor DONSON (LOC108258906), mRNA
XM_017464770.2	1.41227	3.14896	9.75972e-11	7.35196e-10	Upregulated	Ictalurus punctatus N-acetylneuraminic acid phosphatase (nanp), mRNA
XM_047156204.2	1.41161	3.18232	0.0263722	0.0459863	Upregulated	Ictalurus punctatus uncharacterized protein LOC560648 homolog (si:ch211-81a5.8), mRNA
XM_017495101.3	1.41158	1.56263	9.72972e-08	4.72733e-07	Upregulated	Ictalurus punctatus aldehyde dehydrogenase 16 family, member A1 (aldh16a1), transcript variant X1, mRNA
XM_017494530.3	1.41155	0.891101	0.00553384	0.01138	Upregulated	Ictalurus punctatus Ras association domain family member 3 (rassf3), transcript variant X1, mRNA
XM_017472754.3	1.41107	6.94106	1.89452e-14	2.3741e-13	Upregulated	Ictalurus punctatus ATP-binding cassette, sub-family F (GCN20), member 3 (abcf3), mRNA
XM_017460292.3	1.41074	7.96078	8.27861e-21	2.73993e-19	Upregulated	Ictalurus punctatus eukaryotic translation initiation factor 1A X-linked a (eif1axa), mRNA
XM_017488259.3	1.40985	0.160457	0.00194003	0.00442891	Upregulated	Ictalurus punctatus transmembrane protein 120B (tmem120b), transcript variant X1, mRNA
XM_017476797.3	1.40955	8.37608	4.69503e-14	5.64544e-13	Upregulated	Ictalurus punctatus grainyhead-like transcription factor 3 (grhl3), mRNA
XM_017461959.3	1.40892	5.85797	9.46516e-13	9.45173e-12	Upregulated	Ictalurus punctatus KRI1 homolog (kri1), mRNA
XM_017495011.3	1.40854	3.03483	0.000105561	0.000308328	Upregulated	Ictalurus punctatus P2Y purinoceptor 13 (LOC108280189), mRNA
XM_017473380.3	1.40749	-0.0627974	0.00190322	0.0043538	Upregulated	Ictalurus punctatus mannose-6-phosphate receptor (cation dependent) (m6pr), transcript variant X2, mRNA
XM_017482520.3	1.40741	1.69848	2.65626e-06	1.0265e-05	Upregulated	Ictalurus punctatus coenzyme Q7 homolog, ubiquinone (yeast) (coq7), transcript variant X1, mRNA
XM_017477576.3	1.40705	6.13417	2.3444e-15	3.35621e-14	Upregulated	Ictalurus punctatus RNA binding motif protein 34 (rbm34), mRNA
XM_053688394.1	1.40635	2.05626	2.03329e-05	6.7866e-05	Upregulated	Ictalurus punctatus B-cell receptor CD22 (LOC108279495), mRNA
XM_017483056.3	1.40581	4.42455	1.62277e-10	1.17732e-09	Upregulated	Ictalurus punctatus ankyrin repeat domain 22 (ankrd22), mRNA
XM_017464188.2	1.40578	8.15724	3.32628e-14	4.0766e-13	Upregulated	Ictalurus punctatus glyoxalase 1 (glo1), mRNA
NM_001200304.1	1.40576	5.97729	2.31477e-17	4.49865e-16	Upregulated	Ictalurus punctatus macrophage migration inhibitory factor (mif), mRNA
XM_017467007.3	1.40477	0.257038	0.00305763	0.00667379	Upregulated	Ictalurus punctatus WD repeat domain 13 (wdr13), transcript variant X1, mRNA
XM_017463778.3	1.40446	-0.242054	0.027626	0.0479226	Upregulated	Ictalurus punctatus WW domain binding protein 1-like a (wbp1la), transcript variant X1, mRNA
XM_017467616.3	1.40421	5.39674	2.28978e-15	3.28857e-14	Upregulated	Ictalurus punctatus DIM1 dimethyladenosine transferase 1-like (S. cerevisiae) (dimt1l), mRNA
XM_017482622.3	1.40318	0.975221	0.00499489	0.0103948	Upregulated	Ictalurus punctatus fascin actin-bundling protein 2b, retinal (fscn2b), mRNA
NM_001200980.1	1.4028	3.42282	4.69168e-13	4.90097e-12	Upregulated	Ictalurus punctatus zinc finger, HIT-type containing 3 (znhit3), mRNA
XM_017490498.3	1.40205	2.20258	0.000414776	0.00109065	Upregulated	Ictalurus punctatus eukaryotic translation initiation factor 4 gamma 1 (wu:fb16f03), transcript variant X1, mRNA
XM_017475604.3	1.40178	2.10093	1.62804e-05	5.51663e-05	Upregulated	Ictalurus punctatus ras-related protein Rab-15 (LOC108269633), mRNA
XM_017461971.3	1.40099	5.60044	8.52467e-08	4.18287e-07	Upregulated	Ictalurus punctatus N-acetylglutamate synthase (nags), mRNA
XM_017495573.3	1.4002	3.47848	1.09417e-14	1.42041e-13	Upregulated	Ictalurus punctatus methyltransferase 6, methylcytidine (mettl6), mRNA
NM_001200833.1	1.40009	7.01015	3.80743e-17	7.11022e-16	Upregulated	Ictalurus punctatus BRCA2 and CDKN1A interacting protein (bccip), mRNA
XM_017483361.3	1.40007	-0.148129	0.00191807	0.00438402	Upregulated	Ictalurus punctatus GH3 domain containing (ghdc), transcript variant X1, mRNA
NM_001201214.1	1.39987	5.27403	7.30784e-21	2.44283e-19	Upregulated	Ictalurus punctatus mitochondrial ribosomal protein S35 (mrps35), mRNA; nuclear gene for mitochondrial product
XM_017476795.3	1.39979	6.32067	1.98383e-17	3.89513e-16	Upregulated	Ictalurus punctatus Kruppel-like factor 11b (klf11b), mRNA
NM_001200354.1	1.39819	6.13386	5.38314e-16	8.45805e-15	Upregulated	Ictalurus punctatus transcription elongation factor b polypeptide 2 (LOC100528084), mRNA
XM_017453527.3	1.39779	5.64921	3.3665e-12	3.1216e-11	Upregulated	Ictalurus punctatus neuroguidin, EIF4E binding protein (ngdn), mRNA
XM_053676414.1	1.39752	0.963298	0.00148518	0.00347599	Upregulated	Ictalurus punctatus interferon-induced protein 44 (LOC108261361), mRNA
XM_047154401.2	1.39713	0.455145	0.00495135	0.0103106	Upregulated	Ictalurus punctatus BCL2 like 11 (bcl2l11), transcript variant X5, mRNA
[truncated: 3,505 more rows]

## Sheet: Flavobacterium covae 24h
gene_accession	logFC	logCPM	FDR	Regulation	Description
[truncated: 3,065 more rows]
