# Supplementary material for: Temporal transcriptomic profiling of channel catfish (Ictalurus punctatus) gills after acute copper exposure reveals suppressed immune gene responsiveness to Flavobacterium covae infection
Source: Front Vet Sci. 2026 Jul 16;13:1855010. doi: 10.3389/fvets.2026.1855010 (PMC13422510; doi:10.3389/fvets.2026.1855010)
Supplement: Supplementary Table 2: — Total differentially expressed genes (DEGs) from pairwise comparisons of channel catfish gill tissue samples collected after fish were exposed to 2.1 mg/L copper sulfate and then immediately challenged with F. covae. Samples were collected at 1, 4, and 24 h post-infection. Data includes gene accession number, log2 fold-change values, the false discovery rate (FDR < 0.05), and the gene description provided from the annotated channel catfish genome assembly. [file Table_2.XLSX]

## Sheet: F.covae Cu0-4h
gene_accession	F	logCPM	logFC	FDR	Description
XM_017479066.3	22.329	8.37817	-2.93024	0.0484305	myosin-7 (LOC108271488), mRNA
XM_047154409.2	24.4173	0.0405801	-2.22455	0.0348471	zinc finger, AN1-type domain 3 (zfand3), transcript variant X2, mRNA
XM_017454997.3	33.6188	1.10717	-1.56834	0.0209826	protein phosphatase 1, regulatory (inhibitor) subunit 1B (ppp1r1b), transcript variant X2, mRNA
XM_017465055.3	28.8328	3.31371	-1.49779	0.0289925	Fras1 related extracellular matrix 3 (frem3), mRNA
XM_017473119.3	24.2875	5.4553	-1.42285	0.0351753	phospholipid phosphatase 3 (LOC108268250), mRNA
XM_017459089.3	29.9958	4.39256	-1.32509	0.0273126	wingless-type MMTV integration site family, member 9B (wnt9b), mRNA
XM_017464581.3	21.138	4.06924	-1.26046	0.0487912	stearoyl-CoA desaturase b (scdb), mRNA
XM_047153273.2	24.8724	3.16134	-1.19709	0.0334301	sema domain, immunoglobulin domain (Ig), short basic domain, secreted, (semaphorin) 3E (sema3e), mRNA
XM_017480132.2	23.891	6.21672	-1.14334	0.0362956	inositol hexakisphosphate kinase 2b (ip6k2b), mRNA
XM_053681396.1	33.2094	6.32954	-1.14236	0.0211907	period circadian clock 1b (per1b), mRNA
XM_017463361.3	30.1668	8.55305	-1.13864	0.0273126	serine and arginine rich splicing factor 5a (srsf5a), mRNA
XM_017453216.2	57.7276	6.81714	-1.12391	0.00404308	cysteine-serine-rich nuclear protein 1b (csrnp1b), mRNA
XM_017468022.3	27.4355	4.84296	-1.01961	0.0305995	plasminogen activator, tissue (plat), transcript variant X4, mRNA
XM_017484465.3	38.2229	5.81696	1.00742	0.0179179	mutS homolog 2 (E. coli) (msh2), mRNA
XM_017454777.3	26.6654	3.88272	1.0182	0.0308346	prolyl 3-hydroxylase family member 4 (inactive) (p3h4), mRNA
XM_047150864.2	32.6906	3.9507	1.02548	0.0214078	NADH:ubiquinone oxidoreductase complex assembly factor 7 (ndufaf7), mRNA
XM_017492316.3	38.0706	6.63643	1.02907	0.0179179	dynein light chain 2, cytoplasmic (LOC108278758), mRNA
XM_047160190.2	23.45	4.67129	1.03445	0.0368561	BCL2 modifying factor 2 (bmf2), mRNA
XM_017453964.3	42.3611	4.44506	1.05196	0.0129011	cell division cycle associated 7b (cdca7b), mRNA
NM_001200182.1	34.2726	8.22262	1.06715	0.0209826	calreticulin 3a (calr3a), mRNA
XM_017460914.3	35.5899	5.09216	1.10859	0.0209766	CDGSH iron sulfur domain 2 (cisd2), mRNA
NM_001200930.1	45.4804	6.16275	1.14267	0.00963785	heat shock protein nuclear import factor hikeshi (hikeshi), mRNA
XM_017450562.3	37.3452	4.70274	1.18873	0.0185014	canopy FGF signaling regulator 2 (cnpy2), mRNA
XM_017496269.3	25.3753	4.42732	1.19471	0.0334301	cytochrome b-c1 complex subunit 6, mitochondrial (LOC108280833), mRNA
XM_017467072.3	24.7975	5.36931	1.21631	0.0334301	gamma-glutamyl hydrolase (LOC108265017), mRNA
XM_017456660.3	41.2824	6.87416	1.21814	0.0135886	minichromosome maintenance complex component 3 (mcm3), mRNA
XM_017451063.3	46.2671	7.44279	1.21983	0.00963785	minichromosome maintenance complex component 2 (mcm2), mRNA
XM_017468823.3	35.8739	7.41504	1.22092	0.0209766	calreticulin (calr), mRNA
NM_001200619.1	33.6138	4.58636	1.23664	0.0209826	chromosome 28 C11orf54 homolog (c28h11orf54), mRNA
XM_017482508.3	48.8365	7.08776	1.24708	0.0081256	minichromosome maintenance complex component 6 (mcm6), mRNA
XM_017465040.3	21.7443	6.25717	1.26663	0.0461703	helicase, lymphoid specific (hells), mRNA
XM_017453682.2	68.946	8.46179	1.35644	0.00297286	protein disulfide isomerase family A, member 4 (pdia4), mRNA
XM_017469126.3	28.0641	4.67495	1.36327	0.0305995	cell division cycle associated 7a (cdca7a), mRNA
XM_053681726.1	24.7195	2.75022	1.37561	0.0334301	DnaJ heat shock protein family (Hsp40) member B6b (dnajb6b), transcript variant X3, mRNA
NM_001278803.1	69.1966	8.80036	1.38086	0.00297286	protein disulfide isomerase family A, member 6 (pdia6), mRNA
XM_053674822.1	71.1709	6.87718	1.3872	0.00297286	minichromosome maintenance complex component 5 (mcm5), mRNA
XM_017494265.3	63.5334	9.63338	1.4446	0.00307874	heat shock protein 90, beta (grp94), member 1 (hsp90b1), mRNA
XM_017462152.2	24.0671	5.32268	1.45823	0.0356064	NADPH oxidase organizer 1a (noxo1a), mRNA
XM_017485699.3	56.5711	6.51921	1.60413	0.00404308	DnaJ heat shock protein family (Hsp40) member A (dnaja), mRNA
XM_017474327.3	27.5804	5.37666	2.01573	0.0305995	olfactomedin-4 (LOC108268946), mRNA
XM_017474329.2	21.4793	5.48515	2.04592	0.0487912	olfactomedin-4 (LOC108268948), mRNA
XM_017478380.3	27.5894	4.15481	2.16258	0.0305995	sulfotransferase family, cytosolic, 6b, member 1 (sult6b1), transcript variant X2, mRNA
XM_017491891.3	23.6033	3.27602	2.17914	0.0367691	interleukin 12B, b (il12bb), mRNA
XM_017480528.3	30.7026	2.21509	2.74867	0.0260155	serine protease 27 (LOC108272229), mRNA
XM_017461884.3	34.3521	-0.0736822	4.19342	0.0209826	C-C motif chemokine 20 (LOC108261059), mRNA

## Sheet: F.covae Cu0-24h
gene_accession	F	logCPM	logFC	FDR	Description
XM_017477707.3	30.3244	6.83991	-7.09398	0.00375769	keratin, type I cytoskeletal 13 (LOC108270789), mRNA
XM_017476834.3	21.2141	6.58202	-6.56507	0.00919297	up-regulator of cell proliferation (LOC108270298), mRNA
XM_047153311.2	22.8426	4.69818	-6.18141	0.00781692	E3 ubiquitin-protein ligase TRIM35 (LOC124627004), mRNA
XM_017464308.3	30.9788	3.93133	-5.64972	0.00329419	von Willebrand factor A domain-containing protein 7 (LOC108263485), mRNA
XM_017464310.3	19.883	4.11927	-4.91838	0.0104078	von Willebrand factor A domain-containing protein 7 (LOC108263486), mRNA
XM_053675624.1	18.4102	3.23117	-4.53556	0.0120396	ankyrin repeat and SOCS box protein 2 (LOC108258099), transcript variant X1, mRNA
XM_017493305.3	23.1925	5.78849	-4.4891	0.00749823	uncharacterized protein LOC566445 homolog (si:dkey-183i3.5), mRNA
XM_017481779.3	20.398	2.2884	-4.46787	0.00858716	procollagen, type IX, alpha 2 (col9a2), mRNA
XR_006982260.2	43.4876	0.933428	-4.38302	0.000796938	uncharacterized LOC108263096 (LOC108263096), transcript variant X8, misc_RNA
NM_001200218.1	52.1741	3.68884	-4.37684	0.00054132	NK-lysin type 2 (LOC100304695), mRNA
XM_017456852.3	13.4105	3.05727	-4.20602	0.0257221	cytolytic toxin-alpha (LOC108258304), mRNA
XM_017496410.3	32.7514	6.40757	-4.11447	0.002861	chemokine (C-C motif) ligand 25a (ccl25a), mRNA
XM_017456843.3	11.0276	3.00473	-4.09744	0.0384951	cytolytic toxin-alpha (LOC108258298), mRNA
XM_017483933.3	11.4385	3.90152	-3.99437	0.0364359	alpha-actinin-2 (LOC108274081), mRNA
NM_001201024.1	11.7703	7.18883	-3.97473	0.0343729	myosin, light polypeptide 3, skeletal muscle (mylz3), mRNA
XM_017479744.3	11.0825	6.68029	-3.84452	0.0388374	myosin, heavy chain b (myhb), mRNA
XM_017464267.3	14.1617	3.46473	-3.78977	0.0228442	kyphoscoliosis peptidase (ky), mRNA
XM_053674102.1	12.3026	5.35113	-3.74201	0.0316864	myosin heavy chain, fast skeletal muscle (LOC108261602), mRNA
XM_017459227.3	55.3934	5.31517	-3.71331	0.000524503	high choriolytic enzyme 1 (LOC108259606), mRNA
XM_053674103.1	9.92769	6.78067	-3.62188	0.0482064	myosin heavy chain, fast skeletal muscle (LOC100304638), mRNA
XM_017477308.3	24.2164	0.947138	-3.43762	0.00477764	alkaline phosphatase, intestinal, tandem duplicate 1 (alpi.1), mRNA
XM_053676660.1	25.1248	0.696204	-3.40798	0.00427697	ADAM metallopeptidase with thrombospondin type 1 motif, 18 (adamts18), mRNA
XM_017466793.3	14.3009	5.85759	-3.406	0.023086	actin, alpha cardiac muscle 1 (LOC108264857), mRNA
XM_017466594.3	13.0302	3.54299	-3.38906	0.0273466	E3 ubiquitin-protein ligase TRIM35 (LOC108264750), mRNA
XM_017458292.3	53.1581	6.4679	-3.36411	0.000561071	heat shock 70 kDa protein 1 (LOC108259092), mRNA
XM_053680150.1	20.851	1.23804	-3.3537	0.00734721	rhamnose-binding lectin (LOC128632836), mRNA
NM_001201014.1	10.638	3.99361	-3.35351	0.0415615	myosin regulatory light chain 2b cardiac muscle isoform (mlrb), mRNA
XM_017479066.3	23.9852	8.29279	-3.34277	0.00656198	myosin-7 (LOC108271488), mRNA
XM_017494767.3	14.5326	1.73738	-3.31758	0.0186717	epiphycan (epyc), mRNA
XM_053677034.1	23.1716	6.27904	-3.31029	0.00722307	hydroxysteroid (20-beta) dehydrogenase 2 (hsd20b2), mRNA
XR_006984230.2	36.8162	5.45008	-3.22632	0.00180356	uncharacterized LOC124629282 (LOC124629282), ncRNA
XM_053675932.1	58.006	3.29584	-3.22467	0.000363749	heat shock 70 kDa protein 1 (LOC128629167), mRNA
XM_017483237.3	12.9138	3.94472	-3.19967	0.0278739	dehydrogenase/reductase (SDR family) member 7Cb (dhrs7cb), mRNA
XM_017477754.3	15.5149	4.4994	-3.18176	0.0184821	keratin, type I cytoskeletal 13 (LOC108270812), mRNA
XM_053675934.1	78.3836	5.00646	-3.16924	0.000144035	heat shock 70 kDa protein 1 (LOC108259095), mRNA
XM_017477666.3	20.69	3.79165	-3.1274	0.00841353	collagen, type IX, alpha 1a (col9a1a), mRNA
XM_017481353.3	16.6618	0.451111	-3.10668	0.012814	protein S100-A1 (LOC108272706), mRNA
XM_053687514.1	35.8124	2.12751	-3.08152	0.00153748	dynein heavy chain domain-containing protein 1 (LOC108278093), mRNA
XM_053675930.1	61.7021	4.95828	-3.04057	0.000336859	heat shock 70 kDa protein 1 (LOC128629166), mRNA
XM_017482516.3	20.9632	1.72053	-3.03749	0.00725064	ECRG4 augurin precursor b (ecrg4b), mRNA
XM_017488317.3	119.282	4.35278	-3.02062	5.39303e-05	protein phosphatase 1 regulatory subunit 3C-B (LOC108276554), mRNA
XM_017465923.3	14.4436	4.26593	-3.01884	0.0217722	cryptochrome circadian regulator 1b (cry1b), transcript variant X1, mRNA
XM_017471625.3	21.5716	2.84973	-2.99478	0.00701056	myomesin 1b (myom1b), transcript variant X4, mRNA
XR_006983671.2	14.8639	1.15775	-2.969	0.0171231	uncharacterized LOC124628893 (LOC124628893), ncRNA
XM_017458326.3	34.7736	4.24329	-2.94026	0.00182453	Ras-related associated with diabetes (rrad), mRNA
XR_008397959.1	15.9954	2.26227	-2.93779	0.014602	uncharacterized LOC128635097 (LOC128635097), ncRNA
XM_017480758.3	18.6799	2.71133	-2.9228	0.0100522	bone gamma-carboxyglutamate (gla) protein, like (bglapl), mRNA
XM_017474608.3	18.4832	3.66559	-2.8977	0.010936	troponin T2d, cardiac (tnnt2d), mRNA
XM_047152252.2	9.74544	0.946208	-2.88798	0.0447829	transmembrane 131 like (tmem131l), transcript variant X1, mRNA
XM_047153541.2	15.0429	0.915518	-2.87705	0.0165197	glycine amidinotransferase, mitochondrial (LOC124627116), mRNA
XM_017470909.2	13.5347	8.50538	-2.86912	0.0254092	myosin, light chain 1, alkali; skeletal, fast (myl1), mRNA
XM_017452393.3	24.7678	4.96954	-2.85703	0.0054354	fructose-1,6-bisphosphatase 1 (LOC108255972), mRNA
XM_017471065.3	16.1617	6.9552	-2.83825	0.0168893	myosin, light chain 13 (myl13), mRNA
XM_017477977.3	12.7609	3.10493	-2.7812	0.0267424	thyroglobulin (tg), mRNA
XM_017476990.3	40.8454	7.47368	-2.7729	0.00123198	collagen, type X, alpha 1a (col10a1a), mRNA
XM_017487532.3	21.886	1.30938	-2.77111	0.00639362	osteoglycin, paralog b (ognb), mRNA
NM_001200853.1	45.9766	5.34526	-2.76378	0.000778883	prostaglandin reductase 1 (ptgr1), mRNA
XM_017453184.3	9.19041	0.500334	-2.76126	0.0497748	uncharacterized zmp:0000000930 (zmp:0000000930), mRNA
XM_017496645.3	11.5024	2.37499	-2.75469	0.0326024	apolipoprotein B mRNA editing enzyme, catalytic polypeptide-like 2a (apobec2a), mRNA
XM_017464980.3	10.625	5.256	-2.74267	0.0419918	synaptopodin 2-like a (synpo2la), mRNA
XM_047157200.2	10.6074	4.37451	-2.71443	0.0415615	TSC22 domain family, member 3 (tsc22d3), transcript variant X2, mRNA
XM_017496145.3	14.3133	2.72083	-2.70572	0.0196985	hedgehog acyltransferase like, a (hhatla), mRNA
XM_047149472.2	70.6453	4.72431	-2.70211	0.000190486	nuclear receptor subfamily 4 group A member 1 (LOC108255274), mRNA
XM_017457509.3	17.7727	1.7744	-2.65596	0.0108557	chondromodulin (cnmd), mRNA
XM_053676340.1	32.0678	4.97415	-2.65434	0.00246186	collagen, type V, alpha 3b (col5a3b), mRNA
XM_017482506.3	25.5796	3.51986	-2.6519	0.00426552	uncharacterized LOC108273338 (LOC108273338), mRNA
XR_001814396.1	58.3339	7.46735	-2.64978	0.000368185	uncharacterized LOC108273955 (LOC108273955), ncRNA
XM_017474564.3	13.9655	4.78101	-2.62846	0.0234368	troponin I, slow skeletal muscle (LOC108269051), mRNA
XM_017482396.3	13.1636	1.84957	-2.58413	0.0232188	insulin-like growth factor binding protein 2a (igfbp2a), transcript variant X1, mRNA
XM_053687748.1	25.3726	1.88346	-2.57255	0.00416028	Kruppel-like factor 4 (klf4), transcript variant X2, mRNA
XM_017466779.3	38.1026	6.86918	-2.55671	0.00149921	endonuclease, polyU-specific C (endouc), mRNA
XM_053679986.1	11.4224	2.9966	-2.55176	0.0334038	uncharacterized LOC108261436 (LOC108261436), mRNA
XM_047149754.2	15.4447	-0.00521153	-2.54706	0.0154775	yippee-like 1 (ypel1), transcript variant X3, mRNA
XM_017483827.3	12.05	8.73822	-2.51226	0.0323538	carbonic anhydrase 4 (LOC108274042), mRNA
XM_017487256.3	10.9136	2.82235	-2.50212	0.0365515	collagen, type IX, alpha 3 (col9a3), mRNA
XM_017488149.3	16.2497	0.0728641	-2.49682	0.0136587	cysteine sulfinic acid decarboxylase (csad), mRNA
XM_017466982.3	29.1163	4.79697	-2.49565	0.00320063	keratin, type II cytoskeletal 8 (si:dkey-222n6.2), mRNA
XM_017477775.3	17.724	0.351762	-2.48648	0.0109043	nuclear factor interleukin-3-regulated protein (LOC108270825), mRNA
XM_017496085.3	32.8822	3.23804	-2.48429	0.00190036	perforin-1 (LOC108280734), mRNA
XM_017479880.3	25.5217	3.14126	-2.47725	0.00415938	collagen, type XXVIII, alpha 2b (col28a2b), mRNA
XM_053684873.1	9.72795	1.21207	-2.4535	0.0444814	dual specificity protein phosphatase 13 (LOC108273860), mRNA
XM_017465055.3	73.1884	3.07819	-2.45256	0.000162391	Fras1 related extracellular matrix 3 (frem3), mRNA
XM_053684718.1	14.813	1.70611	-2.43987	0.017147	NACHT, LRR and PYD domains-containing protein 3 (LOC108263117), mRNA
XM_053674205.1	31.8293	2.64158	-2.43384	0.00211012	calcium channel, voltage-dependent, L type, alpha 1S subunit, a (cacna1sa), mRNA
XM_017451989.3	24.1105	0.465659	-2.43114	0.00483199	yippee-like 1 (ypel1), transcript variant X1, mRNA
XM_017471157.3	24.0771	1.99982	-2.4069	0.00484453	ependymin related 1 (epdr1), mRNA
XM_017488098.3	15.6206	3.37537	-2.39003	0.016021	apolipoprotein B mRNA editing enzyme, catalytic polypeptide-like 2b (apobec2b), mRNA
XM_053687100.1	16.637	1.52414	-2.38668	0.012862	beta-microseminoprotein (LOC108276563), mRNA
XM_017453685.3	26.6269	2.75215	-2.37796	0.00363443	sulfotransferase 2B1 (LOC108256624), mRNA
XM_053676853.1	25.0208	1.0536	-2.36105	0.00431256	neurite extension and migration factor a (nexmifa), mRNA
XM_047161103.2	32.1715	6.3659	-2.35089	0.0023815	chemokine (C-C motif) ligand 27b (ccl27b), mRNA
NM_001329316.1	18.0216	3.11222	-2.35039	0.0107436	myozenin 2b (myoz2b), mRNA
XM_017469094.3	25.1299	3.08033	-2.34551	0.00427697	acetylcholine receptor subunit alpha (LOC108266097), mRNA
XM_053674794.1	19.1409	0.725319	-2.33109	0.0089583	uncharacterized LOC108256266 (LOC108256266), transcript variant X1, mRNA
XM_017450792.3	12.6579	0.66157	-2.32674	0.0251019	intermediate filament protein ON3 (si:dkey-222f2.1), mRNA
XM_017489716.3	27.7943	6.22698	-2.32238	0.00375769	gamma-glutamyltransferase 5b (ggt5b), mRNA
XM_017484677.2	9.94683	3.76444	-2.32235	0.0457345	kyphoscoliosis peptidase (LOC108274483), mRNA
NM_001329300.1	42.623	4.75769	-2.30023	0.000862704	perforin-1-like (LOC108280710), mRNA
XM_017484693.3	10.6916	0.651546	-2.29923	0.0362697	GDNF family receptor alpha 4b (gfra4b), mRNA
XM_017480089.3	33.1587	1.555	-2.2936	0.00185737	transglutaminase 5, like (tgm5l), transcript variant X2, mRNA
XM_017475241.3	10.3234	5.86324	-2.28857	0.0441562	actin, epsilon 1 (acte1), mRNA
XM_017452772.3	27.5904	3.2574	-2.28774	0.00329041	inhibitor of nuclear factor kappa-B kinase subunit alpha (LOC108256183), mRNA
XM_047149732.2	22.5443	0.46752	-2.25538	0.00593616	kinase suppressor of ras 2 (ksr2), mRNA
XM_017480738.3	28.3405	2.28549	-2.24748	0.0030837	nuclear receptor subfamily 4, group A, member 2b (nr4a2b), mRNA
XM_017470997.3	21.6727	2.67403	-2.24102	0.00656198	sonic hedgehog signaling molecule a (shha), mRNA
XR_001810599.3	11.2211	0.374173	-2.24041	0.0326827	uncharacterized LOC108258032 (LOC108258032), ncRNA
XM_017491972.3	12.0992	1.77203	-2.23218	0.0278739	F-box protein 40, tandem duplicate 2 (fbxo40.2), mRNA
XM_017464788.3	22.097	4.74357	-2.22232	0.00700343	secreted frizzled-related protein 5 (sfrp5), mRNA
XM_017471360.3	47.424	6.78376	-2.21763	0.00068062	ATP-binding cassette, sub-family B (MDR/TAP), member 5 (abcb5), transcript variant X1, mRNA
XM_017480489.3	37.1081	0.642839	-2.21517	0.00137269	succinyl-CoA:glutarate-CoA transferase (sugct), transcript variant X2, mRNA
XM_017455143.3	18.3182	0.989754	-2.2093	0.0100659	sp8 transcription factor a (sp8a), mRNA
XM_017477310.3	11.4946	2.47559	-2.2081	0.0317335	glypican 5b (gpc5b), mRNA
XR_001813454.3	23.0171	0.75685	-2.19481	0.00549605	carbohydrate sulfotransferase 8 (si:ch211-269c21.2), transcript variant X3, misc_RNA
XM_017471914.3	24.4275	3.76647	-2.19088	0.0047646	pyruvate carboxylase b (pcxb), mRNA
XR_001815822.3	10.0805	1.33557	-2.16457	0.0406273	uncharacterized LOC108280698 (LOC108280698), ncRNA
XM_053687450.1	15.0007	2.73103	-2.14624	0.0168711	glycogenin 1a (gyg1a), mRNA
NM_001200274.1	15.8005	8.91902	-2.14243	0.0165197	ictacalcin (LOC100305037), mRNA
XR_001815817.3	14.2911	2.42533	-2.14157	0.0188344	uncharacterized LOC108280643 (LOC108280643), ncRNA
XM_053674033.1	24.6039	3.30219	-2.13888	0.00456708	SRY-box transcription factor 12 (sox12), mRNA
XM_017485815.3	11.7476	1.3186	-2.13556	0.0297153	carboxylesterase 2b (ces2b), transcript variant X1, mRNA
XM_017456009.3	12.3648	0.867715	-2.13432	0.0266207	tripartite motif-containing protein 16-like protein (LOC108257886), mRNA
XM_017468813.3	16.2791	1.75697	-2.12767	0.0136048	ELOVL fatty acid elongase 8b (elovl8b), mRNA
XM_047153640.2	18.4565	0.600089	-2.12589	0.00983038	uncharacterized LOC124627470 (LOC124627470), mRNA
XM_017494932.3	37.7524	3.72639	-2.11973	0.00131449	troponin I, skeletal, slow d (tnni1d), mRNA
XM_047160638.2	32.6844	5.0037	-2.11562	0.00205387	ferroxidase HEPHL1 (LOC108277111), mRNA
XM_053683527.1	11.1355	2.29862	-2.10181	0.0335451	tissue factor pathway inhibitor (LOC128634010), mRNA
XM_017475254.3	16.0092	1.85385	-2.10158	0.0141239	glycoprotein M6Aa (gpm6aa), mRNA
XM_017475720.3	26.8334	1.60311	-2.09545	0.00354721	protein phosphatase 1, regulatory subunit 3Ca (ppp1r3ca), mRNA
XM_053687976.1	58.4533	3.49038	-2.08521	0.000357906	elastin b (elnb), partial mRNA
XM_017463349.3	20.7931	3.64466	-2.07983	0.00746513	coiled-coil domain containing 28B (ccdc28b), transcript variant X3, mRNA
XM_053674428.1	12.9035	4.88766	-2.07531	0.0269204	BOLA class I histocompatibility antigen, alpha chain BL3-6 (LOC108255573), transcript variant X2, mRNA
XM_047149834.2	52.7102	6.8775	-2.07493	0.000481551	ankyrin 1, erythrocytic a (ank1a), transcript variant X3, mRNA
NM_001200943.1	10.2331	1.61227	-2.07398	0.0394389	YIPF7 protein (zgc:123321), mRNA
XM_017490323.3	10.8308	4.3446	-2.07127	0.0380832	cytochrome c oxidase subunit 7A2, mitochondrial (LOC108277503), mRNA
XM_017492927.3	12.8684	5.06122	-2.07096	0.0272325	betaine-homocysteine methyltransferase (bhmt), mRNA
XM_017475171.3	14.926	0.099394	-2.05854	0.0168711	protocadherin 11 (pcdh11), transcript variant X2, mRNA
XM_017488879.3	20.0343	2.38138	-2.05296	0.00807637	ANTXR cell adhesion molecule 1b (antxr1b), mRNA
XR_001810026.3	16.8504	1.1073	-2.04815	0.0123981	heterogeneous nuclear ribonucleoprotein A1a (hnrnpa1a), transcript variant X3, misc_RNA
XM_017487341.2	18.3001	5.88835	-2.03518	0.0112602	troponin C type 1b (slow) (tnnc1b), mRNA
XM_017474250.3	27.5688	1.33132	-2.03505	0.00329041	transforming growth factor, beta 5 (tgfb5), mRNA
XM_053680414.1	17.1391	0.38186	-2.03282	0.011828	magnetosome-associated protein MamJ (LOC108266079), transcript variant X1, mRNA
XM_053683359.1	11.3613	0.720398	-2.03265	0.0318825	ATPase phospholipid transporting 8B3 (atp8b3), mRNA
XM_017476466.3	26.7137	3.64453	-2.02268	0.00360488	prosaposin (LOC108270120), mRNA
XM_017482441.3	14.489	1.023	-2.02184	0.0182099	reprimo, TP53 dependent G2 arrest mediator candidate b (rprmb), mRNA
XM_047153273.2	55.879	2.91706	-2.0206	0.000391535	sema domain, immunoglobulin domain (Ig), short basic domain, secreted, (semaphorin) 3E (sema3e), mRNA
XM_017495581.3	16.4991	1.59345	-2.01831	0.0131517	myomegalin (LOC108280524), transcript variant X8, mRNA
NM_001200681.2	12.084	2.87272	-2.01218	0.0284135	caveolin 3 (cav3), mRNA
XM_017466892.3	45.7564	5.95999	-2.00938	0.000729594	gamma-glutamyltransferase 5a (ggt5a), mRNA
XM_017468907.3	16.6623	3.83127	-1.99492	0.0132826	uncharacterized si:ch211-167b20.8 (si:ch211-167b20.8), mRNA
XM_017490158.3	10.8284	1.74323	-1.99411	0.035195	3-monooxygenase/tryptophan 5-monooxygenase activation protein, gamma polypeptide 2 (ywhag2), mRNA
XM_017481173.3	21.7427	0.922956	-1.98255	0.00652575	tyrosine-protein phosphatase non-receptor type substrate 1 (LOC108272639), transcript variant X2, mRNA
XR_006982303.2	16.6758	3.56186	-1.98043	0.0131072	uncharacterized LOC124627741 (LOC124627741), ncRNA
XM_017490860.3	28.7961	0.347548	-1.97694	0.00290428	periostin, osteoblast specific factor b (postnb), transcript variant X1, mRNA
XM_017486897.3	33.916	6.13566	-1.97447	0.00183759	retinol binding protein 7a, cellular (rbp7a), mRNA
XM_017464028.3	16.3688	1.53405	-1.96761	0.0133971	uncharacterized protein LOC335380 homolog (si:dkey-33c12.3), mRNA
XM_053685489.1	16.331	6.81643	-1.96528	0.0150062	myosin binding protein C1 (mybpc1), mRNA
XM_053683494.1	77.0022	4.41414	-1.95865	0.000144035	leucine-rich repeat-containing protein 15 (LOC108271906), transcript variant X1, mRNA
XM_017473416.3	11.0614	2.05817	-1.95796	0.0336598	C-C motif chemokine 5 (LOC108268439), mRNA
XM_017492925.3	10.7946	0.825637	-1.95048	0.0354945	dimethylglycine dehydrogenase (dmgdh), transcript variant X1, mRNA
XM_047162477.2	15.5768	1.82879	-1.94051	0.0151079	melanocortin 4 receptor (mc4r), mRNA
XR_001810571.3	11.4664	0.129888	-1.93802	0.0314115	TATA box binding protein (Tbp)-associated factor, RNA polymerase I, B (taf1b), transcript variant X2, misc_RNA
XR_001812322.3	12.4867	2.53062	-1.93513	0.026112	uncharacterized LOC108264018 (LOC108264018), ncRNA
XM_017451347.3	18.2557	0.874938	-1.93353	0.0101313	T-box transcription factor 3b (tbx3b), mRNA
XM_017452757.3	19.2957	9.15816	-1.92614	0.00958076	ATPase sarcoplasmic/endoplasmic reticulum Ca2+ transporting 1 (atp2a1), mRNA
XM_017496439.3	11.0153	3.30819	-1.92409	0.0350997	lipoprotein lipase (LOC108280930), mRNA
XM_017459157.3	21.7391	6.01457	-1.92333	0.00725064	high choriolytic enzyme 1 (LOC108259572), mRNA
XM_017457937.3	17.5442	1.13946	-1.91749	0.011152	farnesyl-diphosphate farnesyltransferase 1 (fdft1), transcript variant X1, mRNA
XM_017464581.3	54.9043	3.86539	-1.91393	0.000407701	stearoyl-CoA desaturase b (scdb), mRNA
XM_017471120.3	16.4881	3.44308	-1.90796	0.0133459	DNA damage-inducible transcript 4-like protein (LOC108267143), mRNA
XM_017453634.3	9.44901	0.255145	-1.9015	0.0466287	kelch-like protein 34 (LOC108256592), mRNA
XM_017494927.3	9.53953	2.82606	-1.89974	0.0466287	FERM domain-containing protein 5 (LOC108280147), mRNA
XM_017488823.2	11.9321	4.53396	-1.89796	0.0307901	caveolae associated protein 4b (cavin4b), mRNA
XM_017471442.3	35.824	2.52754	-1.89005	0.00153748	collagen-like tail subunit (single strand of homotrimer) of asymmetric acetylcholinesterase (colq), mRNA
XM_017490515.3	25.8156	7.49559	-1.88998	0.00425868	collagen, type IV, alpha 3 (col4a3), mRNA
XM_017483553.3	35.2159	2.82123	-1.88846	0.00158859	cytochrome P450 26A1 (LOC108273895), mRNA
XM_017493000.3	10.662	0.927592	-1.88488	0.0363958	angiopoietin-like 5 (angptl5), mRNA
XM_053679440.1	14.9042	0.200096	-1.88424	0.0168893	actin binding LIM protein 1a (ablim1a), transcript variant X2, mRNA
XR_008396840.1	14.5037	0.701032	-1.87799	0.0181568	uncharacterized LOC128633457 (LOC128633457), ncRNA
NM_001200179.1	20.2208	2.07525	-1.87752	0.00792788	granzyme K (granzyme 3; tryptase II) (gzmk), mRNA
XM_017479207.2	26.6721	1.39891	-1.87257	0.00361419	cell death inducing DFFA like effector c (cidec), mRNA
XM_053677561.1	10.4385	0.988856	-1.87249	0.037877	E3 ubiquitin/ISG15 ligase TRIM25 (LOC108257771), mRNA
XM_053676930.1	13.5052	-0.0127603	-1.85576	0.0214945	butyrophilin-like protein 2 (LOC108260023), transcript variant X2, mRNA
XM_017481410.3	17.2969	3.88382	-1.85174	0.011828	bridging integrator 1b (bin1b), transcript variant X1, mRNA
XM_017473734.3	9.34042	2.18605	-1.8515	0.0480134	SDR family oxidoreductase (zgc:110339), transcript variant X2, mRNA
XM_017467793.3	32.8392	1.47311	-1.85143	0.00190036	choline dehydrogenase (chdh), mRNA
XM_017465156.3	20.1355	3.19434	-1.8451	0.00797517	ATP-sensitive inward rectifier potassium channel 1 (LOC108263931), mRNA
XR_001813927.3	49.9846	2.39179	-1.84429	0.00054132	uncharacterized LOC108271753 (LOC108271753), ncRNA
XM_047156559.2	9.52934	1.46288	-1.83143	0.0458531	wingless-type MMTV integration site family, member 4b (wnt4b), mRNA
XM_017486398.3	9.448	1.16259	-1.8233	0.0466287	protein phosphatase 1, regulatory (inhibitor) subunit 14C (ppp1r14c), mRNA
XM_053680107.1	10.7654	1.05925	-1.82162	0.0357292	phosphatidylethanolamine-binding protein 4 (LOC108265749), mRNA
XM_053687895.1	24.6776	2.33789	-1.81554	0.00452964	calcium/calmodulin-dependent protein kinase II alpha (camk2a), mRNA
NM_001200186.2	14.8997	6.737	-1.80266	0.0185871	hemoglobin-beta (LOC100304620), mRNA
XM_017452120.3	11.7309	0.509319	-1.79891	0.0297766	neurofilament light (zgc:65851), mRNA
XM_017473763.2	93.1454	8.22044	-1.795	0.000108409	dual specificity phosphatase 1 (dusp1), mRNA
XM_017461337.3	17.6011	0.728366	-1.79342	0.0110889	protein kinase C, beta b (prkcbb), transcript variant X1, mRNA
XM_017450954.3	35.8196	5.06637	-1.79133	0.00153748	glutathione peroxidase 1a (gpx1a), mRNA
XM_017484885.3	17.2881	0.531658	-1.7901	0.0115795	homeobox B1a (hoxb1a), mRNA
XM_017481265.3	14.4759	3.99417	-1.78852	0.0186557	thioredoxin interacting protein b (txnipb), mRNA
XM_017471255.3	13.9969	0.809738	-1.78331	0.0196696	cornifelin homolog (LOC108267264), mRNA
XM_053683106.1	41.1454	2.48374	-1.77927	0.000963381	receptor-type tyrosine-protein phosphatase C (LOC128633701), mRNA
XM_053681847.1	11.0181	1.6951	-1.77615	0.0339296	C-type mannose receptor 2 (LOC108261852), mRNA
XM_053681312.1	30.46	2.66147	-1.76742	0.00243958	ADAMTS-like protein 1 (LOC124628330), mRNA
XR_001815754.2	32.7388	1.82742	-1.76618	0.00192308	uncharacterized LOC108280386 (LOC108280386), ncRNA
XM_047161477.2	13.2376	2.1422	-1.75689	0.0226766	nucleolar and coiled-body phosphoprotein 1 (LOC124629104), mRNA
XM_053688121.1	10.256	4.42315	-1.75352	0.0417354	troponin I4a (tnni4a), mRNA
NM_001200208.1	10.1494	2.20779	-1.7528	0.0400985	NK-lysin type 1 (LOC100304648), mRNA
XM_017484721.3	12.2205	1.77303	-1.75084	0.0272449	interferon-induced transmembrane protein 5 (LOC108274514), mRNA
XM_053674724.1	34.4435	2.67336	-1.74174	0.00170466	eomesodermin homolog b (eomesb), mRNA
XR_001814883.2	17.8955	2.90231	-1.74042	0.0106624	uncharacterized LOC108276299 (LOC108276299), ncRNA
XM_017476809.3	45.6787	6.8696	-1.73971	0.000725025	cytosolic phospholipase A2 zeta (LOC108270284), mRNA
XM_017495054.3	9.79655	1.27669	-1.73942	0.0434045	derriere protein (LOC108280221), mRNA
XR_001813930.3	12.1589	1.68509	-1.73632	0.0275671	uncharacterized LOC108271773 (LOC108271773), ncRNA
XM_017453512.3	25.1879	3.24543	-1.72985	0.00426552	myomesin 3 (myom3), mRNA
XM_017490387.3	9.39375	0.311197	-1.72957	0.0472088	E3 ubiquitin/ISG15 ligase TRIM25 (LOC108277567), mRNA
XM_017496313.3	65.1411	7.36893	-1.72901	0.0002594	inositol-3-phosphate synthase 1-A (LOC108280853), mRNA
XR_008394100.1	19.8213	0.445388	-1.7255	0.00828041	uncharacterized LOC128629722 (LOC128629722), ncRNA
XR_001813682.3	14.0018	0.0971575	-1.72437	0.0196696	VRK serine/threonine kinase 1 (vrk1), transcript variant X2, misc_RNA
XM_053677368.1	20.9437	4.78123	-1.72255	0.00746162	uncharacterized LOC128628718 (LOC128628718), mRNA
XM_017491787.3	14.2654	5.61847	-1.72062	0.020471	Rap guanine nucleotide exchange factor (GEF)-like 1 (rapgefl1), mRNA
XR_008393842.1	13.0562	-0.0940873	-1.71703	0.0233905	uncharacterized LOC108264836 (LOC108264836), ncRNA
XM_017466897.3	13.4092	3.41364	-1.71656	0.0222316	leucine zipper, putative tumor suppressor 1 (lzts1), transcript variant X1, mRNA
XR_008393465.1	11.0409	1.21793	-1.71646	0.0337403	uncharacterized LOC128629160 (LOC128629160), ncRNA
XR_001813219.3	10.7377	4.77922	-1.71324	0.0381278	uncharacterized LOC108267989 (LOC108267989), ncRNA
XM_017452549.3	36.0739	6.0879	-1.71234	0.00153319	hyaluronan and proteoglycan link protein 1a (hapln1a), mRNA
NM_001329277.1	44.7533	3.05134	-1.70332	0.000737019	claudin 10e (cldn10e), mRNA
XM_047151969.2	10.2154	2.23312	-1.70241	0.0395261	myosin light chain 4 (LOC108259731), mRNA
XM_017494014.3	59.4144	5.60892	-1.69807	0.000344072	metalloproteinase inhibitor 3 (LOC108279674), mRNA
XM_053680591.1	23.5641	3.02334	-1.69765	0.00513483	striated muscle enriched protein kinase b (spegb), mRNA
XM_053679862.1	45.6612	3.91551	-1.69438	0.000725025	caspase-6 (LOC108262968), mRNA
NM_001200879.1	11.8756	2.0892	-1.69351	0.0290385	homogentisate 1,2-dioxygenase (hgd), mRNA
XM_017492650.3	12.7321	5.13594	-1.69342	0.026758	ST14 transmembrane serine protease matriptase b (st14b), mRNA
XM_017484434.3	19.0782	4.63557	-1.69294	0.0092982	synaptopodin 2-like b (synpo2lb), mRNA
XM_053680051.1	11.811	8.58754	-1.69278	0.0315891	H-2 class II histocompatibility antigen, A-U alpha chain (LOC108265440), mRNA
XM_017472791.3	20.0616	1.23456	-1.69087	0.00804396	calsyntenin 2a (clstn2a), mRNA
XM_017457738.3	11.7675	1.31415	-1.68851	0.0295653	circumsporozoite protein (LOC108258803), mRNA
XM_017484133.3	30.5742	3.96492	-1.68778	0.00241024	matrix metallopeptidase 21 (mmp21), mRNA
XM_017460779.3	14.3774	1.89542	-1.68622	0.0184821	calcium/calmodulin-dependent protein kinase IV (camk4), mRNA
XM_017481341.3	11.0445	1.43635	-1.68326	0.0337261	tropomyosin 3 (tpm3), transcript variant X6, mRNA
XM_017468275.3	32.6028	1.66104	-1.68271	0.00194974	uncharacterized LOC108265685 (LOC108265685), mRNA
XM_053686236.1	17.1205	5.85815	-1.67728	0.0129316	enolase 3, (beta, muscle) (eno3), mRNA
XM_053673672.1	22.4759	2.90829	-1.67688	0.00595032	tissue factor (LOC108280419), transcript variant X2, mRNA
XM_017457722.2	20.498	4.42013	-1.67649	0.00778022	microfibril-associated glycoprotein 4 (LOC108258797), mRNA
XM_053676667.1	11.4327	0.333309	-1.6738	0.0315891	S100 calcium binding protein, beta (neural) (s100b), mRNA
XM_017459951.3	30.3971	2.00186	-1.67252	0.0024568	connector enhancer of kinase suppressor of ras 2 (si:ch211-26b3.4), mRNA
XR_008393597.1	19.4612	3.17592	-1.67126	0.00866251	uncharacterized LOC108259463 (LOC108259463), ncRNA
XM_017455081.2	46.1986	6.53312	-1.67109	0.00070878	tripartite motif containing 35-12 (trim35-12), mRNA
XM_017459272.3	14.1801	4.85721	-1.66587	0.0203211	myosin binding protein C3 (mybpc3), mRNA
XM_017453508.3	22.7732	1.29719	-1.66212	0.00571382	dendritic cell-specific transmembrane protein (LOC108256538), mRNA
XR_008398013.1	24.1016	2.53612	-1.65736	0.00483199	uncharacterized LOC128635130 (LOC128635130), ncRNA
XM_017486879.1	13.3448	4.12004	-1.65642	0.0228442	iodotyrosine deiodinase (iyd), mRNA
XM_053686668.1	16.1961	1.3624	-1.65638	0.0137649	F-box and WD repeat domain containing 11b (fbxw11b), transcript variant X3, mRNA
XR_006980961.2	11.8206	2.2825	-1.65054	0.0292939	uncharacterized LOC108256997 (LOC108256997), ncRNA
XM_053680277.1	14.4494	1.42261	-1.64854	0.0183148	polyadenylate-binding protein 1A (LOC108265125), mRNA
XM_017488829.3	16.2972	6.41403	-1.6439	0.0145351	myosin, light chain 10, regulatory (myl10), mRNA
XM_017489491.1	15.0945	0.526223	-1.6423	0.0164222	chaperonin containing TCP1, subunit 8 (theta) (cct8), transcript variant X1, mRNA
XM_017492093.3	44.9543	9.74691	-1.64055	0.000729594	CD74 molecule, major histocompatibility complex, class II invariant chain b (cd74b), mRNA
XM_017477506.3	14.0968	0.868633	-1.63937	0.0193162	calbindin 1 (calb1), mRNA
XM_017459586.3	19.469	4.22941	-1.63682	0.00871742	cysteine-rich motor neuron 1 protein (LOC108259856), mRNA
XM_017485612.2	31.1898	4.0033	-1.63681	0.00228711	lactate dehydrogenase Bb (ldhbb), mRNA
XM_047162556.2	16.6117	1.58639	-1.63269	0.0128976	chloride channel, voltage-sensitive 2a (clcn2a), mRNA
XM_017484288.3	12.5568	6.56376	-1.63132	0.027619	retinol binding protein 4, plasma (rbp4), mRNA
XR_006982233.2	24.2707	2.21338	-1.62967	0.00475796	uncharacterized LOC124627717 (LOC124627717), ncRNA
XR_008393201.1	14.473	0.761394	-1.61654	0.0182189	potassium sodium-activated channel subfamily T member 1b (kcnt1b), transcript variant X2, misc_RNA
XM_017454789.2	34.7616	3.65289	-1.61557	0.00166842	scinderin (scin), mRNA
XM_053681193.1	22.4952	1.46357	-1.61448	0.00595032	uncharacterized LOC108267073 (LOC108267073), transcript variant X1, mRNA
XM_017495190.3	37.2973	3.32253	-1.61413	0.00137216	thrombopoietin (thpo), mRNA
XM_017458560.3	47.251	3.26322	-1.613	0.000665441	cocaine- and amphetamine-regulated transcript-like (cartl), mRNA
XM_017482118.3	11.1293	0.228118	-1.60433	0.033303	ubiquitin-conjugating enzyme E2O (ube2o), mRNA
XM_017493562.3	17.5935	1.36685	-1.59145	0.0110889	myosin VIIAb (myo7ab), mRNA
XM_017496507.3	16.621	1.31178	-1.59051	0.0128864	uncharacterized LOC108280991 (LOC108280991), mRNA
XM_017452034.3	10.4078	1.97035	-1.58973	0.0381278	phospholipid phosphatase 7a (inactive) (plpp7a), mRNA
XM_017472441.3	14.4193	1.81001	-1.58874	0.0183816	uncharacterized LOC108267919 (LOC108267919), mRNA
XM_053681311.1	15.7613	2.41427	-1.58108	0.0146491	ADAMTS-like protein 1 (LOC108268079), transcript variant X1, mRNA
XM_017471554.3	12.5826	0.600025	-1.57715	0.025431	vacuolar protein sorting 4 homolog B (vps4b), transcript variant X2, mRNA
XR_008396267.1	14.8724	0.378731	-1.57688	0.0169387	HECT and RLD domain containing E3 ubiquitin protein ligase 4 (herc4), transcript variant X6, misc_RNA
XR_001811103.3	16.7304	1.77574	-1.57384	0.012646	uncharacterized LOC108260236 (LOC108260236), ncRNA
XM_017488232.3	23.7533	4.38374	-1.57337	0.00504077	lectin, galactoside-binding, soluble, 2a (lgals2a), mRNA
XM_017475615.3	19.4409	1.60314	-1.57278	0.00867398	CTP synthase 1b (ctps1b), transcript variant X1, mRNA
XM_017478164.3	9.3386	1.96955	-1.57012	0.0477907	protein strawberry notch homolog 2 (si:ch73-63e15.2), transcript variant X4, mRNA
XM_017490254.3	13.8116	2.47527	-1.56807	0.0203211	uncharacterized LOC108277470 (LOC108277470), mRNA
XM_053680579.1	14.5956	2.95013	-1.56615	0.0178423	obscurin, cytoskeletal calmodulin and titin-interacting RhoGEF a (obscna), mRNA
XM_017482705.3	19.25	1.11023	-1.56525	0.00881789	Hb-alpha_like domain-containing protein (zgc:163057), mRNA
XR_008393298.1	12.8716	2.18249	-1.565	0.0240619	uncharacterized LOC128628998 (LOC128628998), ncRNA
XM_017496142.3	12.9133	1.31879	-1.56465	0.0238593	zinc finger and BTB domain containing 47a (zbtb47a), transcript variant X1, mRNA
XM_017454433.3	43.3583	7.30732	-1.56154	0.000804447	hemoglobin subunit beta (LOC108257038), mRNA
XM_017495352.3	19.4535	3.03589	-1.56055	0.00866251	G protein-coupled receptor 55a (gpr55a), mRNA
XM_017464619.3	46.9336	4.23527	-1.55977	0.00068062	prostaglandin reductase 1 (LOC108263610), mRNA
XM_047160227.2	25.1639	1.78728	-1.55845	0.00426552	tubulin tyrosine ligase-like family, member 10 (ttll10), mRNA
XM_053674259.1	23.6	2.0234	-1.55652	0.00513006	fibrosin-1-like protein (LOC108255321), transcript variant X4, mRNA
XM_017473839.3	20.4313	3.50817	-1.54407	0.0077239	integrin, alpha 6, like (itga6l), mRNA
XM_017454349.2	13.2404	7.52397	-1.54127	0.0240531	keratin, type I cytoskeletal 13 (LOC108256995), mRNA
XR_001810989.3	30.0791	2.24981	-1.54043	0.00251472	uncharacterized LOC108259701 (LOC108259701), ncRNA
XM_017460287.3	9.86007	5.44204	-1.53943	0.0458283	diamine acetyltransferase 1 (LOC108260197), mRNA
XM_017465353.3	9.41952	0.50669	-1.53632	0.0469602	ArfGAP with GTPase domain, ankyrin repeat and PH domain 3 (agap3), transcript variant X3, mRNA
XM_017475412.2	13.7804	0.53557	-1.53469	0.0204237	leucine-rich repeat transmembrane protein FLRT2 (si:dkey-87k14.1), mRNA
XR_001813295.3	33.5181	3.01765	-1.53275	0.00182453	uncharacterized LOC108268338 (LOC108268338), ncRNA
XM_053674714.1	26.1249	1.9573	-1.53119	0.0038156	C-x(9)-C motif containing 1 (cmc1), transcript variant X1, mRNA
NM_001200311.1	14.1155	4.46669	-1.52811	0.0198004	complement factor I (cfi), mRNA
XM_017450170.3	11.9687	3.08677	-1.52735	0.0285205	osteoglycin, paralog a (ogna), mRNA
XM_017481367.3	9.23749	0.637796	-1.52727	0.0488557	cytochrome P450 27C1 (LOC108272716), mRNA
XM_017495600.3	14.3112	1.08838	-1.52622	0.0186345	glial cell line-derived neurotrophic factor (LOC108280527), mRNA
XM_017481570.3	10.676	10.1379	-1.52509	0.0381712	envoplakin b (evplb), mRNA
XM_017483379.3	21.0847	2.49754	-1.52508	0.00712549	N-myristoyltransferase 1b (nmt1b), mRNA
XM_053674255.1	16.2212	3.41222	-1.51508	0.0136975	deoxynucleoside triphosphate triphosphohydrolase SAMHD1 (LOC108255726), mRNA
XM_017474667.3	14.9302	3.93103	-1.51479	0.0169146	smoothelin-like 1 (smtnl1), mRNA
XM_017473617.3	12.1173	9.94123	-1.51361	0.0292682	sequestosome 1 (sqstm1), mRNA
XM_017471658.3	45.7769	3.76755	-1.50864	0.000725025	wingless-type MMTV integration site family, member 9A (wnt9a), mRNA
XM_017481508.3	10.5116	0.302554	-1.50521	0.0374437	retinoic acid receptor beta (LOC108272781), transcript variant X3, mRNA
XM_017484633.3	23.9698	2.25742	-1.50318	0.00491481	neural EGFL like 2a (nell2a), mRNA
XM_017453573.3	14.8164	3.63125	-1.50128	0.0171286	solute carrier family 51 subunit alpha (slc51a), mRNA
XM_017487981.3	43.0554	3.86942	-1.49767	0.000810565	leucine-rich repeat-containing G-protein coupled receptor 6 (LOC108276370), mRNA
XM_053682182.1	9.66045	0.0134984	-1.49766	0.0448058	ferric-chelate reductase 1b (frrs1b), transcript variant X3, mRNA
XM_017474220.3	43.8046	4.94932	-1.49633	0.000778883	lysine (K)-specific demethylase 7Ab (kdm7ab), mRNA
XR_008398352.1	14.4808	3.20518	-1.49268	0.0182156	ethanolamine kinase 1 (etnk1), transcript variant X2, misc_RNA
XM_053677311.1	25.4098	6.30994	-1.49095	0.00420704	NDRG family member 2 (ndrg2), transcript variant X1, mRNA
XM_017467137.3	30.6047	3.80419	-1.48872	0.00241024	PBP2_iGluR_non_NMDA_like domain-containing protein (si:ch211-251b21.1), mRNA
XM_047149753.2	11.0865	0.317129	-1.48672	0.0335451	yippee-like 1 (ypel1), transcript variant X2, mRNA
XM_047160488.1	26.757	6.88988	-1.48233	0.00360443	protein-glutamine gamma-glutamyltransferase K (LOC124628969), mRNA
XM_047160599.1	11.1235	1.33004	-1.48057	0.033303	uncharacterized si:zfos-905g2.1 (si:zfos-905g2.1), mRNA
XM_017455039.3	17.6041	0.652437	-1.4803	0.0110889	zinc finger and BTB domain containing 8B (zbtb8b), transcript variant X3, mRNA
XM_017483724.3	34.7817	4.12013	-1.48018	0.00166842	HLF transcription factor, PAR bZIP family member b (hlfb), mRNA
XM_017472621.3	34.5942	5.3683	-1.4795	0.00168102	interferon regulatory factor 4a (irf4a), mRNA
XR_001815300.3	22.4902	3.12442	-1.47913	0.00595032	uncharacterized LOC108278284 (LOC108278284), ncRNA
XR_008398228.1	11.8641	2.02413	-1.47731	0.029115	furry homolog a (Drosophila) (frya), transcript variant X7, misc_RNA
XM_053679994.1	9.85	0.267617	-1.47705	0.0428652	synaptosome associated protein 29 (snap29), transcript variant X2, mRNA
XR_001809972.3	17.6366	2.65698	-1.47424	0.0110632	uncharacterized LOC108254860 (LOC108254860), ncRNA
XM_053684297.1	10.8331	1.18592	-1.47331	0.0351568	thrombospondin, type I, domain containing 7Aa (thsd7aa), mRNA
XM_017455591.3	33.5133	4.087	-1.47008	0.00182453	E3 ubiquitin/ISG15 ligase TRIM25 (LOC108257667), mRNA
XM_017484705.3	24.806	2.19671	-1.46924	0.00445095	secretagogin (LOC108274502), mRNA
XM_017478330.3	55.344	5.7995	-1.46903	0.000394602	uncharacterized si:dkey-93h22.7 (si:dkey-93h22.7), mRNA
XM_017453710.3	16.6199	1.55665	-1.46847	0.0128864	DLEC1 cilia and flagella associated protein (dlec1), mRNA
XM_053677358.1	19.0037	9.06519	-1.46712	0.00928225	serine-rich adhesin for platelets (si:dkey-162h11.3), mRNA
XM_017489893.3	26.2706	5.56642	-1.46693	0.00378903	V-set and immunoglobulin domain containing 8a (vsig8a), mRNA
XM_017458073.3	44.9356	4.43662	-1.46423	0.000729594	somatostatin receptor type 5 (LOC108258989), transcript variant X4, mRNA
XM_017485809.3	14.7525	2.27204	-1.4625	0.0172914	collagen alpha-1(XXI) chain (si:dkey-225n22.4), mRNA
XM_017491883.3	14.2995	0.803254	-1.46235	0.0186547	matrix metallopeptidase 17a (mmp17a), mRNA
XR_008397970.1	12.1647	0.59485	-1.45606	0.0275453	uncharacterized LOC128635102 (LOC128635102), ncRNA
XM_017485327.2	29.4281	9.23278	-1.45102	0.00274592	lymphocyte antigen-6, epidermis (lye), mRNA
XM_047153446.2	11.7828	1.75136	-1.4463	0.0294949	dynein axonemal assembly factor 4 (dnaaf4), mRNA
XR_008396291.1	11.3193	1.0844	-1.44618	0.032128	uncharacterized LOC108263159 (LOC108263159), ncRNA
XR_006983833.1	28.9657	5.68253	-1.44514	0.00285917	uncharacterized LOC124628999 (LOC124628999), ncRNA
NM_001200202.1	19.0643	6.26248	-1.44485	0.00928401	chemokine (C-X-C motif) ligand 18b (cxcl18b), mRNA
XM_017479048.3	29.3405	4.72944	-1.44407	0.00275523	aldehyde dehydrogenase 1 family, member A3 (aldh1a3), mRNA
XM_017484242.3	19.3109	1.05757	-1.4415	0.00876936	myosin light chain, phosphorylatable, fast skeletal muscle b (mylpfb), mRNA
XM_053676133.1	10.6722	0.201666	-1.44074	0.0363947	intersectin 1 (SH3 domain protein) (itsn1), transcript variant X2, mRNA
XM_017484620.3	17.2522	1.5822	-1.43837	0.0116507	5-hydroxytryptamine receptor 3A (LOC108274429), mRNA
XM_017486334.3	17.9413	1.57231	-1.435	0.0105899	myeloid-associated differentiation marker-like protein 2 (LOC108275479), mRNA
XM_017496293.3	53.9885	3.22695	-1.4318	0.000437525	vasoactive intestinal peptide receptor 1a (vipr1a), mRNA
XM_017451331.3	12.9833	3.68522	-1.43179	0.0235925	Jun dimerization protein 2b (jdp2b), mRNA
XM_017456462.3	13.0506	7.2805	-1.43085	0.0246969	actin alpha cardiac muscle 1a (actc1a), mRNA
XM_017477238.3	10.9316	2.39202	-1.42866	0.0343591	UDP-N-acetyl-alpha-D-galactosamine:polypeptide N-acetylgalactosaminyltransferase 16 (galnt16), mRNA
XM_017472063.3	10.3607	0.51435	-1.42863	0.0384994	adiponectin (LOC108267718), mRNA
XM_017483235.3	10.1128	0.678585	-1.42795	0.040379	brain specific kinase 146 (bsk146), mRNA
XM_017484160.3	10.9943	0.630011	-1.42774	0.0341296	cadherin-10 (LOC108274177), mRNA
XM_017475670.3	81.9716	7.30227	-1.42536	0.000127136	dishevelled associated activator of morphogenesis 1a (daam1a), mRNA
XM_017488137.3	98.8429	4.9692	-1.42443	0.000108409	histidine rich carboxyl terminus 1 (hrct1), mRNA
XM_017473279.3	15.8969	5.22049	-1.42232	0.0147742	Kell metallo-endopeptidase (Kell blood group) (kel), mRNA
XM_017455113.3	31.0741	5.24394	-1.4219	0.00231194	myelin basic protein a (mbpa), mRNA
XM_017482571.3	11.2322	2.56456	-1.4214	0.0326462	growth differentiation factor 10b (gdf10b), mRNA
XM_017472614.3	17.1112	5.2207	-1.42095	0.0121879	protein phosphatase 1, regulatory subunit 15A (ppp1r15a), mRNA
XM_017490232.3	18.0677	2.7269	-1.42073	0.0103437	transmembrane 4 L6 family member 1 (LOC108277459), mRNA
XM_053678095.1	20.1607	2.88165	-1.41735	0.00796905	transmembrane protein 243, mitochondrial a (tmem243a), mRNA
XM_017481314.3	27.2127	2.03941	-1.41708	0.00340151	toll-like receptor 18 (tlr18), mRNA
XM_047153179.2	9.95166	5.85595	-1.41511	0.0445957	periaxin (prx), mRNA
XM_017473143.3	10.7575	4.93737	-1.41504	0.0373821	cytokine receptor-like factor 1a (crlf1a), mRNA
XM_053687975.1	10.2301	1.34968	-1.41113	0.0394389	uncharacterized LOC128635361 (LOC128635361), partial mRNA
XM_053680548.1	38.1117	4.8381	-1.41022	0.00127747	dematin (LOC108265326), mRNA
XM_017461649.3	13.0256	1.87553	-1.40828	0.0234327	E3 ubiquitin-protein ligase TRIM39 (si:dkey-46i9.6), mRNA
XM_017477311.3	16.2204	1.55392	-1.40501	0.0136975	synaptic vesicle glycoprotein 2Ba (sv2ba), mRNA
XM_017484255.2	73.7274	6.91207	-1.40045	0.000162391	transducer of ERBB2, 1b (tob1b), mRNA
XM_017477114.3	21.1375	4.45278	-1.39873	0.00708322	potassium channel, subfamily K, member 18 (kcnk18), mRNA
XR_006981296.2	11.3779	1.48784	-1.39579	0.0317865	uncharacterized LOC124626455 (LOC124626455), ncRNA
XM_017493526.3	16.1489	1.64442	-1.39428	0.0138714	sphingosine 1-phosphate receptor 3 (LOC108279344), mRNA
XM_017482366.3	38.6901	5.65143	-1.39258	0.00122605	myosin regulatory light chain interacting protein a (mylipa), mRNA
XM_053676066.1	9.53179	2.65646	-1.39154	0.0458531	secretory phospholipase A2 receptor (LOC108258783), mRNA
XM_053677080.1	12.6553	1.14258	-1.39099	0.0251019	deleted in malignant brain tumors 1 protein (LOC108276075), partial mRNA
XM_017492053.3	33.4331	8.48586	-1.39023	0.0018299	insulin-like growth factor binding protein 7 (igfbp7), mRNA
XM_017493122.3	12.8503	2.56935	-1.39011	0.0241864	HNF1 homeobox Bb (hnf1bb), mRNA
XM_017473970.3	10.34	3.90914	-1.3889	0.0391992	hyaluronan and proteoglycan link protein 3 (hapln3), mRNA
XM_017487794.3	22.8239	3.59744	-1.37819	0.00566724	P2Y purinoceptor 1 (si:dkey-78k11.9), mRNA
XR_008393426.1	14.0924	2.09989	-1.37551	0.0193221	uncharacterized LOC128629135 (LOC128629135), ncRNA
XM_053674208.1	17.6889	2.20231	-1.37518	0.0109668	DENN/MADD domain containing 2Db (dennd2db), mRNA
XM_017460911.3	24.3139	4.9911	-1.37437	0.00473921	uncharacterized LOC108260524 (LOC108260524), mRNA
XM_017483660.3	10.2348	3.37138	-1.37393	0.0394389	sarcoglycan, alpha (sgca), mRNA
XM_017470277.3	17.8101	2.89539	-1.37141	0.0107543	inhibin subunit beta Aa (inhbaa), mRNA
XM_047151975.2	34.6826	3.19626	-1.36302	0.00167721	uncharacterized LOC124626480 (LOC124626480), mRNA
XM_017480276.3	28.3305	3.40125	-1.36257	0.0030837	arginine vasopressin receptor 2b, tandem duplicate, 1 (avpr2b.1), mRNA
XM_053681463.1	12.1293	1.49966	-1.3611	0.0276997	T-cell receptor gamma chain C region DFL12 (LOC108267231), mRNA
XM_017467601.3	15.5212	3.26658	-1.3606	0.0152125	unc-45 myosin chaperone B (unc45b), mRNA
XM_017450144.3	50.7853	6.96227	-1.35839	0.000531382	period circadian clock 3 (per3), mRNA
XM_017459058.3	45.887	3.97275	-1.35703	0.000723416	keratin 222 (krt222), mRNA
XM_017496240.3	18.2941	2.79719	-1.35352	0.0101001	vWFA and Collagen domain-containing protein (si:ch211-106n13.3), mRNA
XM_017492629.3	33.4467	7.0122	-1.35315	0.0018299	leucine-rich repeat neuronal protein 4 (si:ch1073-303k11.2), mRNA
XM_017453976.3	29.498	2.39058	-1.34688	0.00272676	pleckstrin homology domain containing, family O member 1a (plekho1a), mRNA
XM_017459299.3	9.62791	2.00074	-1.34587	0.0451509	cadherin 15, type 1, M-cadherin (myotubule) (cdh15), mRNA
XM_017486339.2	9.65285	4.88398	-1.34536	0.0465797	urokinase plasminogen activator surface receptor (LOC108275486), mRNA
XM_017484822.3	22.0627	4.56207	-1.34362	0.00625702	ectonucleotide pyrophosphatase/phosphodiesterase family member 2 (LOC108274607), mRNA
XM_017460232.3	13.0699	2.48797	-1.34249	0.023326	voltage-gated potassium channel subunit beta-2 (LOC108260165), mRNA
XM_017488353.3	11.6323	0.837738	-1.33911	0.0302743	glial cell derived neurotrophic factor a (gdnfa), mRNA
XM_053682298.1	18.4279	1.14562	-1.33843	0.00988165	lipid scramblase CLPTM1L (LOC108268943), mRNA
XM_053686752.1	28.1334	5.3712	-1.33774	0.00313587	sarcosine dehydrogenase (sardh), mRNA
XM_017453821.3	14.8035	1.92873	-1.33753	0.017147	free fatty acid receptor 2 (LOC108256689), mRNA
XM_017473776.3	20.5461	0.272361	-1.33699	0.00757332	mediator complex subunit 19a (med19a), transcript variant X3, mRNA
XM_017470847.3	49.0244	6.83246	-1.3365	0.000567401	regulator of cell cycle (rgcc), mRNA
XM_017453351.3	10.2664	0.939343	-1.33572	0.0391992	contactin-associated protein-like 2 (LOC108256453), mRNA
XR_001811312.3	13.1446	2.09109	-1.33055	0.0230363	uncharacterized LOC108261054 (LOC108261054), ncRNA
XM_017488553.3	83.224	7.92511	-1.32823	0.000127136	carbonic anhydrase IX (ca9), mRNA
XM_017453216.2	81.6288	6.71612	-1.32179	0.000127136	cysteine-serine-rich nuclear protein 1b (csrnp1b), mRNA
XM_017464731.3	42.3128	5.0061	-1.32147	0.000854271	secretagogin, EF-hand calcium binding protein (scgn), mRNA
NM_001200237.1	11.5962	1.81155	-1.31947	0.0305248	CD79b molecule, immunoglobulin-associated beta (cd79b), mRNA
XM_017470863.3	25.1181	3.33476	-1.31751	0.00427697	AF4/FMR2 family, member 3 (aff3), mRNA
XM_053679448.1	10.3159	0.231858	-1.31411	0.0388763	CUB and Sushi multiple domains 1a (LOC108262239), mRNA
XM_017486239.2	9.55806	1.26725	-1.30537	0.0458283	CD59 molecule (CD59 blood group) (LOC108275426), mRNA
XM_017494113.3	11.2849	0.559373	-1.30344	0.0323122	TP53 induced glycolysis regulatory phosphatase b (tigarb), transcript variant X1, mRNA
XM_017478807.3	11.9421	0.885303	-1.30109	0.0286267	potassium voltage-gated channel, subfamily G, member 4b (kcng4b), mRNA
XM_047151467.2	10.7659	0.872255	-1.29712	0.0357292	C-C chemokine receptor type 5-like (LOC124626020), mRNA
XM_017458159.3	18.2102	3.39218	-1.29701	0.0101715	Rho GTPase activating protein 20 (arhgap20), mRNA
XM_053683493.1	30.5758	3.80458	-1.29661	0.00241024	leucine-rich repeat-containing protein 15 (LOC108271905), mRNA
XM_017473209.3	23.4283	4.19133	-1.2955	0.00524132	procollagen C-endopeptidase enhancer b (pcolceb), mRNA
XM_053683262.1	10.9728	1.62089	-1.2932	0.0342346	LIM and senescent cell antigen-like domains 1 (lims1), transcript variant X3, mRNA
XM_017466651.3	21.6744	2.92587	-1.29213	0.00656198	C-C chemokine receptor type 5 (LOC108264783), mRNA
XM_047155032.2	9.69776	0.852774	-1.29119	0.0444214	spectrin beta chain, non-erythrocytic 4 (LOC108264651), mRNA
XM_017455611.2	9.76181	6.43061	-1.29072	0.0458283	actin, alpha, cardiac muscle 2 (actc2), mRNA
XM_017465158.3	22.1205	2.61075	-1.29012	0.00622607	P2Y purinoceptor 2 (LOC108263933), mRNA
XM_053683433.1	23.93	2.83468	-1.28808	0.00492177	ADAMTS-like 3 (LOC108271300), mRNA
XM_017475014.3	13.509	1.99908	-1.28806	0.0214945	platelet derived growth factor c (pdgfc), transcript variant X1, mRNA
XM_017454439.2	19.019	6.7185	-1.28798	0.00920416	hemoglobin subunit alpha (LOC108257040), mRNA
XM_047152849.2	12.3221	3.94321	-1.28342	0.0267587	nudix (nucleoside diphosphate linked moiety X)-type motif 4a (nudt4a), mRNA
XM_017486369.3	10.5896	1.70488	-1.28319	0.036912	pleiomorphic adenoma gene-like 2 (plagl2), mRNA
XM_017494711.3	9.54429	0.591094	-1.28007	0.0458283	shisa like 1a (shisal1a), transcript variant X2, mRNA
XM_017453898.3	30.1605	3.82578	-1.27933	0.00248907	cysteine-rich secretory protein LCCL domain containing 1a (crispld1a), mRNA
XM_017485607.3	31.6577	2.81528	-1.27746	0.00214802	protein Z, vitamin K-dependent plasma glycoprotein a (proza), mRNA
XM_017486777.3	21.9139	7.42371	-1.27695	0.00637145	cadherin-like protein 26 (LOC108275789), mRNA
NM_001201272.1	10.701	7.92932	-1.27294	0.0374437	hemoglobin subunit alpha (hba), mRNA
XR_008396260.1	12.094	0.891768	-1.2725	0.0278594	zinc finger protein 451 (znf451), transcript variant X4, misc_RNA
XM_017451179.3	13.0823	4.63714	-1.27096	0.0234327	adhesion G protein-coupled receptor G11 (adgrg11), mRNA
NM_001200689.1	9.39329	0.176712	-1.27005	0.0472088	RNA polymerase II subunit I (polr2i), mRNA
XM_047155922.2	16.3777	2.66166	-1.26594	0.0133826	DnaJ heat shock protein family (Hsp40) member B2 (dnajb2), transcript variant X1, mRNA
XM_017456513.3	9.84301	1.19239	-1.26436	0.0429231	homeobox protein 4 (si:ch73-364h19.1), mRNA
XM_017475755.2	17.5736	4.28384	-1.2634	0.0110889	zinc finger protein 106a (znf106a), transcript variant X4, mRNA
XM_017493844.3	43.2094	4.67764	-1.26166	0.000810565	sortilin (si:dkey-159a18.1), mRNA
XM_017482003.3	14.973	2.96868	-1.25363	0.0167291	uncharacterized LOC108273047 (LOC108273047), mRNA
XM_017466445.3	10.2719	1.3534	-1.25208	0.0391992	CF transmembrane conductance regulator (cftr), mRNA
XM_017452771.3	15.7987	1.40285	-1.25192	0.0145872	1-phosphatidylinositol phosphodiesterase-like (si:dkey-152b24.7), mRNA
XM_017475303.3	13.7364	2.98496	-1.2472	0.0205964	chemokine (C-C motif) receptor 6b (ccr6b), mRNA
XM_017451973.3	18.5367	4.75438	-1.24462	0.00975572	guanine deaminase (gda), mRNA
XM_017466493.3	18.5492	3.57132	-1.24405	0.00975572	transmembrane O-mannosyltransferase targeting cadherins 2b (tmtc2b), transcript variant X1, mRNA
XM_017485535.3	10.9679	0.430825	-1.24061	0.0342346	snurportin 1 (snupn), transcript variant X1, mRNA
XR_008396574.1	14.1198	4.16148	-1.24056	0.019233	uncharacterized LOC128632924 (LOC128632924), ncRNA
XR_008398358.1	12.3176	0.652416	-1.2404	0.026758	uncharacterized LOC108279876 (LOC108279876), transcript variant X3, ncRNA
XM_017469925.3	19.454	4.41358	-1.24022	0.00866251	insulin-like growth factor binding protein 2b (igfbp2b), mRNA
XM_017462052.3	10.7602	3.9116	-1.23913	0.0357807	uncharacterized LOC108261164 (LOC108261164), mRNA
XM_053686442.1	21.7849	4.07426	-1.23809	0.00648095	EMILIN-3 (LOC108276321), mRNA
XM_017457261.3	12.9159	2.43993	-1.23294	0.0238593	tripartite motif-containing protein 16 (LOC108258554), mRNA
XM_017483129.3	12.0113	2.35516	-1.23059	0.0283038	transducer of ERBB2, 1a (tob1a), transcript variant X1, mRNA
XM_047152096.2	20.9948	5.65875	-1.22713	0.0072154	uncharacterized LOC108259772 (LOC108259772), mRNA
XM_053688034.1	23.8145	3.35991	-1.2265	0.00500189	microtubule-associated protein, RP/EB family, member 3b (mapre3b), transcript variant X3, mRNA
XM_053681266.1	11.1128	2.14823	-1.22629	0.0333883	calcium/calmodulin-dependent protein kinase (CaM kinase) II delta 1 (camk2d1), transcript variant X7, mRNA
XM_017457006.3	35.4789	4.23747	-1.22575	0.00157689	interferon-induced protein 44 (LOC108258395), mRNA
XM_047152440.2	14.9422	1.55929	-1.22522	0.0168456	nudix hydrolase 21 (nudt21), transcript variant X1, mRNA
XM_017488132.3	16.8916	6.30503	-1.22234	0.0124222	cellular communication network factor 1 (ccn1), mRNA
XM_017469379.3	15.339	5.71482	-1.22041	0.0159641	splicing factor 3b, subunit 1 (sf3b1), transcript variant X2, mRNA
XM_017488996.3	11.1051	2.21216	-1.21672	0.0334216	SMG6 nonsense mediated mRNA decay factor (smg6), transcript variant X1, mRNA
XM_017469941.3	13.9352	4.01309	-1.21535	0.0199017	ECRG4 augurin precursor a (ecrg4a), mRNA
XM_017459354.3	39.3822	7.18921	-1.21528	0.00114129	erythropoietin receptor (epor), mRNA
XM_017466927.3	11.1223	9.88157	-1.2148	0.0337814	selenoprotein P (selenop), mRNA
XM_017451052.3	14.4938	5.07307	-1.21224	0.0183816	matrix metallopeptidase 19 (mmp19), mRNA
XM_053676663.1	17.5804	4.53351	-1.21173	0.0110889	aldehyde oxidase 6 (aox6), mRNA
XM_053686633.1	11.4595	2.95851	-1.2113	0.0314322	uncharacterized LOC128635179 (LOC128635179), mRNA
XM_053682037.1	15.391	2.74977	-1.2112	0.0155948	leukotriene C4 synthase (ltc4s), mRNA
XM_017478404.3	19.5657	2.72163	-1.20626	0.00858716	notum, palmitoleoyl-protein carboxylesterase b (notum1b), mRNA
XM_017470445.3	34.1018	4.48985	-1.20366	0.00177938	monoamine oxidase (mao), mRNA
XM_017478326.3	24.6434	4.50912	-1.20075	0.00453907	transmembrane channel-like 8 (tmc8), mRNA
XM_053680001.1	10.4746	2.47048	-1.20036	0.037593	growth hormone receptor a (ghra), mRNA
XM_017457607.3	10.2025	3.29831	-1.19989	0.0395884	adhesion G protein-coupled receptor E3 (LOC108258741), mRNA
XM_047150861.2	11.6762	2.63178	-1.19846	0.0301238	G-protein coupled receptor family C group 6 member A (LOC108257671), transcript variant X1, mRNA
XM_017458945.3	10.321	0.881008	-1.19837	0.0388374	adrenoceptor alpha 2A (adra2a), mRNA
XM_017456814.3	20.2193	2.3631	-1.1983	0.00792788	anosmin 1a (anos1a), mRNA
XM_017459340.3	11.9796	2.22601	-1.19569	0.0284407	iroquois homeobox 3a (irx3a), mRNA
XM_017480727.3	13.5678	5.21364	-1.18963	0.0214945	chemokine (C-C motif) receptor 7 (ccr7), mRNA
XM_017460429.3	10.7582	2.55551	-1.18616	0.0357634	FXYD domain containing ion transport regulator 2 (fxyd2), mRNA
XM_017474751.3	17.2188	9.06148	-1.18609	0.0117057	secreted protein, acidic, cysteine-rich (osteonectin) (sparc), mRNA
XM_017474679.3	9.24066	1.59142	-1.18523	0.0488486	uncharacterized si:dkey-234i14.6 (si:dkey-234i14.6), mRNA
XM_017468173.3	11.1543	3.75412	-1.18473	0.0331486	cytosolic sulfotransferase 3 (LOC108265625), mRNA
XM_017485164.3	42.8749	4.79021	-1.18111	0.000810565	solute carrier family 9 member A1b (slc9a1b), mRNA
XM_017470320.3	20.8107	5.58287	-1.18045	0.00735346	inhibin subunit beta B (inhbb), mRNA
XM_017476995.3	23.2113	7.08123	-1.18007	0.00538319	family with sequence similarity 167 member B (fam167b), mRNA
XM_017491035.3	32.2751	3.90376	-1.17537	0.00201479	N-acetylated alpha-linked acidic dipeptidase 2 (naalad2), mRNA
XM_017466928.2	27.7839	2.83561	-1.17363	0.00323994	GDNF family receptor alpha 2a (gfra2a), mRNA
XM_017489442.3	12.5884	1.71617	-1.17146	0.0254092	stearoyl-CoA desaturase 5 (LOC108277083), mRNA
XM_053683508.1	12.6095	1.86547	-1.17106	0.0252975	CMRF35-like molecule 8 (LOC108271668), mRNA
XM_017476217.3	12.728	3.60796	-1.16802	0.024761	transforming growth factor, beta 2 (tgfb2), mRNA
XM_017489040.3	11.3958	1.26511	-1.1678	0.0316864	FH2 domain containing 3 (fhdc3), mRNA
XM_017471904.2	14.9032	5.42715	-1.16608	0.0170833	uncharacterized LOC108267632 (LOC108267632), mRNA
XM_053686359.1	18.2735	3.92891	-1.16564	0.010125	protein Wnt-7a (LOC108276349), mRNA
XM_053676142.1	29.419	8.52961	-1.16318	0.00274592	uncharacterized LOC108258727 (LOC108258727), mRNA
XM_017489476.3	13.0954	1.87272	-1.15948	0.0232188	eva-1 homolog C (C. elegans) (eva1c), mRNA
XM_017454365.3	27.589	4.90472	-1.15807	0.00329041	heme-binding protein soul5 (soul5), mRNA
XM_053674266.1	28.1874	6.28279	-1.15604	0.00312457	protein NLRC3 (LOC128628652), mRNA
XM_053674388.1	16.9512	7.70102	-1.15505	0.0121879	BOLA class I histocompatibility antigen, alpha chain BL3-6 (LOC108255434), mRNA
XM_017455948.3	35.0982	4.98501	-1.15152	0.00160833	creatine kinase, brain b (ckbb), mRNA
XR_008396934.1	9.3402	1.72283	-1.15045	0.0477907	uncharacterized LOC128633542 (LOC128633542), ncRNA
XM_017482522.3	17.5266	2.34929	-1.15009	0.0111664	synaptogyrin-1 (LOC108273352), transcript variant X1, mRNA
XR_001810219.3	13.2905	2.36507	-1.14989	0.0224603	uncharacterized LOC124626003 (LOC124626003), ncRNA
XM_017456397.3	12.6553	5.6015	-1.14875	0.0255155	ral guanine nucleotide dissociation stimulator-like 1 (LOC108258078), mRNA
XM_017474180.3	10.6501	0.643809	-1.14856	0.0364359	SET domain containing 7, histone lysine methyltransferase (setd7), transcript variant X2, mRNA
XM_017493940.3	33.8696	6.61438	-1.1474	0.00179723	ethanolamine kinase 1 (etnk1), transcript variant X1, mRNA
XM_017456421.3	23.3799	3.32605	-1.14528	0.00527008	formin 1 (fmn1), mRNA
XM_017469013.3	14.2017	2.28487	-1.14416	0.0190059	PR domain containing 2, with ZNF domain a (prdm2a), mRNA
XM_017452890.3	31.8378	2.95786	-1.13548	0.00211012	dual-specificity tyrosine-(Y)-phosphorylation regulated kinase 1B (dyrk1b), transcript variant X3, mRNA
XM_053673689.1	31.403	7.48825	-1.1348	0.00222549	annexin A14 (anxa14), mRNA
XM_017480679.3	10.5636	2.03488	-1.13009	0.037117	lysophosphatidylcholine acyltransferase 1 (lpcat1), mRNA
XM_017481623.3	11.8897	4.77348	-1.12465	0.0291329	E3 ubiquitin-protein ligase TRIM33 (LOC108272835), mRNA
XM_017475765.3	20.224	3.27293	-1.1235	0.00792788	T cell activation RhoGTPase activating protein a (tagapa), mRNA
XR_001812972.3	10.9457	1.17775	-1.12219	0.0343007	uncharacterized LOC108266881 (LOC108266881), ncRNA
XM_053684916.1	12.1024	2.61229	-1.12114	0.0278534	integrin alpha-M (LOC108273645), mRNA
XM_017471391.3	19.3856	3.77072	-1.11953	0.00871742	uncharacterized LOC108267350 (LOC108267350), mRNA
XM_017480332.3	27.9176	6.60442	-1.11607	0.00320063	regulator of G protein signaling 5a (rgs5a), mRNA
XR_008397895.1	17.474	1.8232	-1.11515	0.0112686	uncharacterized LOC128634984 (LOC128634984), ncRNA
XM_017477309.2	19.33	8.36181	-1.11254	0.00876936	chemokine (C-C motif) ligand 25b (ccl25b), mRNA
XM_017452141.3	10.9843	4.70097	-1.11168	0.0342731	uncharacterized LOC108255847 (LOC108255847), mRNA
NM_001200865.1	15.3717	5.77674	-1.10855	0.0157153	solute carrier family 25 member 55b (slc25a55b), mRNA
XM_017473168.3	12.2031	3.69946	-1.10806	0.0273466	uncharacterized LOC108268292 (LOC108268292), mRNA
XM_017473150.3	13.5228	3.75605	-1.10787	0.0214537	uncharacterized LOC108268284 (LOC108268284), mRNA
XM_017453888.3	17.1218	3.6374	-1.10747	0.011863	APC membrane recruitment protein 2 (amer2), mRNA
XM_017452622.3	22.2708	4.54854	-1.10643	0.00613286	chemokine (C-C motif) receptor 9b (ccr9b), mRNA
XM_017467201.2	12.7647	0.430595	-1.10614	0.024617	G protein-coupled receptor 61 (gpr61), mRNA
XM_017459288.2	12.5378	5.09196	-1.10389	0.0258589	hydroxysteroid (11-beta) dehydrogenase 2 (hsd11b2), mRNA
XM_017458998.3	10.1948	6.83864	-1.09828	0.0403905	uncharacterized protein LOC415190 homolog (zgc:86896), mRNA
XM_017466283.3	13.6215	0.873908	-1.09619	0.0210985	ring finger protein 141 (rnf141), transcript variant X1, mRNA
XM_017460243.3	16.1185	4.84296	-1.09368	0.0139338	family with sequence similarity 78 member Ab (fam78ab), mRNA
XM_017468878.3	18.5113	3.37335	-1.09232	0.00978856	TraB domain containing 2B (trabd2b), mRNA
XM_017483978.2	20.8277	5.66921	-1.08952	0.00734721	histidine rich calcium binding protein (hrc), mRNA
XM_047155526.2	9.79777	0.796662	-1.08684	0.0434045	cyclin-dependent kinase 17 (LOC108265240), transcript variant X4, mRNA
XM_017494583.3	40.6379	4.64303	-1.08508	0.00100517	B-Raf proto-oncogene, serine/threonine kinase (braf), mRNA
XM_017478932.3	9.58651	0.690926	-1.08403	0.0456048	LIM domain only 1 (lmo1), mRNA
NM_001200077.1	14.6931	10.0743	-1.08283	0.0175098	metallothionein 2 (mt2), mRNA
XM_017493002.3	12.7825	1.64353	-1.08194	0.0245296	BCL2 interacting protein 1b (bnip1b), transcript variant X2, mRNA
XM_017470382.3	33.5261	6.50821	-1.08159	0.00182453	speckle type BTB/POZ protein like a (spopla), mRNA
XM_017490157.3	18.2919	4.29275	-1.08061	0.0101001	polypeptide N-acetylgalactosaminyltransferase 17 (galnt17), mRNA
XM_047151550.2	12.0795	1.73534	-1.07727	0.0278739	X-linked Kx blood group (McLeod syndrome) (xk), mRNA
XM_053683189.1	15.4298	2.64851	-1.07525	0.0155083	GATA zinc finger domain containing 2Ab (gatad2ab), transcript variant X9, mRNA
XM_017457171.2	15.8481	3.06173	-1.07385	0.0144853	CCN family member 1 (LOC108258496), mRNA
XM_017473680.3	16.7408	4.37865	-1.07361	0.0126287	ectonucleotide pyrophosphatase/phosphodiesterase 6 (enpp6), mRNA
XM_017485328.3	24.5656	6.82213	-1.07096	0.0045764	sperm acrosome associated 4 like (spaca4l), mRNA
XM_017468345.3	13.8205	6.44566	-1.07019	0.0203739	ATPase sarcoplasmic/endoplasmic reticulum Ca2+ transporting 2a (atp2a2a), mRNA
XM_017464865.3	15.2003	1.2177	-1.06693	0.0161423	Thioredoxin-like (zgc:56493), transcript variant X2, mRNA
XM_017483396.3	18.9017	2.63388	-1.06665	0.00928112	disintegrin and metalloproteinase domain-containing protein 12 (LOC108273823), transcript variant X1, mRNA
XM_017462906.3	11.0313	5.48007	-1.06581	0.0342346	docking protein 1a (dok1a), mRNA
XM_053679962.1	16.092	4.0441	-1.0655	0.013971	uncharacterized LOC128632760 (LOC128632760), mRNA
XM_017463752.3	9.46689	2.3856	-1.06281	0.0465215	SERTA domain containing 4 (sertad4), transcript variant X1, mRNA
XM_053678188.1	17.602	5.17326	-1.06166	0.0110889	cyclin L1a (ccnl1a), transcript variant X3, mRNA
XM_017487539.3	13.0017	1.90492	-1.06076	0.0234666	protein-L-isoaspartate O-methyltransferase domain-containing protein 2 (LOC108276136), transcript variant X1, mRNA
XM_017485840.3	10.1544	1.65726	-1.05988	0.0400729	interleukin-17B (LOC108275201), mRNA
XM_017481210.3	15.0866	3.78706	-1.05747	0.0164236	endonuclease/exonuclease/phosphatase family domain containing 1 (eepd1), mRNA
NM_001201255.1	27.2833	4.36017	-1.05481	0.00337855	dual specificity phosphatase 22a (dusp22a), mRNA
XM_053680893.1	16.0138	2.60824	-1.05444	0.0141227	uncharacterized LOC128632916 (LOC128632916), mRNA
XM_017487746.3	20.676	3.48391	-1.05176	0.00746314	eukaryotic translation elongation factor 1 alpha 2 (eef1a2), mRNA
XM_053677299.1	12.2611	2.33237	-1.05041	0.0270311	proprotein convertase subtilisin/kexin type 5a (pcsk5a), mRNA
XM_047160832.2	22.2231	2.90924	-1.04961	0.00616898	glycoprotein integral membrane protein 1 (LOC108257010), mRNA
XR_008393936.1	10.1025	1.62338	-1.04752	0.0404237	uncharacterized LOC128629559 (LOC128629559), ncRNA
NM_001200166.1	14.3441	8.74039	-1.04682	0.0185871	matrix Gla protein (mgp), mRNA
XM_017479787.3	15.288	2.66277	-1.04444	0.0158802	DNA-damage-inducible transcript 3 (ddit3), transcript variant X1, mRNA
XM_017465137.3	11.5474	2.22081	-1.04135	0.0307901	Ras association domain family member 9 (rassf9), mRNA
XM_017453769.3	20.2282	5.02357	-1.04029	0.00792788	erythrocyte membrane protein band 4.1b (epb41b), mRNA
XM_017471601.3	42.479	4.72599	-1.03962	0.000841621	serine/threonine-protein kinase D3 (LOC108267503), mRNA
NM_001200431.2	26.255	4.73901	-1.03948	0.00378903	zinc transporter zip9 (s39a9), mRNA
XM_017460369.3	14.4269	1.64527	-1.03667	0.0183816	dynamin 1a (dnm1a), mRNA
XM_053683563.1	11.6918	7.43951	-1.03603	0.0302055	myosin-7 (LOC108261465), mRNA
XM_017469428.3	27.3553	5.13644	-1.03589	0.0033536	NGFI-A binding protein 1b (EGR1 binding protein 1) (nab1b), transcript variant X1, mRNA
XM_017465263.3	37.7846	9.21611	-1.03347	0.00131449	CCAAT enhancer binding protein delta (cebpd), mRNA
XM_017478663.3	12.0081	1.56299	-1.03295	0.0283092	protein APCDD1 (LOC108271233), mRNA
XM_017458072.3	19.7626	8.13029	-1.03066	0.00836202	ADAM metallopeptidase with thrombospondin type 1 motif, 1 (adamts1), mRNA
XM_017468566.3	10.8663	2.39169	-1.03028	0.0349353	B-cell linker protein (si:dkeyp-117b11.1), mRNA
XM_017450167.3	16.0175	6.72256	-1.03009	0.0141227	coenzyme Q8A, genome duplicate a (coq8aa), mRNA
XM_017467052.3	18.1714	2.9162	-1.02577	0.0102362	cyclin-dependent kinase inhibitor 2C (p18, inhibits CDK4) (cdkn2c), mRNA
XM_017490047.3	30.3103	4.79507	-1.02428	0.00246428	immunoglobulin superfamily, member 5a (igsf5a), mRNA
XM_017476531.3	10.4538	1.73951	-1.0224	0.0377722	serine protease HTRA1A (LOC108270147), transcript variant X1, mRNA
XM_017476263.3	18.6744	3.66657	-1.02123	0.00958076	collagen, type XII, alpha 1a (col12a1a), transcript variant X2, mRNA
XM_017461304.3	11.1933	1.54755	-1.01997	0.0328322	collagen alpha-1(IX) chain (LOC108260768), mRNA
XM_017482023.3	80.923	6.01617	-1.01827	0.000128504	nuclear receptor subfamily 1, group D, member 2b (nr1d2b), mRNA
XM_017473192.3	14.1307	3.60729	-1.01799	0.0192048	progestin and adipoQ receptor family member 9 (paqr9), mRNA
XM_017458214.3	14.3542	4.7475	-1.01413	0.0185559	Kruppel-like factor 5a (klf5a), mRNA
XM_017474172.3	14.1369	3.5927	-1.0128	0.0191973	MCF.2 cell line derived transforming sequence a (mcf2a), mRNA
XR_008393084.1	16.523	1.86119	-1.01259	0.0131192	ligase I, DNA, ATP-dependent (lig1), transcript variant X4, misc_RNA
XM_017454591.3	67.0148	6.90871	-1.01212	0.000234788	phosphatidic acid phosphatase type 2D (ppap2d), mRNA
XM_017454213.3	15.426	8.0993	-1.01046	0.0155083	cellular communication network factor 2a (ccn2a), mRNA
XM_053678205.1	40.9168	6.74799	-1.00972	0.000983718	phosphodiesterase 8A (pde8a), mRNA
XM_017495299.3	15.8979	4.44622	-1.00843	0.0143818	BMP binding endothelial regulator (bmper), mRNA
XR_001810802.3	15	2.08348	-1.00793	0.0166733	uncharacterized LOC108259028 (LOC108259028), ncRNA
XM_017491417.3	21.283	8.65078	-1.00631	0.00697828	uncharacterized protein LOC564559 homolog (zgc:162730), mRNA
XM_053673839.1	15.7133	6.09074	-1.00579	0.0147742	collagen, type XI, alpha 1b (col11a1b), mRNA
XM_053676259.1	9.24558	1.33476	-1.0051	0.0488044	zinc finger, FYVE domain containing 27 (zfyve27), transcript variant X8, mRNA
XM_017472225.2	22.1127	5.08955	-1.00451	0.00622607	acetylcholinesterase (ache), transcript variant X1, mRNA
XM_017453957.3	10.495	2.01347	-1.00414	0.0375397	TNF superfamily member 14 (tnfsf14), mRNA
XM_017460778.3	22.0782	4.99223	-1.00239	0.0062487	frizzled class receptor 9a (fzd9a), mRNA
XM_053679360.1	13.3835	2.30105	-1.00151	0.0220599	cadherin, EGF LAG seven-pass G-type receptor 2 (celsr2), mRNA
XM_017483678.3	50.059	7.36531	-1.00058	0.00054132	Rho GTPase activating protein 27 (arhgap27), mRNA
XM_017457986.3	46.4289	7.67752	1.00012	0.000695471	nuclear factor of kappa light polypeptide gene enhancer in B-cells inhibitor, zeta (nfkbiz), mRNA
XM_017471038.3	17.8686	3.2222	1.00054	0.0107085	zinc finger protein 501 (LOC108267083), mRNA
XM_053687625.1	37.1769	9.25063	1.00338	0.00137269	asparaginyl-tRNA synthetase 1 (nars1), mRNA
XM_017487114.3	28.1428	4.03283	1.00445	0.00313587	tubulin alpha-1A chain (LOC108275946), mRNA
XM_017472593.3	42.9513	6.80783	1.00667	0.000810565	coagulation factor XIII, A1 polypeptide b (f13a1b), mRNA
XM_017485523.3	25.7366	4.52091	1.0069	0.00399013	Ferritin light chain, oocyte isoform-like (zgc:172145), mRNA
XM_017484371.3	32.2285	9.54183	1.00746	0.00201479	calmodulin 2b, (phosphorylase kinase, delta) (calm2b), mRNA
XM_053675946.1	27.429	3.43692	1.00803	0.0033191	B-cell receptor CD22 (LOC108258435), mRNA
XM_017475256.2	9.54486	0.818312	1.01114	0.0458283	spermatogenesis associated 4 (spata4), mRNA
XM_017491482.3	35.3509	8.15793	1.01245	0.00158506	cathepsin C (ctsc), mRNA
XM_017478465.2	44.2628	6.81941	1.01432	0.000765839	pyrroline-5-carboxylate reductase 1b (pycr1b), mRNA
XM_017458943.3	10.999	6.11663	1.01571	0.0342731	beta-1,3-galactosyltransferase 2 (LOC108259427), mRNA
XM_053676581.1	33.8242	6.0512	1.01697	0.00180218	neutrophil cytosolic factor 4 (ncf4), mRNA
XM_017496428.3	10.9689	6.29479	1.01896	0.0343909	forkhead box L2b (foxl2b), mRNA
NM_001200548.1	55.7817	6.33161	1.01936	0.000391535	ELOVL fatty acid elongase 6 (elovl6), mRNA
XM_017485628.3	32.2073	5.13934	1.02064	0.00201479	CD44 molecule (Indian blood group) b (cd44b), mRNA
XM_017493370.3	21.3794	8.14519	1.02308	0.00688742	thrombospondin 4b (thbs4b), mRNA
XM_017493838.3	50.4156	8.04076	1.02449	0.000536139	ABRA C-terminal like (abracl), mRNA
XM_017455311.3	17.5257	4.42261	1.03074	0.0111664	RecQ helicase-like 4 (recql4), mRNA
XM_017485895.3	28.4085	6.25027	1.03302	0.00306936	galactokinase 2 (galk2), mRNA
XM_017474754.3	18.953	6.04315	1.039	0.00920416	mixed lineage kinase domain like pseudokinase (LOC108269146), mRNA
XM_017460751.3	19.1586	4.08117	1.03976	0.00893572	HAUS augmin-like complex, subunit 4 (haus4), mRNA
XM_017476265.3	20.1777	4.58457	1.04001	0.00796084	polymerase (DNA directed), epsilon 2 (pole2), mRNA
NM_001200390.2	34.9459	8.42172	1.0419	0.00163773	signal sequence receptor, gamma (ssr3), mRNA
XM_017494602.2	23.942	7.34852	1.0423	0.00492177	leukotriene A4 hydrolase (lta4h), mRNA
NM_001200399.1	9.45757	3.6571	1.04432	0.0466114	sterol-C5-desaturase (sc5d), mRNA
XM_017471159.1	22.4787	4.59688	1.0467	0.00595032	fatty acid binding protein 4b (fabp4b), mRNA
XM_017480267.3	10.9055	5.98453	1.04764	0.0351319	ubiquitin-like modifier activating enzyme 7 (uba7), mRNA
XM_017494783.3	14.9821	5.25814	1.05116	0.0167062	adrenomedullin 2a (adm2a), mRNA
XM_017487218.3	28.9972	12.1382	1.05321	0.00285219	keratin, type I cytoskeletal 18 (LOC108275990), mRNA
XM_053681789.1	17.2274	2.44241	1.05425	0.0117056	glucosidase, beta, acid 3 (gba3), mRNA
XM_017493593.3	50.5787	5.03139	1.0549	0.00053209	arylsulfatase B (LOC108279373), mRNA
XM_017481433.3	15.2941	6.97001	1.05495	0.0158759	uncharacterized LOC108272745 (LOC108272745), mRNA
XM_017475688.3	20.2055	4.25698	1.05616	0.00792957	E3 ubiquitin-protein ligase TRIM39 (LOC108269711), mRNA
XM_017454491.3	25.6225	6.92911	1.06025	0.0040462	digestive cysteine proteinase 2 (LOC108257078), mRNA
XM_017483254.3	52.898	8.16984	1.06253	0.000478329	N-ethylmaleimide-sensitive factor b (nsfb), mRNA
XM_017486180.3	16.8912	4.49888	1.06438	0.0122915	zinc finger CCCH-type containing 12Ab (zc3h12ab), mRNA
XM_017478553.3	30.3391	6.54655	1.06607	0.00246416	myeloid-derived growth factor (mydgf), mRNA
XM_017492528.3	26.3507	6.95557	1.07039	0.00376293	low density lipoprotein receptor a (ldlra), mRNA
XM_017485987.3	37.99	4.49058	1.07122	0.00128526	fin bud initiation factor a (fibina), mRNA
XM_017493489.3	18.0902	3.45587	1.07264	0.010323	fucosyltransferase 7 (alpha (1,3) fucosyltransferase) (fut7), mRNA
XM_017475604.3	27.2477	2.41077	1.07514	0.00339088	ras-related protein Rab-15 (LOC108269633), mRNA
XM_017494204.3	23.5741	6.2622	1.07609	0.00513483	microsomal glutathione S-transferase 1 (LOC108279760), mRNA
XR_001812259.3	33.1606	4.88787	1.07667	0.00185737	uncharacterized LOC108263745 (LOC108263745), ncRNA
NM_001200535.1	51.4609	5.32015	1.07987	0.000504098	ATPase H+ transporting V1 subunit E1b (atp6v1e1b), mRNA
XM_017492487.3	17.0139	2.10902	1.08332	0.0120396	STEAP family member 2, metalloreductase (LOC108278826), mRNA
XM_017485826.3	37.3361	6.16127	1.084	0.00137184	Spi-1 proto-oncogene a (spi1a), mRNA
NM_001200444.1	56.089	5.37941	1.08597	0.000391413	arsenite methyltransferase (as3mt), mRNA
XM_017491823.3	26.1567	5.19476	1.08614	0.00380285	deoxynucleoside kinase (zgc:110540), mRNA
XM_017494470.2	29.1971	3.40048	1.09045	0.00280675	adenosine deaminase 2b (ada2b), mRNA
XM_047153336.2	25.0859	4.68302	1.09683	0.00427697	ATP-sensitive inward rectifier potassium channel 1 (LOC124627015), mRNA
XM_017483183.3	46.5216	8.59337	1.09814	0.000693831	capping protein (actin filament), gelsolin-like b (capgb), mRNA
XM_017487115.2	36.9328	10.344	1.09844	0.00138697	tubulin alpha-1C chain (LOC128628657), mRNA
XM_017474680.3	52.101	9.43706	1.10287	0.000482089	protein disulfide isomerase family A, member 3 (pdia3), mRNA
XM_017469070.3	27.7431	9.6328	1.11138	0.00325407	anterior gradient 1 (agr1), mRNA
XR_008393937.1	15.54	2.57277	1.11176	0.0152021	uncharacterized LOC128629560 (LOC128629560), ncRNA
XM_017468929.3	19.8841	2.06819	1.11665	0.00823322	NK2 transcription factor related 7 (nkx2.7), mRNA
XM_017482192.3	11.5527	4.07461	1.11992	0.0307687	negative regulator of reactive oxygen species (nrros), mRNA
XM_017477863.3	18.495	5.15886	1.12052	0.00979624	sphingosine-1-phosphate receptor 4 (s1pr4), mRNA
XM_017461093.3	21.0627	4.88978	1.12104	0.00713425	dCTP pyrophosphatase 1 (dctpp1), mRNA
XM_017461390.3	21.353	3.89511	1.12277	0.00690124	methylsterol monooxygenase 1 (msmo1), mRNA
XM_017484294.3	9.20765	0.420849	1.12437	0.049206	ciliary associated calcium binding coiled-coil 1 (cabcoco1), mRNA
XM_017478568.3	67.8342	7.80942	1.12574	0.00022998	switching B cell complex subunit SWAP70a (swap70a), mRNA
XM_017492434.3	50.6228	8.61187	1.12829	0.00053209	hydroxysteroid (17-beta) dehydrogenase 14 (hsd17b14), mRNA
NM_001201008.1	21.5879	10.7208	1.13475	0.00664266	glyceraldehyde-3-phosphate dehydrogenase, spermatogenic (gapdhs), mRNA
XM_017475778.3	17.4242	4.60552	1.13523	0.0113747	GTP cyclohydrolase 1 (gch1), mRNA
XM_017494265.3	53.5307	9.37164	1.13566	0.000453581	heat shock protein 90, beta (grp94), member 1 (hsp90b1), mRNA
XM_017496269.3	40.4496	4.34589	1.1368	0.00101907	cytochrome b-c1 complex subunit 6, mitochondrial (LOC108280833), mRNA
XM_017464253.3	19.8976	5.44752	1.13843	0.00823209	mutS homolog 6 (E. coli) (msh6), mRNA
NM_001200200.1	30.9371	6.04481	1.13886	0.00233382	bactericidal permeability-increasing protein (LOC100304639), mRNA
XM_017493326.3	15.1244	2.29549	1.14101	0.0163608	protein phosphatase 1, regulatory (inhibitor) subunit 14Ba (ppp1r14ba), mRNA
XM_017484624.2	17.7432	4.0245	1.14851	0.0108825	arginine vasopressin receptor 1Aa (avpr1aa), mRNA
XM_017466175.3	28.2747	3.16935	1.1533	0.00310455	peptide deformylase, mitochondrial (pdf), mRNA
XM_017465728.3	11.8534	0.971671	1.15331	0.0291631	solute carrier family 6 member 15 (slc6a15), mRNA
XM_017470792.3	29.3471	3.23217	1.15521	0.00275523	regulator of calcineurin 1a (rcan1a), transcript variant X2, mRNA
XM_017496215.3	49.1544	9.80885	1.15738	0.000564442	calreticulin 3b (calr3b), mRNA
XM_017492328.3	19.7092	3.6461	1.16326	0.00841353	G protein-coupled receptor 34 like (gpr34l), mRNA
NM_001200451.1	45.3906	6.45883	1.18045	0.000729594	creatine kinase, brain a (ckba), mRNA
XM_017491760.3	14.9763	6.41292	1.1812	0.0168893	4-aminobutyrate aminotransferase (abat), mRNA
XM_017479574.3	10.4784	3.74127	1.18193	0.037593	centromere protein S (cenps), mRNA
XM_017451686.3	56.9704	5.45124	1.18905	0.000368185	dihydrofolate reductase (dhfr), mRNA
XM_017453682.2	61.6427	8.30125	1.18956	0.000297475	protein disulfide isomerase family A, member 4 (pdia4), mRNA
XM_017451811.3	73.961	9.01941	1.18957	0.000162391	histone H1 (LOC108255681), mRNA
XM_017465635.3	12.1379	2.00934	1.19066	0.027655	potassium voltage-gated channel, subfamily G, member 4a (kcng4a), mRNA
XM_017484465.3	52.3688	5.90059	1.19252	0.000482089	mutS homolog 2 (E. coli) (msh2), mRNA
XM_047154544.2	10.9506	3.94534	1.19405	0.0342844	NLR family CARD domain-containing protein 3 (LOC124627791), mRNA
XM_017494045.3	35.5311	5.64051	1.20245	0.00157213	endosome-lysosome associated apoptosis and autophagy regulator family member 2b (elapor2b), mRNA
XM_047155702.2	49.8701	5.03337	1.20411	0.00054132	polymerase (DNA directed), alpha 2 (pola2), mRNA
XM_017493973.1	51.9865	4.96086	1.21063	0.000482089	origin recognition complex, subunit 5 (orc5), mRNA
XM_017492316.3	46.1018	6.71921	1.21177	0.000710946	dynein light chain 2, cytoplasmic (LOC108278758), mRNA
XM_017452540.3	18.2741	6.34212	1.21331	0.0101313	transcriptional and immune response regulator a (tcima), mRNA
XM_017494382.3	14.635	3.27256	1.21715	0.0177099	6-phosphofructo-2-kinase/fructose-2,6-biphosphatase 3 (pfkfb3), transcript variant X1, mRNA
XM_053688411.1	13.5416	2.44402	1.22474	0.0213802	myelin-associated glycoprotein (LOC124629234), mRNA
XM_017481784.3	39.5793	4.89905	1.23478	0.001119	urotensin-2 receptor 4 (uts2r4), mRNA
XM_017495790.3	10.6699	1.59008	1.23561	0.0363958	polymeric immunoglobulin receptor (LOC108280615), mRNA
XM_017465040.3	21.9234	6.20362	1.24858	0.00636784	helicase, lymphoid specific (hells), mRNA
XM_017469942.3	23.7816	3.57239	1.24896	0.00502355	chemokine (C-X-C motif) receptor 3, tandem duplicate 2 (cxcr3.2), mRNA
XM_017451063.3	56.1609	7.4215	1.24949	0.000391413	minichromosome maintenance complex component 2 (mcm2), mRNA
XM_017492436.2	9.81724	5.95057	1.25032	0.0452144	kinesin family member 4 (kif4), mRNA
XM_017489901.3	9.45836	3.60171	1.25182	0.0466287	spindle and kinetochore associated complex subunit 1 (ska1), mRNA
XM_017465562.3	49.4379	10.2658	1.25264	0.000558115	coactosin-like F-actin binding protein 1 (cotl1), mRNA
XM_017490052.2	44.9389	8.37906	1.25585	0.000729594	proliferating cell nuclear antigen (pcna), mRNA
XM_017464663.3	18.1292	5.07739	1.25975	0.0102902	C-X-C motif chemokine 9 (LOC108263637), mRNA
XM_017483372.3	15.3041	4.63524	1.26215	0.0158759	C-type lectin domain family 4 member M (LOC108273809), mRNA
XM_017474076.3	10.3356	0.485296	1.2638	0.0387225	N-acetyllactosaminide beta-1,3-N-acetylglucosaminyltransferase 2 (si:dkey-160o24.3), mRNA
XM_017482527.3	11.5661	6.56054	1.26651	0.0317701	anterior gradient protein 2 homolog (LOC108273355), mRNA
XM_053681848.1	10.4902	3.09631	1.26931	0.0375724	E3 ubiquitin-protein ligase TRIM39 (LOC108268233), mRNA
XM_053681120.1	10.1902	1.02642	1.26997	0.0397186	uncharacterized LOC128632935 (LOC128632935), mRNA
XM_017469189.2	13.6593	7.51249	1.26999	0.021476	C-type lectin domain containing 1 (cldc1), mRNA
XM_017491904.3	50.0943	4.65814	1.27314	0.00054132	checkpoint kinase 1 (chek1), mRNA
XM_053674135.1	13.1891	7.80142	1.27398	0.0233905	aerolysin-like protein (LOC108281062), mRNA
XM_017464882.3	22.1985	4.25433	1.27809	0.00618832	solute carrier family 1 member 4 (slc1a4), mRNA
XM_017496387.3	20.1037	11.0093	1.27935	0.00800528	CD59 glycoprotein (LOC108280891), mRNA
XM_017458930.3	10.0852	0.898201	1.28044	0.0405258	sialoadhesin (LOC108259415), mRNA
XM_053686104.1	15.4452	4.98466	1.28089	0.0156836	DNA primase subunit 1 (prim1), mRNA
XM_017453555.3	21.367	3.17874	1.28291	0.00689319	RAD54 homolog B (rad54b), mRNA
NM_001201274.2	12.6514	3.82828	1.28576	0.0251019	ubiquitin cross-reactive protein (ucrp), mRNA
XM_017476455.3	33.6229	7.50292	1.29085	0.00182453	tripeptidyl peptidase I (tpp1), mRNA
XM_017460297.3	66.0731	7.93042	1.29341	0.000243966	cystatin-B (LOC108260204), mRNA
XM_017453964.3	81.6316	4.57058	1.29412	0.000127136	cell division cycle associated 7b (cdca7b), mRNA
XM_017482623.2	13.1823	4.03784	1.29874	0.0228864	matrix metallopeptidase 25b (mmp25b), mRNA
NM_001278803.1	79.234	8.70295	1.30434	0.000135784	protein disulfide isomerase family A, member 6 (pdia6), mRNA
XM_017480790.3	39.5707	3.78169	1.30968	0.001119	E2F transcription factor 3 (e2f3), mRNA
XM_017478780.3	9.27918	1.76539	1.31229	0.0483985	StAR-related lipid transfer (START) domain containing 5 (stard5), mRNA
XM_017480581.3	12.3521	2.59151	1.31802	0.0266561	high mobility group AT-hook 2b (si:ch211-161c3.6), mRNA
XM_017484110.3	26.2267	4.10114	1.32539	0.00379171	immunoglobulin superfamily member 6 (si:ch211-139g16.8), mRNA
NM_001200633.1	13.5871	3.75975	1.32723	0.0212438	GINS complex subunit 3 (gins3), mRNA
XM_017482508.3	57.3866	7.10633	1.33237	0.000368185	minichromosome maintenance complex component 6 (mcm6), mRNA
XM_017494593.2	18.8014	5.00013	1.33257	0.00948448	stabilin 2 (stab2), mRNA
XM_017459745.3	66.764	5.21939	1.33759	0.000234788	B-box and SPRY domain containing (bspry), mRNA
XM_017459102.3	12.0354	2.39595	1.33884	0.0281484	uncharacterized LOC108259524 (LOC108259524), mRNA
XM_017466850.3	76.3364	5.03039	1.3405	0.000146786	sulfiredoxin 1 homolog (S. cerevisiae) (srxn1), mRNA
XM_017486208.3	102.022	7.18889	1.34482	0.000104195	sulfide quinone oxidoreductase (sqor), mRNA
XM_017494137.3	26.3739	2.07183	1.34492	0.00375769	methionyl aminopeptidase 2a (metap2a), mRNA
XM_017450336.3	30.8564	4.80505	1.34546	0.00235656	v-myb avian myeloblastosis viral oncogene homolog-like 2b (mybl2b), mRNA
XR_008397855.1	11.7151	1.66243	1.35438	0.0298724	uncharacterized LOC128634927 (LOC128634927), ncRNA
XM_017467046.3	15.27	4.45803	1.35642	0.0160793	CDC45 cell division cycle 45 homolog (S. cerevisiae) (cdc45), mRNA
XM_017493722.3	20.4678	4.23132	1.36572	0.00767626	RAD51 associated protein 1 (rad51ap1), mRNA
XM_017481796.3	18.9572	3.16493	1.36675	0.00920416	cd7 antigen-like (cd7al), transcript variant X2, mRNA
XM_053674822.1	73.4663	6.8214	1.36784	0.000162391	minichromosome maintenance complex component 5 (mcm5), mRNA
NM_001200084.1	57.5773	9.09522	1.37104	0.000368185	P1, F-box associated domain containing (nccrp1), mRNA
XM_017456660.3	69.6978	6.94054	1.37141	0.000200707	minichromosome maintenance complex component 3 (mcm3), mRNA
XM_017470124.3	63.6643	4.56834	1.37142	0.000286387	laccase (multicopper oxidoreductase) domain containing 1 (lacc1), mRNA
XM_017479020.3	18.2308	3.20654	1.37342	0.0101706	IL-6 subfamily cytokine M17 (m17), mRNA
XM_017473001.3	10.8703	4.22711	1.3749	0.0354945	5-beta-cholestane-3-alpha,7-alpha-diol 12-alpha-hydroxylase (LOC108268189), mRNA
XM_017452809.3	11.4639	1.60342	1.37551	0.031413	C-C motif chemokine 19 (LOC108256200), mRNA
XM_053681833.1	14.5059	2.37366	1.37851	0.0181568	B-cell receptor CD22 (LOC128633102), mRNA
XM_017458811.3	30.7089	7.87462	1.3795	0.0023815	cytochrome b-245 heavy chain (LOC108259374), mRNA
XM_017493046.3	13.4967	5.37061	1.38109	0.0226345	deoxycytidine kinase (dck), mRNA
XM_017450562.3	62.7962	4.79892	1.38496	0.000287736	canopy FGF signaling regulator 2 (cnpy2), mRNA
XM_017475199.3	33.0018	3.75635	1.38782	0.00188125	ADAM metallopeptidase domain 19b (adam19b), mRNA
NM_001200438.1	58.7265	3.92206	1.38896	0.000357906	Q-nucleotide N-glycosylase 1 (c5h9orf64), mRNA
XM_017495781.3	16.4205	2.86118	1.39123	0.0132876	CMRF35-like molecule 1 (LOC108280611), mRNA
XM_017471869.3	52.8039	8.79061	1.3944	0.000478329	peroxiredoxin 1 (prdx1), mRNA
XM_047156287.2	20.7087	1.42323	1.40152	0.00743573	ankyrin and armadillo repeat containing (ankar), mRNA
XM_017464884.3	52.1884	5.96696	1.40866	0.000482089	pleckstrin (plek), mRNA
XM_017459411.3	42.9477	4.18148	1.42253	0.000810565	MIS12 kinetochore complex component (mis12), mRNA
NM_001200190.1	20.06	2.07557	1.42524	0.00804396	progestin and adipoQ receptor family member VIII (paqr8), mRNA
NM_001200335.1	20.8454	10.4184	1.4273	0.00734721	matrix metalloproteinase 13 (mmp13), mRNA
NM_001200367.1	12.7309	3.49318	1.4308	0.024761	CTF8, chromosome transmission fidelity factor 8 homolog (S. cerevisiae) (chtf8), mRNA
XM_017471878.3	12.8283	0.491948	1.44242	0.0243165	phospholipid scramblase 1 (LOC108267624), mRNA
XM_017480639.3	91.7523	7.97518	1.44429	0.000108409	cellular retinoic acid binding protein 2, a (crabp2a), mRNA
XM_017481786.3	26.257	5.16636	1.44481	0.00378903	heme oxygenase (LOC108272923), mRNA
XM_053679807.1	23.1352	3.04368	1.44527	0.00542178	DNA replication helicase/nuclease 2 (dna2), mRNA
XM_017457905.3	45.5336	4.23034	1.44969	0.000729594	DNA replication fork stabilization factor DONSON (LOC108258906), mRNA
XM_017487249.3	21.3914	7.00874	1.45825	0.00698843	cytochrome P450 2B4 (LOC108276005), mRNA
NM_001200619.1	41.1857	4.70561	1.46278	0.000963381	chromosome 28 C11orf54 homolog (c28h11orf54), mRNA
XM_017474766.3	9.90226	6.10278	1.46283	0.0452376	cyclin A2 (ccna2), mRNA
XM_047157755.2	28.7828	3.75891	1.46425	0.00290428	minichromosome maintenance 8 homologous recombination repair factor (mcm8), mRNA
XM_017460650.2	58.3307	7.40577	1.47159	0.000357906	neutrophil cytosolic factor 1 (ncf1), mRNA
XM_017478401.3	42.9128	4.67053	1.47558	0.000810565	fetuin-B (LOC108271113), mRNA
XM_017489231.3	12.7271	2.07281	1.48041	0.024761	kelch-like family member 35 (klhl35), mRNA
XM_017484402.3	38.0574	5.08541	1.48471	0.00128016	carboxypeptidase N, polypeptide 1 (cpn1), mRNA
XM_017455400.3	38.1321	4.6321	1.4849	0.00127747	uncharacterized protein LOC570444 homolog (si:dkey-5n18.1), mRNA
XM_017469870.3	11.9185	0.44368	1.49462	0.0287814	sp9 transcription factor (sp9), mRNA
XM_017463166.3	27.3272	3.94835	1.50276	0.00336133	interleukin 22 receptor, alpha 2 (il22ra2), mRNA
XM_017466769.3	12.678	4.34364	1.51404	0.0255742	complement C5a receptor 1 (c5ar1), mRNA
NM_001200738.1	24.8382	8.45505	1.51911	0.00445979	anterior gradient homolog 2 (Xenopus laevis) (agr2), mRNA
XM_017490688.3	19.8301	2.18623	1.51956	0.00827702	interleukin 4 induced 1 (il4i1), mRNA
XM_017484727.3	11.5093	0.895794	1.5205	0.0310795	spalt-like transcription factor 1b (sall1b), mRNA
XM_017469121.3	27.9864	6.39728	1.52125	0.00320063	interleukin-1 receptor type 2 (LOC108266111), mRNA
XM_017491208.3	45.2498	5.60343	1.52151	0.000729594	carbonic anhydrase VIII (ca8), mRNA
XM_017472947.3	59.4563	6.57602	1.53498	0.000344072	neutrophil cytosolic factor 2 (ncf2), mRNA
NM_001200069.1	16.358	7.65639	1.54188	0.0141227	ADAM metallopeptidase domain 8a (adam8a), mRNA
NM_001200174.1	13.8041	5.39984	1.54618	0.0218844	myxovirus (influenza) resistance A (mxa), mRNA
XM_017457746.3	10.7164	0.970008	1.57473	0.0360405	microfibril-associated glycoprotein 4 (LOC108258809), mRNA
XM_017476494.3	12.9187	0.886198	1.57593	0.0238593	ergosterol biosynthesis 28 homolog (erg28), mRNA
XM_053682002.1	29.6167	2.41457	1.57667	0.0026985	leukocyte cell derived chemotaxin 2, tandem duplicate 1 (lect2.1), mRNA
XM_047153393.2	45.1789	6.66229	1.58432	0.000729594	cytochrome P450 1A1 (LOC124627053), mRNA
XM_053681838.1	24.2157	0.999914	1.5859	0.00477764	carcinoembryonic antigen-related cell adhesion molecule 5 (LOC128633105), mRNA
NM_001201216.1	89.6598	6.87985	1.58764	0.000108409	plac8-like protein 1 (pl8l1), mRNA
XM_053674549.1	24.5728	2.42661	1.59553	0.0045764	chemerin-like receptor 1 (LOC108262011), mRNA
XM_017491878.3	12.1642	2.42754	1.60137	0.0275453	hepatitis A virus cellular receptor 1 (havcr1), mRNA
XM_017453225.3	13.5623	1.92144	1.60144	0.0212963	uncharacterized LOC108256399 (LOC108256399), mRNA
XM_017479242.3	12.7802	0.58941	1.60577	0.0245296	ciliogenesis and planar polarity effector 2 (cplane2), mRNA
XM_017458177.3	35.3189	2.22964	1.61266	0.00158506	ras-related protein Rab-20 (LOC108259043), mRNA
XM_017495011.3	47.3416	3.14833	1.6179	0.000664457	P2Y purinoceptor 13 (LOC108280189), mRNA
XM_017479928.3	58.6437	4.4795	1.62622	0.000357906	FKBP prolyl isomerase 11 (fkbp11), mRNA
XM_017476944.3	21.7212	2.75228	1.62753	0.00654306	E2F transcription factor 2 (e2f2), mRNA
XM_053679889.1	45.0505	4.65719	1.6284	0.000729594	uncharacterized si:dkey-27h10.2 (si:dkey-27h10.2), transcript variant X1, mRNA
XM_017475618.3	11.1939	0.359298	1.63133	0.0328322	lefty2 (lft2), mRNA
XM_017474814.2	27.5548	1.56196	1.6422	0.00329041	BEN domain-containing protein 4 (LOC108269174), mRNA
XM_017487406.3	24.8055	4.18398	1.64268	0.00445095	suppressor of cytokine signaling 2 (LOC128628654), mRNA
XM_017457465.3	11.1265	6.91802	1.64538	0.0359154	polo-like kinase 1 (Drosophila) (plk1), mRNA
XM_017466234.3	79.1555	7.86847	1.64937	0.000135784	cytochrome b-245 light chain (LOC108264585), mRNA
XM_017488985.3	18.0676	3.64773	1.6534	0.0103437	transmembrane 7 superfamily member 2 (tm7sf2), mRNA
XR_008397430.1	12.5278	0.122743	1.65464	0.0257094	uncharacterized LOC128634173 (LOC128634173), ncRNA
NM_001201042.1	31.1396	4.07317	1.65896	0.00229771	S100 calcium binding protein A10a (s100a10a), mRNA
XR_008396961.1	11.8854	0.0899235	1.66158	0.0289766	uncharacterized LOC128633556 (LOC128633556), transcript variant X2, ncRNA
XM_017482553.2	15.5884	1.57299	1.67822	0.0150792	ribosomal protein S2 (rps2), transcript variant X1, mRNA
XM_017457707.3	22.8542	1.81648	1.67838	0.00564402	CMRF35-like molecule 1 (LOC108258790), mRNA
XM_017469126.3	36.2161	4.86593	1.67844	0.00150698	cell division cycle associated 7a (cdca7a), mRNA
XM_017457462.3	78.3705	5.65512	1.69447	0.000138959	uncharacterized LOC108258663 (LOC108258663), mRNA
NM_001201145.1	30.9448	3.33237	1.69773	0.00233382	heme oxygenase (hmox), mRNA
XM_017491842.3	15.6632	1.67983	1.70692	0.0149077	FOS like 1, AP-1 transcription factor subunit b (fosl1b), transcript variant X2, mRNA
XM_017453059.3	19.698	3.19467	1.7126	0.00841353	squalene epoxidase a (sqlea), mRNA
XM_017493736.3	19.9371	3.79082	1.71564	0.00822694	DEP domain containing 4 (depdc4), mRNA
XM_053680739.1	17.5233	0.610549	1.71996	0.0111664	C-X-C chemokine receptor type 3 (LOC108266504), transcript variant X3, mRNA
XM_017463048.3	9.95399	4.27358	1.72212	0.0443682	ras-related protein Rab-33B (LOC108262750), mRNA
XM_053688447.1	33.9256	2.70277	1.72219	0.00179602	uncharacterized LOC128635436 (LOC128635436), mRNA
XM_017475593.3	10.4757	4.76708	1.72334	0.0400985	BUB1 mitotic checkpoint serine/threonine kinase Bb (bub1bb), mRNA
XM_017487758.3	86.3292	9.65431	1.72754	0.000115065	phosphogluconate dehydrogenase (pgd), mRNA
XM_017464418.2	29.5942	5.82127	1.73673	0.00275523	uncharacterized LOC108263525 (LOC108263525), mRNA
XM_017450504.3	33.4598	6.55738	1.73769	0.00184284	stabilin 1 (stab1), mRNA
XM_017458797.3	11.2802	3.10358	1.74784	0.0326599	arylamine N-acetyltransferase, pineal gland isozyme NAT-10 (LOC108259370), mRNA
XM_017465998.3	10.5092	0.324384	1.74837	0.0374437	synaptotagmin-5 (LOC108264453), mRNA
XM_017459553.3	15.1169	2.18293	1.75924	0.0163763	zinc finger CCCH-type containing 12B (zc3h12b), mRNA
XM_053674977.1	27.8698	1.15042	1.76793	0.00320063	dynein regulatory complex subunit 3 (drc3), mRNA
XM_017471203.3	13.8798	0.2601	1.77239	0.0201112	leucine-rich repeat LGI family, member 2a (lgi2a), mRNA
NM_001201052.1	14.5317	5.31928	1.77299	0.0196503	PCNA clamp associated factor (pclaf), mRNA
XM_053683239.1	33.0248	1.90265	1.78962	0.00188125	transmembrane protein 158 (LOC108258644), mRNA
XM_053675953.1	40.6502	3.04659	1.81844	0.00100517	B-cell receptor CD22 (LOC124626379), mRNA
XM_017496651.3	12.755	3.12674	1.83718	0.0249316	parathyroid hormone 4 (pth4), mRNA
XM_017474122.3	62.67	8.22083	1.85079	0.000287736	NADPH oxidase 1 (nox1), mRNA
XM_017452727.3	23.0362	0.609802	1.85245	0.00548992	V-set and Ig domain-containing protein (si:dkey-11p23.7), mRNA
XM_017461230.3	17.5791	1.67874	1.8556	0.0110889	CD209 antigen-like protein E (LOC108260733), mRNA
XM_017454251.3	26.9851	4.17334	1.8576	0.00350548	G1/S-specific cyclin-E2 (LOC108256941), mRNA
XM_017479109.3	89.7117	5.50929	1.87436	0.000108409	uncharacterized protein LOC559250 homolog (im:7152348), mRNA
XM_017467072.3	63.5812	5.82138	1.88315	0.000286387	gamma-glutamyl hydrolase (LOC108265017), mRNA
XM_053680454.1	15.5294	1.003	1.90181	0.0152117	acyl-CoA synthetase bubblegum family member 2 (acsbg2), transcript variant X5, mRNA
XM_017457274.3	17.8661	1.59373	1.90247	0.0107085	motor neuron and pancreas homeobox 2b (mnx2b), mRNA
NM_001200253.1	18.3019	10.1852	1.91	0.0109043	cathepsin La (ctsla), mRNA
XM_017474329.2	51.9699	5.33487	1.91022	0.000482089	olfactomedin-4 (LOC108268948), mRNA
XM_047153894.2	9.56946	3.63334	1.9111	0.0477907	piwi-like protein 1 (LOC108261797), mRNA
XR_001810746.3	25.077	1.43606	1.91314	0.00427697	uncharacterized LOC108258829 (LOC108258829), ncRNA
XM_017475215.3	10.6217	8.1974	1.93835	0.0404611	Grp1_Fun34_YaaH and SUA5 domain-containing protein (si:ch211-153b23.4), mRNA
XM_017491099.3	11.0434	4.88958	1.95735	0.0372355	galactose-3-O-sulfotransferase 2 (LOC108277996), mRNA
XM_017460586.3	55.4155	5.91391	1.95865	0.000394602	aspartoacylase (aspa), mRNA
XR_001811015.2	10.2782	2.51052	1.96454	0.0395261	uncharacterized LOC108259868 (LOC108259868), ncRNA
XM_017473625.3	89.8514	4.7203	1.99386	0.000108409	spire-type actin nucleation factor 2 (spire2), mRNA
XM_017476286.3	12.3709	7.73961	2.00544	0.0297766	prepronociceptin a (pnoca), mRNA
NM_001201127.1	35.9695	1.1164	2.00845	0.00153748	transmembrane protein 82 (tmem82), mRNA
XM_017479826.3	9.36544	0.909347	2.01213	0.0475366	zinc finger, MYND-type containing 10 (zmynd10), mRNA
XM_017491891.3	37.2151	3.09999	2.01285	0.00137269	interleukin 12B, b (il12bb), mRNA
NM_001200569.1	85.3969	8.04752	2.03017	0.000116573	methionine sulfoxide reductase B1a (msrb1a), mRNA
XM_017480505.3	28.7817	6.70138	2.03833	0.00320063	uncharacterized si:dkey-195m11.11 (si:dkey-195m11.11), mRNA
XM_017467775.3	70.6626	4.79278	2.04161	0.000190486	solute carrier family 2, facilitated glucose transporter member 6 (LOC108265450), mRNA
XM_017494527.3	23.4957	2.67412	2.05476	0.00519341	coagulation factor VIII, procoagulant component (f8), mRNA
XM_017478949.3	15.6536	6.87751	2.0652	0.0169387	UDP-GlcNAc:betaGal beta-1,3-N-acetylglucosaminyltransferase 7 (b3gnt7), mRNA
XR_008397261.1	25.3936	1.29112	2.06708	0.00416028	cd7 antigen-like (cd7al), transcript variant X1, misc_RNA
XM_017494354.3	31.7796	1.84717	2.10068	0.00211781	CD36 molecule (thrombospondin receptor) (cd36), mRNA
XM_053677791.1	21.519	2.34013	2.16368	0.00672607	interleukin-12 subunit beta (si:dkey-88e18.2), mRNA
XM_017493023.3	38.6659	4.97884	2.16668	0.00127206	complement component 7b (c7b), mRNA
XM_017475949.3	20.5441	4.92508	2.1713	0.00841353	cathepsin L (catl), transcript variant X5, mRNA
XM_017475319.3	21.893	5.49236	2.18303	0.00734654	G-protein coupled receptor family C group 6 member A (LOC108269440), mRNA
XM_017452060.1	44.5515	8.61863	2.19189	0.000769003	annexin A1 (LOC108255810), mRNA
XM_017451441.3	14.7519	3.21428	2.22994	0.0180162	3-hydroxy-3-methylglutaryl-CoA reductase a (hmgcra), mRNA
XM_017468175.3	24.9335	10.3758	2.25026	0.00491481	uncharacterized protein LOC797677 homolog (si:dkey-247k7.2), mRNA
XM_017484062.3	87.9724	5.17307	2.25754	0.000108409	solute carrier family 16 member 9b (slc16a9b), mRNA
XM_017450800.3	23.5851	2.07428	2.26161	0.00513455	interleukin 10 (il10), mRNA
XM_017452761.3	25.5317	6.81074	2.29469	0.00473921	inhibitor of nuclear factor kappa-B kinase subunit alpha (zmp:0000000881), transcript variant X2, mRNA
XM_017454570.3	37.5091	0.990386	2.31438	0.00134584	peptidoglycan recognition protein 6 (pglyrp6), mRNA
NM_001200904.1	14.3	2.99269	2.3333	0.0193039	fatty acid binding protein 2, intestinal (fabp2), mRNA
XM_017469194.3	37.0577	2.88196	2.33612	0.00137269	CD28 molecule (cd28), mRNA
XM_017489026.2	14.0535	9.72126	2.33818	0.0227386	collagenase 3 (LOC108276915), mRNA
XM_017474327.3	63.0282	5.60042	2.34088	0.000287736	olfactomedin-4 (LOC108268946), mRNA
XM_017486506.3	30.7064	9.68618	2.36808	0.00270485	protein-glutamine gamma-glutamyltransferase K (LOC108275601), mRNA
XM_047161842.2	25.6818	1.90488	2.42071	0.00401158	deleted in malignant brain tumors 1 protein (LOC124629147), transcript variant X1, mRNA
XM_053674548.1	37.1059	3.12008	2.48918	0.00137269	chemerin-like receptor 1 (LOC108255814), mRNA
XM_053682937.1	37.5284	1.50488	2.4989	0.00134584	uncharacterized LOC128633613 (LOC128633613), mRNA
XM_017495093.3	21.747	3.92739	2.50765	0.00712934	G protein-coupled receptor, class C, group 6, member A (gprc6a), mRNA
XM_017452943.3	13.7918	2.66806	2.5217	0.0212573	sialic acid-binding Ig-like lectin 13 (LOC108256274), mRNA
XM_017472610.2	15.3199	0.990947	2.54901	0.0157993	chemokine (C-X-C motif) ligand 8b, duplicate 3 (cxcl8b.3), mRNA
XM_017489834.3	67.1704	3.52261	2.55639	0.000234788	uncharacterized protein LOC641564 homolog (zgc:123295), mRNA
XM_047154314.2	28.6068	4.03388	2.5609	0.00317661	uncharacterized protein LOC335475 homolog (wu:fj16a03), mRNA
XM_017482072.3	105.349	5.69076	2.58488	9.9233e-05	membrane-spanning 4-domains subfamily A member 4A (LOC108273082), mRNA
XM_047160526.2	49.4248	1.8047	2.59207	0.000558115	junctional adhesion molecule-like (LOC124626100), mRNA
XM_047152348.2	18.7495	1.59576	2.62633	0.00948448	uncharacterized LOC124626569 (LOC124626569), mRNA
XM_017461054.3	27.6893	4.97619	2.62807	0.00380285	uncharacterized LOC108260627 (LOC108260627), mRNA
XM_017452760.3	21.7298	5.91008	2.63559	0.00797609	inhibitor of nuclear factor kappa-B kinase subunit alpha (zmp:0000000881), transcript variant X1, mRNA
XM_047155330.2	45.6291	6.32059	2.64978	0.000778883	carcinoembryonic antigen-related cell adhesion molecule 20 (LOC108262935), mRNA
XM_053678016.1	16.7448	1.20801	2.69414	0.0126287	deleted in malignant brain tumors 1 protein (LOC124629147), transcript variant X2, mRNA
XM_017460855.3	43.6039	0.238821	2.7281	0.000790858	atrial natriuretic peptide receptor 1 (si:dkey-37g12.1), mRNA
XM_017473252.2	43.2051	4.37754	2.74788	0.000841621	mannose receptor, C type 1b (mrc1b), mRNA
XM_017478380.3	45.973	4.64976	2.7963	0.000729594	sulfotransferase family, cytosolic, 6b, member 1 (sult6b1), transcript variant X2, mRNA
XM_017450511.3	18.1679	4.08858	2.80454	0.0116257	ADP-ribosylation factor 4 (LOC108254967), mRNA
NM_001200228.1	17.3902	10.1602	2.96413	0.0141227	matrix metalloproteinase 9 (mmp9), mRNA
XM_017490197.3	91.0266	1.85284	2.9866	0.000108409	matrilysin (LOC108277439), mRNA
XM_017494747.3	32.1751	4.07576	3.08806	0.00237049	interleukin 22 (il22), mRNA
XM_053682086.1	64.7132	6.38297	3.12742	0.000291265	carbohydrate sulfotransferase 6 (chst6), mRNA
XM_017473382.3	64.227	10.0711	3.19189	0.000288179	uncharacterized protein LOC321177 homolog (si:ch211-153b23.5), mRNA
XM_017494938.3	57.2939	1.4686	3.20603	0.000368185	junctional adhesion molecule-like (LOC108280129), mRNA
XM_017460037.3	75.0643	11.1677	3.29089	0.000162391	argininosuccinate synthase 1 (ass1), mRNA
NM_001200211.1	38.6038	5.56662	3.39446	0.00158859	Mx2 protein (mx2), mRNA
XM_017475233.3	14.4537	7.89545	3.41651	0.0225759	uncharacterized si:ch211-153b23.3 (si:ch211-153b23.3), mRNA
XM_017466115.3	38.7408	5.78926	3.43272	0.00158506	chromosome unknown C15orf48 homolog (cunh15orf48), mRNA
XM_017462468.3	88.6829	2.71493	3.50244	0.000108409	sp8 transcription factor b (sp8b), mRNA
XM_017494310.2	25.772	2.11063	3.64525	0.00405875	uncharacterized LOC108279818 (LOC108279818), mRNA
XM_017480529.3	34.3779	1.48686	3.71114	0.00171416	serine protease 27 (LOC108272230), mRNA
XM_017480528.3	48.9695	3.1081	3.81948	0.000591265	serine protease 27 (LOC108272229), mRNA
XM_017475234.3	19.159	8.98173	3.85205	0.0114432	immunoresponsive gene 1, like (irg1l), mRNA
XM_053681359.1	266.215	4.38163	3.93792	1.31909e-06	zonadhesin, like (zanl), mRNA
XM_053686118.1	14.0251	7.24941	4.05448	0.0239603	protein-glutamine gamma-glutamyltransferase K (LOC108275916), mRNA
XM_017465332.3	96.3074	2.10526	4.08333	0.000108409	ATP-sensitive inward rectifier potassium channel 1 (LOC108264037), mRNA
NM_001200789.1	219.513	5.25981	4.13274	1.61985e-06	lysozyme c (lysc), mRNA
XM_017490922.3	234.587	9.44118	4.37639	1.55322e-06	transcobalamin-1 (LOC108277891), mRNA
XM_017463093.3	47.6427	3.99709	4.69133	0.000763843	von Willebrand factor A domain containing 11 (vwa11), mRNA
XM_017491717.3	18.248	5.013	4.92704	0.0131517	nitric oxide synthase 2b, inducible (nos2b), mRNA
XM_017475813.3	133.048	3.74394	5.71378	3.38655e-05	interleukin 17a/f1 (il17a/f1), mRNA
XM_017461884.3	62.6387	1.34599	5.85683	0.000287736	C-C motif chemokine 20 (LOC108261059), mRNA
