# Supplementary material for: Temporal transcriptomic profiling of channel catfish (Ictalurus punctatus) gills after acute copper exposure reveals suppressed immune gene responsiveness to Flavobacterium covae infection
Source: Front Vet Sci. 2026 Jul 16;13:1855010. doi: 10.3389/fvets.2026.1855010 (PMC13422510; doi:10.3389/fvets.2026.1855010)
Supplement: Supplementary Table 3: — Total differentially expressed genes (DEGs) from pairwise comparison between channel catfish gill tissue samples collected after fish were exposed to 2.1 mg/L copper sulfate and allowed a 24 h recovery period and those exposed to copper sulfate and then sampled. Data includes gene accession number, log2 fold-change values, the false discovery rate (FDR < 0.05), and the gene description provided from the annotated channel catfish genome assembly. [file Table_3.XLSX]

## Sheet: Cu24h vs Cu0h
gene_accession	logFC	logCPM	FDR	Regulation	Description
XM_017456866.3	5.58608	2.45869	0.0388185	Upregulated	Ictalurus punctatus 5-hydroxytryptamine receptor 3A (LOC108258316), mRNA
NM_001200590.1	4.40767	-0.334239	0.0113575	Upregulated	Ictalurus punctatus steroidogenic acute regulatory protein (star), mRNA
XM_053684028.1	3.69868	-0.188528	0.0445729	Upregulated	Ictalurus punctatus TBC1 domain family member 24 (LOC108272523), transcript variant X1, mRNA
XM_017457917.3	3.62089	1.26733	0.018896	Upregulated	Ictalurus punctatus ladderlectin (si:dkeyp-75b4.10), mRNA
XM_017457750.3	3.45903	9.13482	0.0214489	Upregulated	Ictalurus punctatus microfibril-associated glycoprotein 4 (LOC108258810), mRNA
XM_017457722.2	3.42458	6.05258	0.0294448	Upregulated	Ictalurus punctatus microfibril-associated glycoprotein 4 (LOC108258797), mRNA
XM_017486339.2	3.23929	6.64704	0.0496207	Upregulated	Ictalurus punctatus urokinase plasminogen activator surface receptor (LOC108275486), mRNA
XM_017482850.3	3.01912	7.84059	0.013291	Upregulated	Ictalurus punctatus solute carrier family 4 member 1b (Diego blood group) (slc4a1b), mRNA
XM_017494859.3	2.85926	1.0081	0.0395251	Upregulated	Ictalurus punctatus putative C-type lectin domain family 20 member A (LOC108280088), mRNA
XM_017485946.3	2.77336	8.19663	0.0144711	Upregulated	Ictalurus punctatus Rh family, C glycoprotein b (rhcgb), mRNA
XM_017468150.3	2.7396	0.0571385	0.0467825	Upregulated	Ictalurus punctatus piercer of microtubule wall 1 (pierce1), mRNA
XR_008396630.1	2.71883	-0.370979	0.0440031	Upregulated	Ictalurus punctatus uncharacterized LOC128632950 (LOC128632950), transcript variant X1, ncRNA
XM_017468396.3	2.71035	0.478406	0.0464691	Upregulated	Ictalurus punctatus spermatogenesis associated serine rich 2 (spats2), transcript variant X2, mRNA
XM_053674798.1	2.54927	1.927	0.0379889	Upregulated	Ictalurus punctatus uncharacterized LOC108261538 (LOC108261538), mRNA
NM_001200230.1	2.46035	-0.395789	0.0356436	Upregulated	Ictalurus punctatus toll-like receptor 20a (tlr-20a), mRNA
XM_017485284.3	2.37543	0.808279	0.0294448	Upregulated	Ictalurus punctatus putative C-type lectin domain family 20 member A (LOC108274850), mRNA
XM_017453876.3	2.34833	4.21153	0.0134583	Upregulated	Ictalurus punctatus GTPase IMAP family member 8 (LOC108256720), mRNA
XM_053686571.1	2.30294	1.33683	0.0484374	Upregulated	Ictalurus punctatus adhesion G protein-coupled receptor F5 (LOC128635168), mRNA
XM_017463166.3	2.27575	4.37493	0.0134583	Upregulated	Ictalurus punctatus interleukin 22 receptor, alpha 2 (il22ra2), mRNA
XM_053674799.1	2.27084	0.429045	0.030169	Upregulated	Ictalurus punctatus uncharacterized LOC108261539 (LOC108261539), mRNA
XM_017486361.3	2.24883	1.26528	0.0190911	Upregulated	Ictalurus punctatus uncharacterized LOC108275500 (LOC108275500), transcript variant X2, mRNA
XM_017477843.3	2.23284	-0.260969	0.0298363	Upregulated	Ictalurus punctatus phospholipase A and acyltransferase 1 (plaat1), mRNA
XM_017477903.3	2.20546	3.04088	0.0276084	Upregulated	Ictalurus punctatus G protein-coupled receptor 52 (gpr52), mRNA
XM_017460660.3	2.18709	4.85338	0.0247113	Upregulated	Ictalurus punctatus uncharacterized protein LOC796981 homolog (zgc:194948), mRNA
XM_017450269.3	2.17205	0.855382	0.0463562	Upregulated	Ictalurus punctatus C-C chemokine receptor type 4 (LOC108254854), mRNA
XM_047153325.2	2.1457	5.23095	0.0242106	Upregulated	Ictalurus punctatus sodium- and chloride-dependent GABA transporter 2 (LOC124627011), mRNA
XM_053679231.1	2.12703	1.31371	0.042351	Upregulated	Ictalurus punctatus uncharacterized LOC128631116 (LOC128631116), mRNA
XM_047160176.2	2.12515	-0.509934	0.046968	Upregulated	Ictalurus punctatus v-Ki-ras2 Kirsten rat sarcoma viral oncogene homolog (kras), transcript variant X4, mRNA
XM_053688269.1	2.12432	1.90917	0.038246	Upregulated	Ictalurus punctatus NACHT, LRR and PYD domains-containing protein 12-like (LOC128635401), mRNA
XM_053685930.1	2.10308	4.14771	0.0134583	Upregulated	Ictalurus punctatus titin (LOC108274725), mRNA
XM_017482648.3	2.07185	0.851255	0.0212774	Upregulated	Ictalurus punctatus heparan sulfate glucosamine 3-O-sulfotransferase 3A1 (si:ch211-216b21.2), mRNA
XM_017452936.3	2.06651	0.807493	0.0253126	Upregulated	Ictalurus punctatus uncharacterized LOC128628637 (LOC128628637), mRNA
XM_017467412.3	2.03519	2.89185	0.0140004	Upregulated	Ictalurus punctatus UDP-GlcNAc:betaGal beta-1,3-N-acetylglucosaminyltransferase 7, like (b3gnt7l), mRNA
XM_017488284.3	2.02472	4.36391	0.0136827	Upregulated	Ictalurus punctatus potassium inwardly rectifying channel subfamily J member 15 (kcnj15), mRNA
XM_017480574.3	2.01015	4.53862	0.0178077	Upregulated	Ictalurus punctatus claudin-10 (LOC108272264), transcript variant X1, mRNA
XM_017452650.3	1.96903	1.49299	0.0414969	Upregulated	Ictalurus punctatus chemokine (C-C motif) ligand 32b, duplicate 3 (ccl32b.3), mRNA
XM_053677338.1	1.95939	0.0476348	0.0375325	Upregulated	Ictalurus punctatus CD209 antigen (LOC128628736), mRNA
XM_053688273.1	1.95572	-0.0866814	0.038246	Upregulated	Ictalurus punctatus NLR family CARD domain-containing protein 3-like (LOC108261210), mRNA
XM_017465908.3	1.93177	1.52183	0.0114237	Upregulated	Ictalurus punctatus cholesteryl ester transfer protein, plasma (cetp), mRNA
XM_053674389.1	1.92698	7.61012	0.0242298	Upregulated	Ictalurus punctatus BOLA class I histocompatibility antigen, alpha chain BL3-7 (LOC108261774), mRNA
XM_053680364.1	1.9166	0.227746	0.0323177	Upregulated	Ictalurus punctatus CMRF35-like molecule 5 (LOC108265688), transcript variant X5, mRNA
XM_017468780.3	1.91597	6.01784	0.0113575	Upregulated	Ictalurus punctatus dual specificity phosphatase 2 (dusp2), mRNA
XM_053686292.1	1.89638	-0.0587384	0.0440456	Upregulated	Ictalurus punctatus serum/glucocorticoid regulated kinase 1 (sgk1), transcript variant X1, mRNA
XM_053686278.1	1.88148	0.335389	0.0437759	Upregulated	Ictalurus punctatus tripartite motif-containing protein 16 (LOC124627534), mRNA
XM_017473184.3	1.87672	2.64706	0.0134583	Upregulated	Ictalurus punctatus chemokine (C motif) ligand 32a, duplicate 1 (xcl32a.1), mRNA
XM_017491847.3	1.8743	3.5591	0.0482647	Upregulated	Ictalurus punctatus uncharacterized LOC108278455 (LOC108278455), mRNA
XM_017493688.3	1.84778	5.52895	0.0134583	Upregulated	Ictalurus punctatus interleukin 17 receptor E-like (il17rel), mRNA
XM_017486671.3	1.79842	3.96016	0.0323177	Upregulated	Ictalurus punctatus chemokine XC receptor 1 (LOC108275738), mRNA
XR_008398277.1	1.79628	1.62273	0.0451339	Upregulated	Ictalurus punctatus uncharacterized LOC128635329 (LOC128635329), ncRNA
NM_001200237.1	1.7913	2.52682	0.0253126	Upregulated	Ictalurus punctatus CD79b molecule, immunoglobulin-associated beta (cd79b), mRNA
XM_017481172.3	1.75475	0.00661034	0.0484758	Upregulated	Ictalurus punctatus tyrosine-protein phosphatase non-receptor type substrate 1 (LOC108272639), transcript variant X1, mRNA
XM_017467678.3	1.74797	0.0758755	0.0224923	Upregulated	Ictalurus punctatus potassium intermediate/small conductance calcium-activated channel, subfamily N, member 4 (kcnn4), transcript variant X1, mRNA
XM_047153393.2	1.74612	7.02575	0.0159141	Upregulated	Ictalurus punctatus cytochrome P450 1A1 (LOC124627053), mRNA
XM_053679774.1	1.74354	8.65994	0.0185931	Upregulated	Ictalurus punctatus carbonic anhydrase (LOC108265147), mRNA
XM_017485079.3	1.68816	0.557173	0.0454986	Upregulated	Ictalurus punctatus hypoxanthine phosphoribosyltransferase 1, like (hprt1l), mRNA
XR_008393583.1	1.68772	2.48495	0.0496207	Upregulated	Ictalurus punctatus uncharacterized LOC128629241 (LOC128629241), ncRNA
XM_053681366.1	1.68307	2.67699	0.0299061	Upregulated	Ictalurus punctatus transmembrane protein 272 (LOC128632975), mRNA
XM_053686761.1	1.6796	2.62227	0.0423649	Upregulated	Ictalurus punctatus surfactant protein Ba (sftpba), mRNA
XM_017455817.3	1.67659	3.94246	0.0167604	Upregulated	Ictalurus punctatus chemokine (C-C motif) receptor 6a (ccr6a), mRNA
XM_047150309.2	1.66451	0.0570351	0.0342954	Upregulated	Ictalurus punctatus rasd family member 4 (rasd4), mRNA
XM_053679204.1	1.65509	3.67898	0.0203214	Upregulated	Ictalurus punctatus chloride channel 2c (clcn2c), mRNA
XM_053676838.1	1.64937	0.687169	0.034662	Upregulated	Ictalurus punctatus GRB2 associated binding protein 3 (gab3), transcript variant X1, mRNA
XM_017454202.3	1.6346	2.44572	0.0462216	Upregulated	Ictalurus punctatus maturin, neural progenitor differentiation regulator homolog (Xenopus) (mturn), mRNA
XM_053677266.1	1.63361	1.23879	0.0190911	Upregulated	Ictalurus punctatus cerebellin-1 (LOC128629382), mRNA
XM_017460323.3	1.6115	1.16422	0.0364066	Upregulated	Ictalurus punctatus NHERF family PDZ scaffold protein 4b (nherf4b), mRNA
XM_017479575.3	1.6062	3.96356	0.0151636	Upregulated	Ictalurus punctatus inositol monophosphatase 2 (impa2), mRNA
XM_017468308.3	1.60363	2.02518	0.0281326	Upregulated	Ictalurus punctatus toll-like receptor 9 (tlr9), mRNA
XM_053686633.1	1.60273	3.84598	0.0445729	Upregulated	Ictalurus punctatus uncharacterized LOC128635179 (LOC128635179), mRNA
XM_053679388.1	1.60251	0.715259	0.038246	Upregulated	Ictalurus punctatus immunoglobulin lambda-1 light chain (LOC108263098), mRNA
XM_017473376.3	1.58932	3.42846	0.039706	Upregulated	Ictalurus punctatus StAR-related lipid transfer (START) domain containing 15 (stard15), mRNA
XM_017467393.3	1.57215	5.95207	0.0159818	Upregulated	Ictalurus punctatus NDUFA4 mitochondrial complex associated like 2a (ndufa4l2a), mRNA
XM_017493691.3	1.56194	2.34613	0.0471159	Upregulated	Ictalurus punctatus leucine-rich repeat neuronal protein 3 (LOC108279439), mRNA
XM_017496002.2	1.54994	6.69084	0.0136827	Upregulated	Ictalurus punctatus claudin-4 (LOC108280693), mRNA
XM_017492929.3	1.5481	7.4162	0.0159141	Upregulated	Ictalurus punctatus forkhead box I3a (foxi3a), mRNA
XM_017479286.3	1.53336	3.93958	0.0378876	Upregulated	Ictalurus punctatus chromosome 11 C1orf210 homolog (c11h1orf210), mRNA
XM_047151242.2	1.53327	1.3717	0.0389775	Upregulated	Ictalurus punctatus cell surface A33 antigen (LOC108258954), mRNA
NM_001200236.1	1.51902	1.378	0.0467825	Upregulated	Ictalurus punctatus CD79a molecule, immunoglobulin-associated alpha (cd79a), mRNA
XM_017455963.3	1.51468	2.59051	0.0247113	Upregulated	Ictalurus punctatus nephrocan (LOC108257860), mRNA
XM_017474118.3	1.50818	0.497242	0.0482647	Upregulated	Ictalurus punctatus fibrinogen-like 1 (fgl1), mRNA
XM_017469924.3	1.50508	6.83168	0.0411707	Upregulated	Ictalurus punctatus insulin-like growth factor binding protein 5b (igfbp5b), mRNA
XM_017470892.2	1.49632	0.879458	0.0489386	Upregulated	Ictalurus punctatus potassium voltage-gated channel subfamily E member 2 (LOC108267018), mRNA
XM_017480603.3	1.48283	3.96557	0.0186602	Upregulated	Ictalurus punctatus interleukin 23 receptor (il23r), mRNA
XM_017475238.3	1.48203	6.70038	0.0134583	Upregulated	Ictalurus punctatus forkhead box I3b (foxi3b), mRNA
XM_017494961.3	1.46253	3.72297	0.0298363	Upregulated	Ictalurus punctatus P2Y purinoceptor 13 (LOC108280160), mRNA
XM_053681239.1	1.43354	3.60465	0.0293524	Upregulated	Ictalurus punctatus tyrosine-protein kinase Lyn (LOC108267808), mRNA
XM_047158148.2	1.41772	0.181324	0.0371791	Upregulated	Ictalurus punctatus zinc finger, matrin-type 3 (zmat3), mRNA
XM_053673926.1	1.40105	3.16145	0.0264838	Upregulated	Ictalurus punctatus uncharacterized LOC108254725 (LOC108254725), mRNA
XM_053682243.1	1.38239	1.03237	0.047019	Upregulated	Ictalurus punctatus ring finger protein 145a (rnf145a), transcript variant X2, mRNA
XM_017478789.3	1.36837	3.36664	0.041064	Upregulated	Ictalurus punctatus protocadherin 17 (pcdh17), mRNA
XR_001812220.2	1.36572	5.31519	0.048713	Upregulated	Ictalurus punctatus uncharacterized LOC108263638 (LOC108263638), ncRNA
XM_017465135.3	1.36264	2.9671	0.0462216	Upregulated	Ictalurus punctatus estrogen-related receptor delta (esrrd), mRNA
XM_017474759.3	1.33757	8.53669	0.0419241	Upregulated	Ictalurus punctatus early growth response 1 (egr1), mRNA
XM_017490931.3	1.33413	5.3221	0.0134583	Upregulated	Ictalurus punctatus claudin 8.1 (cldn8.1), mRNA
XM_053688248.1	1.32012	1.63147	0.0369209	Upregulated	Ictalurus punctatus NACHT, LRR and PYD domains-containing protein 12-like (LOC128628724), mRNA
XM_017483654.3	1.32004	3.2598	0.0478851	Upregulated	Ictalurus punctatus chromobox homolog 7b (cbx7b), mRNA
XM_017457810.3	1.2848	2.44513	0.0253126	Upregulated	Ictalurus punctatus myxovirus (influenza virus) resistance H (mxh), mRNA
NM_001200215.1	1.27703	2.43571	0.024966	Upregulated	Ictalurus punctatus hematopoietic cell signal transducer (hcst), mRNA
XR_001813239.3	1.27563	4.13967	0.0137862	Upregulated	Ictalurus punctatus uncharacterized LOC108268081 (LOC108268081), ncRNA
XM_017467711.3	1.27141	7.09448	0.0141973	Upregulated	Ictalurus punctatus macrophage expressed 1, tandem duplicate 1 (mpeg1.1), mRNA
NM_001200066.1	1.27007	5.43892	0.038246	Upregulated	Ictalurus punctatus NLR family, CARD domain containing 5 (nlrc5), mRNA
XM_017467449.3	1.2398	1.35134	0.0320495	Upregulated	Ictalurus punctatus fibronectin type III and SPRY domain containing 1 (fsd1), mRNA
XM_017455471.3	1.23242	5.32584	0.0371791	Upregulated	Ictalurus punctatus delta-like 4 (Drosophila) (dll4), mRNA
XM_017461631.3	1.23072	3.55976	0.0444827	Upregulated	Ictalurus punctatus netrin 1b (ntn1b), mRNA
NM_001200946.1	1.23071	4.39143	0.0213669	Upregulated	Ictalurus punctatus insulin-like growth factor 2a (igf2a), mRNA
XM_017456779.3	1.21295	1.4029	0.0322681	Upregulated	Ictalurus punctatus toll-like receptor 1 (tlr1), mRNA
XM_053683528.1	1.20812	0.774922	0.0332932	Upregulated	Ictalurus punctatus unconventional myosin-VIIb (LOC108271983), mRNA
XM_017491468.3	1.19611	1.79786	0.0247113	Upregulated	Ictalurus punctatus mab-21-like 1 (mab21l1), mRNA
XM_053675337.1	1.19559	4.29669	0.0189864	Upregulated	Ictalurus punctatus progranulin-like (LOC128629076), mRNA
XM_053685282.1	1.19558	4.61282	0.014741	Upregulated	Ictalurus punctatus transmembrane protein 238 (LOC108273541), mRNA
XM_017493116.3	1.18578	4.27986	0.048069	Upregulated	Ictalurus punctatus lysophosphatidic acid receptor 6 (LOC108279126), mRNA
XM_017480678.3	1.15058	2.43576	0.0294448	Upregulated	Ictalurus punctatus toll-like receptor 8 (LOC108272333), mRNA
NM_001201151.1	1.14262	10.7576	0.038246	Upregulated	Ictalurus punctatus ATPase Na+/K+ transporting subunit beta 1a (atp1b1a), mRNA
NM_001200200.1	1.12169	6.09229	0.044413	Upregulated	Ictalurus punctatus bactericidal permeability-increasing protein (LOC100304639), mRNA
XM_017459300.3	1.12032	3.67086	0.0264838	Upregulated	Ictalurus punctatus TOX high mobility group box family member 3 (tox3), mRNA
XM_017456221.3	1.11813	4.52358	0.0316318	Upregulated	Ictalurus punctatus hippocalcin-like 1 (hpcal1), mRNA
XM_017466737.3	1.10754	3.63051	0.0460928	Upregulated	Ictalurus punctatus purine nucleoside phosphorylase 6 (pnp6), mRNA
XM_017451926.3	1.10623	5.16286	0.0248944	Upregulated	Ictalurus punctatus selectin P ligand (selplg), mRNA
XM_017493715.3	1.10604	2.38329	0.0242938	Upregulated	Ictalurus punctatus ST8 alpha-N-acetyl-neuraminide alpha-2,8-sialyltransferase 1 (st8sia1), mRNA
XM_017491701.3	1.1015	4.75288	0.0300633	Upregulated	Ictalurus punctatus G-protein coupled receptor 171 (LOC108278364), transcript variant X2, mRNA
XM_017490241.3	1.10077	2.75323	0.0482857	Upregulated	Ictalurus punctatus palmitoyl-protein thioesterase 2a, tandem duplicate 2 (ppt2a.2), mRNA
XM_047155787.2	1.07451	5.42668	0.039293	Upregulated	Ictalurus punctatus uncharacterized LOC108265192 (LOC108265192), mRNA
XM_017487241.3	1.07194	4.47992	0.0271838	Upregulated	Ictalurus punctatus serum amyloid P-component (LOC108276003), mRNA
XM_017452527.3	1.061	6.35993	0.0113575	Upregulated	Ictalurus punctatus leukocyte surface antigen CD53 (zgc:64051), mRNA
XM_017459456.3	1.05668	4.49743	0.0423294	Upregulated	Ictalurus punctatus SRY-box transcription factor 8a (sox8a), mRNA
XM_017478808.3	1.05186	4.9379	0.0453102	Upregulated	Ictalurus punctatus beta-1,3-galactosyltransferase 1 (LOC108271308), mRNA
XM_017459532.3	1.04537	6.63513	0.0427682	Upregulated	Ictalurus punctatus ring finger protein 128a (rnf128a), mRNA
XM_053685929.1	1.04488	7.10404	0.0499419	Upregulated	Ictalurus punctatus protein tyrosine phosphatase receptor type Jb, tandem duplicate 1 (ptprjb.1), mRNA
XM_017460463.3	1.04382	3.012	0.0496207	Upregulated	Ictalurus punctatus phosphatase and actin regulator 1 (phactr1), mRNA
XM_017493326.3	1.04373	2.52648	0.0342954	Upregulated	Ictalurus punctatus protein phosphatase 1, regulatory (inhibitor) subunit 14Ba (ppp1r14ba), mRNA
XM_017495760.3	1.02929	2.54992	0.0495323	Upregulated	Ictalurus punctatus beta-secretase 1 (bace1), mRNA
XM_047160857.2	1.02473	4.64421	0.0244185	Upregulated	Ictalurus punctatus prostate androgen-regulated mucin-like protein 1 (parm1), mRNA
XM_017488736.3	1.02053	2.51873	0.0159209	Upregulated	Ictalurus punctatus purine-rich element binding protein G (purg), mRNA
XM_017461823.3	1.02027	4.35804	0.0277002	Upregulated	Ictalurus punctatus ras homolog family member H (rhoh), mRNA
XM_017487755.3	1.01636	3.42843	0.0320495	Upregulated	Ictalurus punctatus PTK6 protein tyrosine kinase 6b (ptk6b), mRNA
XM_017467814.3	1.01498	4.35161	0.0434078	Upregulated	Ictalurus punctatus proline-rich transmembrane protein 3 (LOC108265468), mRNA
XM_047154460.2	1.01254	5.77592	0.0170288	Upregulated	Ictalurus punctatus uncharacterized LOC108263195 (LOC108263195), mRNA
XM_017476832.3	-1.0016	5.06078	0.0299061	Downregulated	Ictalurus punctatus KIAA1143 ortholog (kiaa1143), mRNA
XM_017486140.3	-1.00268	7.83669	0.0185931	Downregulated	Ictalurus punctatus apoptosis inhibitor 5 (api5), mRNA
XM_017451951.3	-1.003	6.98862	0.0339688	Downregulated	Ictalurus punctatus ERH mRNA splicing and mitosis factor (erh), mRNA
XM_053676402.1	-1.00309	4.08795	0.0134583	Downregulated	Ictalurus punctatus F-box and leucine-rich repeat protein 18 (fbxl18), mRNA
XM_017451195.3	-1.00318	4.76039	0.0255769	Downregulated	Ictalurus punctatus ATP-binding cassette, sub-family B (MDR/TAP), member 9 (abcb9), mRNA
XM_053677896.1	-1.00786	7.64654	0.0225418	Downregulated	Ictalurus punctatus nucleoporin 205 (nup205), mRNA
XM_017478756.3	-1.00875	6.59771	0.0159209	Downregulated	Ictalurus punctatus small nuclear ribonucleoprotein polypeptide A' (snrpa1), mRNA
XM_017475074.3	-1.00899	9.04534	0.0320495	Downregulated	Ictalurus punctatus heterogeneous nuclear ribonucleoprotein A0 (LOC108269291), mRNA
XM_017467616.3	-1.01003	5.39674	0.0453102	Downregulated	Ictalurus punctatus DIM1 dimethyladenosine transferase 1-like (S. cerevisiae) (dimt1l), mRNA
XM_017496066.3	-1.01091	6.58468	0.0493481	Downregulated	Ictalurus punctatus short chain dehydrogenase/reductase family 16C, member 5a (sdr16c5a), mRNA
NM_001200759.1	-1.0121	10.3614	0.0212206	Downregulated	Ictalurus punctatus 14-3-3 protein beta/alpha-1 (143b1), mRNA
XM_053685145.1	-1.0147	6.8003	0.0258812	Downregulated	Ictalurus punctatus NPL4 homolog, ubiquitin recognition factor (nploc4), mRNA
XM_017470060.2	-1.01578	7.2355	0.013291	Downregulated	Ictalurus punctatus Sin3A-associated protein (sap18), mRNA
NM_001200481.1	-1.01653	6.04838	0.0277002	Downregulated	Ictalurus punctatus ATPase H+ transporting V1 subunit D (atp6v1d), mRNA
XM_017491462.3	-1.01765	5.54378	0.0316318	Downregulated	Ictalurus punctatus A kinase (PRKA) anchor protein 1b (akap1b), mRNA
XM_017462762.3	-1.01808	4.21504	0.0158161	Downregulated	Ictalurus punctatus metabolism of cobalamin associated A (mmaa), mRNA
XM_017493460.3	-1.01866	6.15154	0.0136279	Downregulated	Ictalurus punctatus DEAD (Asp-Glu-Ala-Asp) box polypeptide 52 (ddx52), mRNA
XM_017484488.2	-1.01987	5.65185	0.0378876	Downregulated	Ictalurus punctatus ATP synthase mitochondrial F1 complex assembly factor 2 (atpaf2), mRNA
XM_017484172.3	-1.02104	4.70258	0.014741	Downregulated	Ictalurus punctatus mitochondrial poly(A) polymerase (mtpap), mRNA
XM_017460211.3	-1.02108	6.78168	0.0176534	Downregulated	Ictalurus punctatus mitochondrial ribosomal protein S31 (mrps31), mRNA
XM_017495649.2	-1.0215	7.31625	0.0238051	Downregulated	Ictalurus punctatus coiled-coil-helix-coiled-coil-helix domain containing 2 (chchd2), mRNA
XM_017463365.3	-1.0229	5.18948	0.022281	Downregulated	Ictalurus punctatus cornichon family AMPA receptor auxiliary protein 1 (cnih1), mRNA
XM_017471932.3	-1.02413	6.82229	0.035266	Downregulated	Ictalurus punctatus cytidylate kinase (cmpk), mRNA
XM_017486799.3	-1.02444	6.53212	0.0358743	Downregulated	Ictalurus punctatus RAB5 interacting factor (rab5if), mRNA
XM_053679307.1	-1.02472	7.1611	0.0346975	Downregulated	Ictalurus punctatus solute carrier family 30 member 4 (slc30a4), mRNA
XM_017450512.3	-1.02496	4.58725	0.0314742	Downregulated	Ictalurus punctatus phosphodiesterase 12 (pde12), mRNA
XM_017473036.3	-1.02561	6.16595	0.0180175	Downregulated	Ictalurus punctatus nucleolar protein with MIF4G domain 1 (nom1), mRNA
XM_017457232.3	-1.02731	9.34985	0.0349482	Downregulated	Ictalurus punctatus calpain 9 (capn9), mRNA
XM_017479030.3	-1.02766	5.42201	0.016955	Downregulated	Ictalurus punctatus MPV17 mitochondrial inner membrane protein like 2 (mpv17l2), mRNA
NM_001200449.1	-1.02774	8.17098	0.0391844	Downregulated	Ictalurus punctatus epithelial membrane protein 2 (LOC100528179), mRNA
NM_001200473.1	-1.02856	5.70047	0.0356129	Downregulated	Ictalurus punctatus OTU deubiquitinase 6B (otud6b), mRNA
XM_053687297.1	-1.02903	8.12294	0.0364066	Downregulated	Ictalurus punctatus actin related protein 2/3 complex, subunit 5A (arpc5a), mRNA
XM_017492376.3	-1.03032	6.15954	0.0133899	Downregulated	Ictalurus punctatus proteasome 26S subunit, non-ATPase 5 (psmd5), mRNA
XM_017460441.3	-1.03106	6.98566	0.0323177	Downregulated	Ictalurus punctatus glycine C-acetyltransferase (gcat), mRNA
XM_017467569.3	-1.03363	8.18988	0.0169286	Downregulated	Ictalurus punctatus leucyl aminopeptidase family protein (zgc:152830), mRNA
XM_017459734.3	-1.03517	8.33518	0.0370638	Downregulated	Ictalurus punctatus stress-induced phosphoprotein 1 (stip1), mRNA
XM_017485616.2	-1.036	5.62187	0.0436477	Downregulated	Ictalurus punctatus golgi transport 1Bb (golt1bb), mRNA
XM_017470639.3	-1.03874	6.85915	0.0174529	Downregulated	Ictalurus punctatus WD repeat domain 75 (wdr75), mRNA
XM_017458126.3	-1.04079	7.62245	0.0215637	Downregulated	Ictalurus punctatus U2 small nuclear RNA auxiliary factor 1 (u2af1), mRNA
NM_001201283.1	-1.04214	4.92256	0.0241753	Downregulated	Ictalurus punctatus transmembrane protein 126A (tmem126a), mRNA
NM_001200462.1	-1.04472	5.65505	0.0178632	Downregulated	Ictalurus punctatus THO complex 7 (thoc7), mRNA
XM_017470869.3	-1.04688	5.38888	0.0224923	Downregulated	Ictalurus punctatus transcription termination factor, RNA polymerase II (ttf2), mRNA
XM_053677660.1	-1.04778	6.64961	0.0134936	Downregulated	Ictalurus punctatus polyribonucleotide nucleotidyltransferase 1, mitochondrial (LOC108260955), mRNA
XM_017463344.3	-1.0492	4.63267	0.0270678	Downregulated	Ictalurus punctatus NADH:ubiquinone oxidoreductase complex assembly factor 1 (ndufaf1), mRNA
XM_017483504.3	-1.04985	4.31964	0.044413	Downregulated	Ictalurus punctatus FA core complex associated protein 100 (faap100), mRNA
XM_017488918.3	-1.05018	6.18356	0.0408381	Downregulated	Ictalurus punctatus nucleotide binding protein 1 (MinD homolog, E. coli) (nubp1), mRNA
XM_017460178.3	-1.05068	7.27725	0.0170288	Downregulated	Ictalurus punctatus Utp14 domain-containing protein (si:dkey-251i10.3), mRNA
XM_017493631.3	-1.05436	4.51753	0.0192576	Downregulated	Ictalurus punctatus calcium modulating ligand (camlg), mRNA
XM_017486139.2	-1.05483	5.72654	0.023811	Downregulated	Ictalurus punctatus mitochondrial ribosomal protein L23 (mrpl23), mRNA
XM_017460781.3	-1.05548	4.9046	0.0276084	Downregulated	Ictalurus punctatus FAST kinase domain-containing protein 5, mitochondrial (LOC108260462), mRNA
XM_017457093.3	-1.05665	6.90011	0.0225372	Downregulated	Ictalurus punctatus lysine-rich nucleolar protein 1 (knop1), mRNA
XM_017468955.3	-1.05712	5.52819	0.0114237	Downregulated	Ictalurus punctatus DNA methyltransferase 1 associated protein 1 (dmap1), mRNA
XM_017460716.3	-1.05838	6.50631	0.0391015	Downregulated	Ictalurus punctatus translocase of inner mitochondrial membrane 8 homolog B (yeast) (timm8b), mRNA
XM_017453877.3	-1.06012	6.25764	0.0121492	Downregulated	Ictalurus punctatus ddb1 and cul4 associated factor 13 (dcaf13), mRNA
XM_017493249.3	-1.06075	5.04952	0.0190416	Downregulated	Ictalurus punctatus mitochondrial ribosomal protein S12 (mrps12), mRNA
XM_017457567.3	-1.06102	4.79893	0.020022	Downregulated	Ictalurus punctatus general transcription factor 3C polypeptide 1 (LOC108258728), transcript variant X1, mRNA
XM_017472412.3	-1.06205	4.48792	0.0282476	Downregulated	Ictalurus punctatus Y-box-binding protein 2-A (LOC108267906), mRNA
XM_017475076.3	-1.06257	5.82191	0.0461352	Downregulated	Ictalurus punctatus solute carrier family 26 member 2 (slc26a2), mRNA
XM_017481959.2	-1.06272	6.53123	0.0281895	Downregulated	Ictalurus punctatus HSPA (heat shock 70kDa) binding protein, cytoplasmic cochaperone 1 (hspbp1), mRNA
XM_017488687.2	-1.06486	7.56638	0.0134341	Downregulated	Ictalurus punctatus RNA-binding protein with serine-rich domain 1 (LOC108276766), mRNA
NM_001200846.1	-1.06586	5.30544	0.0434069	Downregulated	Ictalurus punctatus mitochondrial ribosomal protein L32 (mrpl32), mRNA
XM_017493179.3	-1.06601	5.11995	0.0119011	Downregulated	Ictalurus punctatus dolichyldiphosphatase 1 (dolpp1), mRNA
XM_017479031.3	-1.06694	5.25615	0.0482272	Downregulated	Ictalurus punctatus mitochondrial ribosomal protein S11 (mrps11), mRNA
XM_017471025.3	-1.06737	6.73715	0.0113575	Downregulated	Ictalurus punctatus eukaryotic translation initiation factor 2B, subunit 5 epsilon (eif2b5), mRNA
XM_017487159.3	-1.06741	3.0046	0.0324496	Downregulated	Ictalurus punctatus TBC1 domain family member 10A (LOC108275965), mRNA
XM_017484163.3	-1.06747	5.92174	0.0214489	Downregulated	Ictalurus punctatus cytochrome c oxidase assembly factor 3 homolog, mitochondrial (LOC108274181), mRNA
XM_017464729.3	-1.06756	7.37164	0.0221547	Downregulated	Ictalurus punctatus SWI/SNF related, matrix associated, actin dependent regulator of chromatin, subfamily a, member 5 (smarca5), mRNA
XM_017483076.3	-1.06757	6.13626	0.0247113	Downregulated	Ictalurus punctatus CDK5 regulatory subunit associated protein 3 (cdk5rap3), mRNA
XM_017450732.3	-1.06824	7.33467	0.0334264	Downregulated	Ictalurus punctatus DEAD-box helicase 19b (ddx19b), mRNA
XM_017482089.3	-1.06844	5.13891	0.0247113	Downregulated	Ictalurus punctatus mitochondrial ribosomal protein S9 (mrps9), mRNA
NM_001200580.1	-1.06883	5.51676	0.0378876	Downregulated	Ictalurus punctatus peptidylprolyl isomerase H (cyclophilin H) (ppih), mRNA
XM_017496640.3	-1.0701	7.02933	0.0407275	Downregulated	Ictalurus punctatus bystin-like (bysl), mRNA
XM_017484413.3	-1.07129	6.50001	0.0209331	Downregulated	Ictalurus punctatus pdgfa associated protein 1a (pdap1a), mRNA
XM_017452501.3	-1.07354	6.0161	0.011918	Downregulated	Ictalurus punctatus RIO kinase 2 (yeast) (riok2), mRNA
XM_017474445.3	-1.07547	5.7429	0.0172099	Downregulated	Ictalurus punctatus SET domain containing 6, protein lysine methyltransferase (setd6), mRNA
XM_017471279.3	-1.07595	8.34321	0.0134583	Downregulated	Ictalurus punctatus splicing factor 3b, subunit 2 (sf3b2), mRNA
XM_017486730.3	-1.07892	4.9949	0.0134583	Downregulated	Ictalurus punctatus adaptor related protein complex 4 subunit beta 1 (ap4b1), mRNA
XM_017468034.3	-1.08418	5.41699	0.0174529	Downregulated	Ictalurus punctatus GCN1 activator of EIF2AK4 (gcn1), transcript variant X1, mRNA
XM_017454390.3	-1.08519	7.4473	0.0155923	Downregulated	Ictalurus punctatus UTP18 small subunit processome component (utp18), mRNA
XM_017461765.3	-1.0858	5.5537	0.0342954	Downregulated	Ictalurus punctatus exportin-5 (LOC108260983), mRNA
XM_017478918.3	-1.08625	5.28446	0.0242255	Downregulated	Ictalurus punctatus exosome component 6 (exosc6), mRNA
XM_017487629.2	-1.0865	5.03383	0.0488283	Downregulated	Ictalurus punctatus aurora kinase A interacting protein 1 (aurkaip1), mRNA
XM_017467269.3	-1.08848	5.02951	0.0376042	Downregulated	Ictalurus punctatus ribosomal biogenesis factor (rbis), mRNA
XM_053681201.1	-1.09191	6.75403	0.0113575	Downregulated	Ictalurus punctatus THO complex 1 (thoc1), mRNA
XM_017477864.3	-1.09563	4.05631	0.0293648	Downregulated	Ictalurus punctatus unconventional SNARE in the ER 1 homolog (S. cerevisiae) (use1), mRNA
XM_017495287.3	-1.09631	5.89279	0.0353786	Downregulated	Ictalurus punctatus serine protease 35 (prss35), mRNA
XM_017457532.3	-1.0966	4.57449	0.0196146	Downregulated	Ictalurus punctatus tRNA methyltransferase 10C, mitochondrial RNase P subunit (trmt10c), mRNA
XM_017484609.3	-1.097	5.27743	0.0324177	Downregulated	Ictalurus punctatus exosome complex component RRP40 (LOC108274435), mRNA
XM_017473619.3	-1.09911	8.13633	0.0181773	Downregulated	Ictalurus punctatus pre-mRNA processing factor 19 (prpf19), mRNA
XM_017452871.3	-1.09966	5.31728	0.0164804	Downregulated	Ictalurus punctatus carbamoyl-phosphate synthetase 2, aspartate transcarbamylase, and dihydroorotase (cad), transcript variant X1, mRNA
XM_017470176.3	-1.10065	5.1486	0.0180175	Downregulated	Ictalurus punctatus acid phosphatase 6, lysophosphatidic (acp6), mRNA
XM_017456848.3	-1.10193	5.90776	0.0208932	Downregulated	Ictalurus punctatus growth arrest and DNA-damage-inducible, gamma interacting protein 1 (gadd45gip1), mRNA
NM_001200968.1	-1.103	5.07655	0.0115131	Downregulated	Ictalurus punctatus RNA pseudouridine synthase D4 (rpusd4), mRNA; nuclear gene for mitochondrial product
XM_053688185.1	-1.10499	7.23796	0.0268281	Downregulated	Ictalurus punctatus solute carrier family 26 member 5 (slc26a5), mRNA
XM_017470978.2	-1.10865	5.51458	0.0443507	Downregulated	Ictalurus punctatus polymerase (RNA) III (DNA directed) polypeptide C (polr3c), mRNA
NM_001201023.1	-1.1115	4.28045	0.0305887	Downregulated	Ictalurus punctatus phosphoribosyl transferase domain containing 1b (prtfdc1b), mRNA
XM_017474396.3	-1.11733	6.11228	0.0148911	Downregulated	Ictalurus punctatus pentatricopeptide repeat domain 3 (ptcd3), mRNA
NM_001200999.1	-1.11821	6.11742	0.0221547	Downregulated	Ictalurus punctatus mitochondrial ribosomal protein L13 (mrpl13), mRNA
XM_017456496.3	-1.11964	5.40617	0.0342954	Downregulated	Ictalurus punctatus cytochrome c oxidase assembly factor 7 (LOC108258110), mRNA
XM_017453231.3	-1.12207	6.84101	0.0153704	Downregulated	Ictalurus punctatus transforming growth factor beta regulator 4 (tbrg4), mRNA
XM_017464029.2	-1.12211	5.39376	0.0358157	Downregulated	Ictalurus punctatus mitochondrial ribosomal protein S26 (mrps26), mRNA
XM_017483648.3	-1.1228	4.20133	0.0185931	Downregulated	Ictalurus punctatus nitric oxide associated 1 (noa1), mRNA
NM_001200833.1	-1.12435	7.01015	0.0276084	Downregulated	Ictalurus punctatus BRCA2 and CDKN1A interacting protein (bccip), mRNA
XM_017453527.3	-1.12448	5.64921	0.0307009	Downregulated	Ictalurus punctatus neuroguidin, EIF4E binding protein (ngdn), mRNA
XM_017460292.3	-1.12567	7.96078	0.0189496	Downregulated	Ictalurus punctatus eukaryotic translation initiation factor 1A X-linked a (eif1axa), mRNA
XM_017450711.2	-1.12586	8.89345	0.0460928	Downregulated	Ictalurus punctatus tubulin alpha-1B chain (LOC108255063), mRNA
XM_017453734.3	-1.12824	7.57775	0.0320495	Downregulated	Ictalurus punctatus ATP synthase membrane subunit c locus 1 (atp5mc1), mRNA
XM_047150536.2	-1.12931	5.94208	0.0253126	Downregulated	Ictalurus punctatus uncharacterized protein C7orf50 homolog (LOC108270528), mRNA
XM_017457020.3	-1.12949	6.66718	0.0159141	Downregulated	Ictalurus punctatus exportin 1 (CRM1 homolog, yeast) a (xpo1a), mRNA
XM_053684016.1	-1.12991	6.88399	0.0190911	Downregulated	Ictalurus punctatus RNA polymerase II, I and III subunit F (polr2f), mRNA
XM_017472404.2	-1.13061	9.20726	0.013291	Downregulated	Ictalurus punctatus chaperonin containing TCP1, subunit 7 (eta) (cct7), mRNA
NM_001200470.1	-1.1307	6.34339	0.0186602	Downregulated	Ictalurus punctatus small nuclear ribonucleoprotein 40 (U5) (snrnp40), mRNA
XM_017457110.3	-1.13718	5.118	0.0320495	Downregulated	Ictalurus punctatus RAB1A, member RAS oncogene family a (rab1aa), mRNA
XM_017496322.3	-1.139	7.45498	0.0114237	Downregulated	Ictalurus punctatus NOP53 ribosome biogenesis factor (nop53), mRNA
XM_017488319.3	-1.14156	5.13706	0.020171	Downregulated	Ictalurus punctatus decapping enzyme, scavenger (dcps), mRNA
XM_017459799.3	-1.14188	6.29689	0.0113575	Downregulated	Ictalurus punctatus PRP4 pre-mRNA processing factor 4 homolog (yeast) (prpf4), mRNA
NM_001201141.1	-1.14262	6.47044	0.0495323	Downregulated	Ictalurus punctatus FKBP prolyl isomerase 2 (fkbp2), mRNA
XM_017488987.3	-1.14523	4.39362	0.0270678	Downregulated	Ictalurus punctatus mitochondrial ribosomal protein L49 (mrpl49), mRNA
XM_053674105.1	-1.14595	2.88315	0.0287452	Downregulated	Ictalurus punctatus plexin-A2 (LOC108281041), mRNA
XM_017492815.2	-1.14605	8.0417	0.0133899	Downregulated	Ictalurus punctatus leucyl-tRNA synthetase 1b (lars1b), mRNA
NM_001200945.1	-1.14742	4.37047	0.0327272	Downregulated	Ictalurus punctatus oxidoreductase NAD-binding domain containing 1 (oxnad1), mRNA
NM_001200371.1	-1.14756	6.28662	0.0174529	Downregulated	Ictalurus punctatus NEDD8 ubiquitin like modifier (nedd8), mRNA
NM_001200840.1	-1.14776	7.01246	0.0247113	Downregulated	Ictalurus punctatus RNA transcription, translation and transport factor (rtraf), mRNA
XM_017485582.2	-1.1523	5.52738	0.0163614	Downregulated	Ictalurus punctatus mitochondrial ribosomal protein S2 (mrps2), mRNA
XM_017490968.3	-1.15331	3.87561	0.0169286	Downregulated	Ictalurus punctatus mitochondrial rRNA methyltransferase 3a (mrm3a), mRNA
XM_017453849.3	-1.15866	5.78078	0.0113575	Downregulated	Ictalurus punctatus cyclin-dependent kinase 8 (cdk8), mRNA
XM_017477772.3	-1.15871	5.85905	0.0169292	Downregulated	Ictalurus punctatus mitochondrial ribosomal protein L45 (mrpl45), mRNA
XM_017491083.3	-1.15894	4.18252	0.0346975	Downregulated	Ictalurus punctatus glycerophosphodiester phosphodiesterase domain containing 1 (gdpd1), mRNA
XM_017489686.3	-1.15992	5.58887	0.0262188	Downregulated	Ictalurus punctatus PWP1 homolog, endonuclein (pwp1), mRNA
XM_017468174.3	-1.16015	6.2441	0.0141044	Downregulated	Ictalurus punctatus WD repeat domain 46 (wdr46), mRNA
XM_017475718.3	-1.16183	5.83781	0.0190779	Downregulated	Ictalurus punctatus family with sequence similarity 98 member A (fam98a), mRNA
XM_017488310.3	-1.16667	5.18254	0.0299518	Downregulated	Ictalurus punctatus small fragment nuclease (smfn), mRNA
XM_017479914.3	-1.17021	9.02984	0.0265852	Downregulated	Ictalurus punctatus SEC61 translocon subunit alpha 1 (sec61a1), mRNA
XM_017454167.3	-1.17163	5.64312	0.0247113	Downregulated	Ictalurus punctatus nucleoporin 43 (nup43), mRNA
XM_017496336.3	-1.17213	8.92072	0.0160379	Downregulated	Ictalurus punctatus prohibitin 2a (phb2a), mRNA
XM_017472996.3	-1.17216	6.60461	0.0155025	Downregulated	Ictalurus punctatus prefoldin subunit 2 (pfdn2), mRNA
XM_017475018.2	-1.17645	6.1691	0.0169292	Downregulated	Ictalurus punctatus THO complex 3 (thoc3), mRNA
XM_017454204.3	-1.177	7.12661	0.0146303	Downregulated	Ictalurus punctatus small nuclear ribonucleoprotein D1 polypeptide (snrpd1), mRNA
NM_001200821.1	-1.1785	6.5533	0.0158161	Downregulated	Ictalurus punctatus LSM7 homolog, U6 small nuclear RNA and mRNA degradation associated (lsm7), mRNA
NM_001200998.1	-1.17865	7.69004	0.038246	Downregulated	Ictalurus punctatus proteasome maturation protein (pomp), mRNA
XM_017453892.3	-1.18154	9.22872	0.0310699	Downregulated	Ictalurus punctatus synapse differentiation-inducing gene protein 1 (LOC108256728), mRNA
XM_017479837.3	-1.18238	5.31559	0.0293648	Downregulated	Ictalurus punctatus mitochondrial ribosomal protein L47 (mrpl47), mRNA
XM_017494970.3	-1.18336	5.48714	0.0189864	Downregulated	Ictalurus punctatus mitochondrial ribosomal protein S22 (mrps22), mRNA
XM_017477836.3	-1.18382	6.02457	0.0463966	Downregulated	Ictalurus punctatus translocase of inner mitochondrial membrane 13 homolog (yeast) (timm13), mRNA
XM_017490774.3	-1.18442	6.85686	0.0405469	Downregulated	Ictalurus punctatus bleomycin hydrolase (blmh), mRNA
XM_017465849.3	-1.18476	5.5528	0.013291	Downregulated	Ictalurus punctatus acylglycerol kinase (agk), mRNA
NM_001201120.2	-1.19032	2.16703	0.035175	Downregulated	Ictalurus punctatus heat shock protein, alpha-crystallin-related, b11 (hspb11), mRNA
XM_017474177.3	-1.19158	7.54422	0.0134341	Downregulated	Ictalurus punctatus N-alpha-acetyltransferase 15, NatA auxiliary subunit a (naa15a), mRNA
XM_017483740.3	-1.19322	6.81364	0.0401417	Downregulated	Ictalurus punctatus translocase of outer mitochondrial membrane 22 homolog (yeast) (tomm22), mRNA
XM_017481943.2	-1.19504	2.33153	0.0378876	Downregulated	Ictalurus punctatus zinc finger protein 135 (LOC108273006), mRNA
XM_017456415.3	-1.19689	7.6272	0.0247113	Downregulated	Ictalurus punctatus eukaryotic translation initiation factor 5 (eif5), mRNA
XM_053683650.1	-1.19947	5.29365	0.0293648	Downregulated	Ictalurus punctatus ALG6 alpha-1,3-glucosyltransferase (alg6), mRNA
XM_017485369.3	-1.20029	6.81274	0.0482647	Downregulated	Ictalurus punctatus solute carrier family 49 member 3 (slc49a3), mRNA
XM_017479836.3	-1.20061	6.52439	0.0166024	Downregulated	Ictalurus punctatus actin-like 6A (actl6a), mRNA
XM_017479107.3	-1.2029	3.75549	0.0485332	Downregulated	Ictalurus punctatus SRY-box transcription factor 14 (sox14), mRNA
XM_017470355.3	-1.20498	5.52683	0.0148911	Downregulated	Ictalurus punctatus matrix AAA peptidase interacting protein 1 (maip1), mRNA
XM_017458328.3	-1.20794	4.11453	0.0169286	Downregulated	Ictalurus punctatus GTPase IMAP family member 4 (LOC108259111), mRNA
XM_017461522.3	-1.20902	5.79071	0.0214489	Downregulated	Ictalurus punctatus nuclear VCP like (nvl), mRNA
XM_017484616.3	-1.21285	4.24402	0.042351	Downregulated	Ictalurus punctatus tyrosyl-tRNA synthetase 2, mitochondrial (yars2), mRNA
XM_017494694.3	-1.21377	4.94997	0.0210666	Downregulated	Ictalurus punctatus RAD50 interactor 1 (rint1), mRNA
XM_017455965.3	-1.21398	5.95778	0.0327285	Downregulated	Ictalurus punctatus NUS1 dehydrodolichyl diphosphate synthase subunit (nus1), mRNA
XM_017484248.3	-1.21524	4.68753	0.0456078	Downregulated	Ictalurus punctatus LRAT domain containing 1 (lratd1), mRNA
XM_017466405.3	-1.21532	8.43944	0.0134583	Downregulated	Ictalurus punctatus splicing factor 3b, subunit 3 (sf3b3), mRNA
XM_017469877.3	-1.2181	4.23411	0.0339348	Downregulated	Ictalurus punctatus mitochondrial chaperone BCS1 (LOC108266488), mRNA
XM_017477812.2	-1.21858	6.54021	0.0169286	Downregulated	Ictalurus punctatus lon peptidase 1, mitochondrial (lonp1), mRNA
XM_017479761.3	-1.21878	7.4781	0.0126758	Downregulated	Ictalurus punctatus plakophilin 1b (pkp1b), mRNA
XM_017473171.3	-1.22006	4.08982	0.0133899	Downregulated	Ictalurus punctatus tRNA methyltransferase 10A (trmt10a), mRNA
XM_017452494.3	-1.22392	6.3131	0.0162689	Downregulated	Ictalurus punctatus lectin, mannose-binding 2-like b (lman2lb), mRNA
XM_017473687.3	-1.22435	5.45266	0.0161238	Downregulated	Ictalurus punctatus farnesyltransferase, CAAX box, alpha (fnta), mRNA
XM_017452242.3	-1.22784	8.15701	0.0151636	Downregulated	Ictalurus punctatus threonyl-tRNA synthetase 1 (tars1), mRNA
NM_001200687.2	-1.22925	4.20345	0.0476583	Downregulated	Ictalurus punctatus deleted in primary ciliary dyskinesia homolog (mouse) (dpcd), mRNA
XM_017453190.3	-1.22962	7.2949	0.023666	Downregulated	Ictalurus punctatus proteasome 20S subunit alpha 2a (psma2a), mRNA
NM_001200354.1	-1.23341	6.13386	0.0134341	Downregulated	Ictalurus punctatus transcription elongation factor b polypeptide 2 (LOC100528084), mRNA
NM_001200534.2	-1.23438	6.94154	0.0274747	Downregulated	Ictalurus punctatus oligosaccharyltransferase complex subunit (ostc), mRNA
XM_017492726.3	-1.23536	9.57821	0.0114237	Downregulated	Ictalurus punctatus chaperonin containing TCP1, subunit 6A (zeta 1) (cct6a), mRNA
XM_017484647.3	-1.23662	3.6861	0.0363346	Downregulated	Ictalurus punctatus tRNA-histidine guanylyltransferase 1-like (thg1l), mRNA
XM_017457413.3	-1.24051	7.09438	0.0157856	Downregulated	Ictalurus punctatus programmed cell death 11 (pdcd11), mRNA
XM_017477576.3	-1.24202	6.13417	0.0182037	Downregulated	Ictalurus punctatus RNA binding motif protein 34 (rbm34), mRNA
XM_017492211.3	-1.2465	5.85949	0.0169286	Downregulated	Ictalurus punctatus NOP16 nucleolar protein homolog (yeast) (nop16), mRNA
XM_017469691.3	-1.24725	6.76517	0.0210666	Downregulated	Ictalurus punctatus importin 4 (ipo4), mRNA
NM_001200804.1	-1.24881	5.61635	0.0247113	Downregulated	Ictalurus punctatus ADP-ribosylation factor-like 2 (arl2), mRNA
NM_001201224.1	-1.24903	6.94613	0.0213669	Downregulated	Ictalurus punctatus mitochondrial ribosomal protein L16 (mrpl16), mRNA
XM_017477143.3	-1.24933	3.79006	0.0169286	Downregulated	Ictalurus punctatus RNA pseudouridine synthase domain containing 2 (rpusd2), mRNA
XM_017472324.3	-1.25041	5.92676	0.0140475	Downregulated	Ictalurus punctatus nucleolar protein 7 (nol7), mRNA
NM_001200971.1	-1.25095	5.32354	0.0376574	Downregulated	Ictalurus punctatus nudix (nucleoside diphosphate linked moiety X)-type motif 5 (nudt5), mRNA
XM_017482400.3	-1.251	6.52414	0.0177307	Downregulated	Ictalurus punctatus angio-associated, migratory cell protein (aamp), mRNA
NM_001200461.1	-1.25215	7.07305	0.0128318	Downregulated	Ictalurus punctatus thioredoxin-like 1 (txnl1), mRNA
XM_053680497.1	-1.25362	4.5924	0.0318013	Downregulated	Ictalurus punctatus very low-density lipoprotein receptor (LOC108265512), mRNA
XM_017471978.3	-1.25364	5.98994	0.0116837	Downregulated	Ictalurus punctatus methyltransferase like 3 (mettl3), mRNA
XM_017493530.3	-1.25618	6.7183	0.0221547	Downregulated	Ictalurus punctatus high mobility group box 3b (hmgb3b), mRNA
XM_017460652.3	-1.2594	8.56896	0.0169286	Downregulated	Ictalurus punctatus prohibitin (phb), mRNA
NM_001200733.2	-1.26154	5.25258	0.0138037	Downregulated	Ictalurus punctatus translocase of inner mitochondrial membrane domain containing 1 (timmdc1), mRNA
XM_017461959.3	-1.26389	5.85797	0.0134583	Downregulated	Ictalurus punctatus KRI1 homolog (kri1), mRNA
XM_017460033.3	-1.26565	4.36151	0.0162689	Downregulated	Ictalurus punctatus translocase of inner mitochondrial membrane 22 homolog (yeast) (timm22), mRNA
XM_017472841.3	-1.26679	5.36688	0.0220905	Downregulated	Ictalurus punctatus interferon stimulated exonuclease gene 20-like 2 (isg20l2), mRNA
XM_017464702.3	-1.26827	6.3916	0.0119011	Downregulated	Ictalurus punctatus eukaryotic translation initiation factor 4eb (eif4eb), mRNA
XM_017472007.3	-1.26837	9.25421	0.0133899	Downregulated	Ictalurus punctatus chaperonin containing TCP1, subunit 3 (gamma) (cct3), mRNA
NM_001200883.1	-1.26907	8.28496	0.0293648	Downregulated	Ictalurus punctatus proteasome 26S subunit, non-ATPase 8 (psmd8), mRNA
NM_001200603.1	-1.26982	7.17799	0.0277002	Downregulated	Ictalurus punctatus prostaglandin E synthase 3a (cytosolic) (ptges3a), mRNA
NM_001201320.1	-1.27835	6.37746	0.0374555	Downregulated	Ictalurus punctatus methylthioadenosine phosphorylase (mtap), mRNA
XM_017472285.3	-1.27923	7.28589	0.048069	Downregulated	Ictalurus punctatus histone H2A.Z (LOC108267834), mRNA
XM_017482468.3	-1.28034	7.33034	0.0113575	Downregulated	Ictalurus punctatus splicing factor 3a, subunit 3 (sf3a3), mRNA
NM_001201247.1	-1.28136	6.58348	0.0496207	Downregulated	Ictalurus punctatus small nuclear ribonucleoprotein polypeptide F (snrpf), mRNA
XM_017465594.3	-1.282	6.87586	0.0113575	Downregulated	Ictalurus punctatus PRP31 pre-mRNA processing factor 31 homolog (yeast) (prpf31), mRNA
XM_017492112.2	-1.28296	4.32886	0.0362704	Downregulated	Ictalurus punctatus protein arginine methyltransferase 6 (prmt6), mRNA
NM_001201029.1	-1.28474	5.73977	0.017802	Downregulated	Ictalurus punctatus nucleoporin 37 (nup37), mRNA
XM_017474972.3	-1.28697	5.89506	0.023666	Downregulated	Ictalurus punctatus mitochondrial ribosomal protein L11 (mrpl11), mRNA
XM_017458474.3	-1.28722	6.27918	0.0281895	Downregulated	Ictalurus punctatus HEAT repeat containing 3 (heatr3), mRNA
XM_017482007.2	-1.28897	6.31576	0.0136279	Downregulated	Ictalurus punctatus DEAD (Asp-Glu-Ala-Asp) box polypeptide 47 (ddx47), mRNA
XM_017490186.2	-1.28985	5.57514	0.013291	Downregulated	Ictalurus punctatus presenilins-associated rhomboid-like protein, mitochondrial (LOC108277433), mRNA
NM_001329302.1	-1.28994	5.60468	0.0134936	Downregulated	Ictalurus punctatus adenosine deaminase (ada), mRNA
XM_017471135.2	-1.29022	4.65548	0.0169286	Downregulated	Ictalurus punctatus leukotriene B4 receptor 2b (ltb4r2b), mRNA
XM_017494809.3	-1.29086	4.46986	0.0344964	Downregulated	Ictalurus punctatus coiled-coil domain containing 59 (ccdc59), mRNA
XM_017492236.3	-1.29212	5.14921	0.0391753	Downregulated	Ictalurus punctatus stromal cell-derived factor 2 (sdf2), mRNA
XM_017456899.2	-1.29268	2.42386	0.0444557	Downregulated	Ictalurus punctatus lipoyltransferase 1 (lipt1), mRNA
XM_017454760.3	-1.29386	7.08301	0.0115131	Downregulated	Ictalurus punctatus peter pan homolog (ppan), mRNA
XM_017450977.3	-1.29431	4.85217	0.0133899	Downregulated	Ictalurus punctatus casein kinase 2, alpha 4 polypeptide (csnk2a4), mRNA
XM_017493150.3	-1.29498	4.42637	0.0134341	Downregulated	Ictalurus punctatus SPOUT domain containing methyltransferase 1 (spout1), mRNA
XM_017452265.3	-1.29674	10.0632	0.0169292	Downregulated	Ictalurus punctatus valosin containing protein (vcp), mRNA
NM_001200442.1	-1.29918	6.55699	0.0293898	Downregulated	Ictalurus punctatus WD repeat domain 77 (wdr77), mRNA
XM_017455233.3	-1.30162	6.80076	0.0149546	Downregulated	Ictalurus punctatus nfe2 like bZIP transcription factor 3 (nfe2l3), mRNA
XM_017460240.3	-1.30166	3.89133	0.0279002	Downregulated	Ictalurus punctatus solute carrier family 25 member 35 (slc25a35), mRNA
NM_001200591.1	-1.30302	4.99933	0.0270678	Downregulated	Ictalurus punctatus FCF1 rRNA-processing protein (fcf1), mRNA
XM_017488504.2	-1.30337	4.816	0.041293	Downregulated	Ictalurus punctatus NOP2/Sun RNA methyltransferase 5 (nsun5), mRNA
XM_017474390.3	-1.30366	7.04156	0.0153704	Downregulated	Ictalurus punctatus RNA polymerase I subunit A (polr1a), mRNA
XM_017495089.3	-1.3061	8.49688	0.0134583	Downregulated	Ictalurus punctatus ferritin, middle subunit (LOC108280241), mRNA
XM_017455297.3	-1.30685	7.49956	0.0134583	Downregulated	Ictalurus punctatus interleukin enhancer binding factor 2 (ilf2), mRNA
XM_017463894.3	-1.30785	6.79298	0.0113575	Downregulated	Ictalurus punctatus glutamate-cysteine ligase, catalytic subunit (gclc), mRNA
XM_017493753.3	-1.30794	5.25568	0.0133899	Downregulated	Ictalurus punctatus methyltransferase 2A, methylcytidine (mettl2a), mRNA
NM_001200504.1	-1.313	8.36635	0.0169286	Downregulated	Ictalurus punctatus proteasome 20S subunit alpha 1 (psma1), mRNA
XM_017492732.3	-1.31525	6.72537	0.0322659	Downregulated	Ictalurus punctatus NHP2 ribonucleoprotein homolog (yeast) (nhp2), mRNA
XM_017457270.2	-1.31987	10.4654	0.0113575	Downregulated	Ictalurus punctatus tubulin, alpha 8 like 2 (tuba8l2), mRNA
XM_017463915.1	-1.32064	7.53093	0.0134583	Downregulated	Ictalurus punctatus ribosomal RNA processing 12 homolog (rrp12), mRNA
XM_017480378.3	-1.32169	6.87453	0.0453102	Downregulated	Ictalurus punctatus SEC61 translocon subunit alpha 1, like (sec61a1l), mRNA
XM_017482151.2	-1.32202	6.46156	0.013291	Downregulated	Ictalurus punctatus nucleolar protein 11 (nol11), mRNA
XM_017493024.3	-1.32413	8.43461	0.0148031	Downregulated	Ictalurus punctatus heat shock protein 4a (hspa4a), mRNA
NM_001200766.1	-1.32714	5.20649	0.0113575	Downregulated	Ictalurus punctatus exosome component 8 (exosc8), mRNA
XM_017478217.3	-1.32856	3.92176	0.0349482	Downregulated	Ictalurus punctatus arylformamidase (afmid), mRNA
XM_017481551.3	-1.33287	6.29613	0.0128318	Downregulated	Ictalurus punctatus UTP6 small subunit processome component (utp6), mRNA
XM_053680102.1	-1.33296	7.6156	0.0162179	Downregulated	Ictalurus punctatus acyl-CoA synthetase long chain family member 2 (acsl2), mRNA
XM_017493045.3	-1.33552	5.6097	0.013291	Downregulated	Ictalurus punctatus REX4 homolog, 3'-5' exonuclease (rexo4), mRNA
XM_017470865.2	-1.33619	7.44305	0.0222778	Downregulated	Ictalurus punctatus nucleolar protein interacting with the FHA domain of MKI67 (nifk), mRNA
NM_001200406.1	-1.33656	4.80073	0.0113778	Downregulated	Ictalurus punctatus mitochondrial ribosomal protein S10 (mrps10), mRNA
NM_001200505.1	-1.33694	5.49485	0.0115342	Downregulated	Ictalurus punctatus cell division cycle 123 homolog (S. cerevisiae) (cdc123), mRNA
XM_017457166.3	-1.33704	8.16897	0.0113575	Downregulated	Ictalurus punctatus DEAD (Asp-Glu-Ala-Asp) box polypeptide 39Aa (ddx39aa), mRNA
XM_017483580.3	-1.33869	7.11616	0.0159141	Downregulated	Ictalurus punctatus HEAT repeat containing 1 (heatr1), mRNA
XM_017488370.3	-1.33922	1.66705	0.0169286	Downregulated	Ictalurus punctatus ankyrin repeat domain 55 (ankrd55), mRNA
XM_017479143.3	-1.33963	6.04688	0.0144711	Downregulated	Ictalurus punctatus small nuclear ribonucleoprotein polypeptide C (snrpc), mRNA
XM_017478221.3	-1.34151	10.3101	0.0186602	Downregulated	Ictalurus punctatus nucleolin (ncl), mRNA
XM_017474721.3	-1.34199	9.46427	0.0149057	Downregulated	Ictalurus punctatus heat shock protein 9 (hspa9), mRNA
XM_017478774.3	-1.34367	7.17151	0.0134583	Downregulated	Ictalurus punctatus thimet oligopeptidase 1 (thop1), mRNA
XM_017490538.3	-1.34388	3.5948	0.0159141	Downregulated	Ictalurus punctatus tubulin, delta 1 (tubd1), mRNA
XM_017464745.3	-1.34414	3.66664	0.0183027	Downregulated	Ictalurus punctatus retinol dehydrogenase 14a (rdh14a), mRNA
XM_017467498.3	-1.34419	5.60579	0.0185931	Downregulated	Ictalurus punctatus activator of basal transcription 1 (abt1), mRNA
XM_017467542.3	-1.34535	5.38059	0.015016	Downregulated	Ictalurus punctatus DEAD (Asp-Glu-Ala-Asp) box polypeptide 51 (ddx51), mRNA
XM_017487980.3	-1.34573	8.49777	0.0135167	Downregulated	Ictalurus punctatus seryl-tRNA synthetase 1 (sars1), mRNA
XM_017472942.3	-1.34764	4.81939	0.0159141	Downregulated	Ictalurus punctatus diphthamide biosynthesis 2 (dph2), mRNA
NM_001257107.1	-1.3492	8.53777	0.0169582	Downregulated	Ictalurus punctatus proteasome 20S subunit beta 4 (psmb4), mRNA
NM_001201218.1	-1.35586	6.39468	0.0364038	Downregulated	Ictalurus punctatus translocase of outer mitochondrial membrane 5 homolog (yeast) (tomm5), mRNA
XM_017464769.3	-1.35691	6.11416	0.0226935	Downregulated	Ictalurus punctatus RNA polymerase I subunit B (polr1b), mRNA
XR_006984010.1	-1.35968	2.90862	0.0375325	Downregulated	Ictalurus punctatus small nucleolar RNA SNORA47 (LOC124629126), ncRNA
XM_017493961.3	-1.36063	8.54029	0.0121833	Downregulated	Ictalurus punctatus proteasome 26S subunit, ATPase 2 (psmc2), mRNA
NM_001200659.1	-1.3743	10.0178	0.0116837	Downregulated	Ictalurus punctatus eukaryotic translation initiation factor 4A1A (eif4a1a), mRNA
XM_017473218.2	-1.3762	6.65507	0.0151636	Downregulated	Ictalurus punctatus GrpE-like 1, mitochondrial (grpel1), mRNA
XM_017474466.3	-1.37656	5.80951	0.0134583	Downregulated	Ictalurus punctatus protein arginine methyltransferase 7 (prmt7), mRNA
XM_017494543.2	-1.38136	6.04438	0.0356436	Downregulated	Ictalurus punctatus ras-related protein Rab-19 (LOC108279914), mRNA
XM_017487595.3	-1.38364	6.18815	0.044413	Downregulated	Ictalurus punctatus solute carrier family 17 member 9b (slc17a9b), mRNA
NM_001200692.1	-1.38627	5.12831	0.0159141	Downregulated	Ictalurus punctatus coiled-coil-helix-coiled-coil-helix domain containing 1 (chchd1), mRNA
NM_001200408.1	-1.38703	7.45727	0.0136827	Downregulated	Ictalurus punctatus eukaryotic translation initiation factor 2, subunit 1 alpha b (eif2s1b), mRNA
XM_017477035.3	-1.39114	4.96365	0.0159141	Downregulated	Ictalurus punctatus cardiolipin synthase 1 (crls1), mRNA
XM_017494683.3	-1.39243	9.42534	0.0134583	Downregulated	Ictalurus punctatus chaperonin containing TCP1, subunit 2 (beta) (cct2), mRNA
XM_017454891.3	-1.39272	8.32925	0.0155025	Downregulated	Ictalurus punctatus proteasome 26S subunit, non-ATPase 3 (psmd3), mRNA
NM_001201149.1	-1.39681	7.24986	0.0483291	Downregulated	Ictalurus punctatus heat shock 10 protein 1 (hspe1), mRNA
XM_017484326.3	-1.39729	4.2014	0.0193297	Downregulated	Ictalurus punctatus ribonuclease P/MRP 30 subunit (rpp30), mRNA
XM_017480556.3	-1.39813	7.33285	0.0113575	Downregulated	Ictalurus punctatus RuvB-like AAA ATPase 1 (ruvbl1), mRNA
XM_017457173.3	-1.40056	6.48963	0.0113575	Downregulated	Ictalurus punctatus ALG11 alpha-1,2-mannosyltransferase (alg11), mRNA
XM_017482971.2	-1.40204	6.26663	0.018896	Downregulated	Ictalurus punctatus BUB3 mitotic checkpoint protein (bub3), mRNA
XM_017473285.3	-1.40447	6.40193	0.0149546	Downregulated	Ictalurus punctatus EMG1 N1-specific pseudouridine methyltransferase (emg1), mRNA
XM_017475843.3	-1.40569	6.48293	0.0247113	Downregulated	Ictalurus punctatus mitochondrial ribosomal protein S5 (mrps5), mRNA
XM_017467680.2	-1.40801	8.93716	0.0134583	Downregulated	Ictalurus punctatus eukaryotic translation initiation factor 2, subunit 2 beta (eif2s2), mRNA
XM_017472869.3	-1.40861	5.62689	0.0116837	Downregulated	Ictalurus punctatus phosphatidylinositol glycan anchor biosynthesis, class K (pigk), mRNA
XM_017463818.2	-1.41185	8.30333	0.0158161	Downregulated	Ictalurus punctatus proteasome 20S subunit beta 1 (psmb1), mRNA
XM_017459952.3	-1.4123	5.89376	0.016955	Downregulated	Ictalurus punctatus coiled-coil domain containing 43 (ccdc43), mRNA
XM_053680699.1	-1.41241	6.81623	0.0444544	Downregulated	Ictalurus punctatus DnaJ heat shock protein family (Hsp40) member B11 (dnajb11), mRNA
XM_017487218.3	-1.41269	11.6366	0.035266	Downregulated	Ictalurus punctatus keratin, type I cytoskeletal 18 (LOC108275990), mRNA
XM_017475971.3	-1.41469	7.21414	0.0134813	Downregulated	Ictalurus punctatus tryptophanyl-tRNA synthetase 1 (wars1), mRNA
XM_017472484.2	-1.41506	5.17347	0.0132888	Downregulated	Ictalurus punctatus UTP11 small subunit processome component (utp11), mRNA
NM_001200577.1	-1.41684	7.50102	0.0321147	Downregulated	Ictalurus punctatus proteasome 20S subunit alpha 2b (psma2b), mRNA
XM_017481228.3	-1.41717	7.04705	0.0144711	Downregulated	Ictalurus punctatus translocase of outer mitochondrial membrane 40 homolog, like (tomm40l), mRNA
XM_053686497.1	-1.42466	5.82437	0.0114237	Downregulated	Ictalurus punctatus eukaryotic translation initiation factor 4E family member 2 related sequence 1 (eif4e2rs1), mRNA
XM_017461645.3	-1.4313	5.01522	0.0189864	Downregulated	Ictalurus punctatus translation machinery associated 16 homolog (tma16), mRNA
XM_017461840.3	-1.43518	5.16138	0.0134583	Downregulated	Ictalurus punctatus ELL associated factor 2 (eaf2), mRNA
XM_017466368.3	-1.43644	6.87264	0.0113575	Downregulated	Ictalurus punctatus eukaryotic translation initiation factor 2A (eif2a), mRNA
XM_017491894.3	-1.43678	3.46902	0.0339348	Downregulated	Ictalurus punctatus rRNA methyltransferase 3B, mitochondrial (LOC108278488), mRNA
XM_017493579.2	-1.43694	7.22053	0.0140475	Downregulated	Ictalurus punctatus NOP14 nucleolar protein homolog (yeast) (nop14), mRNA
XM_017460083.3	-1.45356	6.43648	0.0309404	Downregulated	Ictalurus punctatus histone H2AX (LOC108260105), mRNA
XM_017488170.3	-1.4541	5.2936	0.0134583	Downregulated	Ictalurus punctatus uncharacterized si:dkey-32e6.3 (si:dkey-32e6.3), mRNA
XM_017491757.3	-1.45425	4.81527	0.0155923	Downregulated	Ictalurus punctatus RNA polymerase I subunit G (polr1g), mRNA
NM_001200375.1	-1.45619	1.37842	0.022335	Downregulated	Ictalurus punctatus Bardet-Biedl syndrome 5 (bbs5), mRNA
XM_017473185.3	-1.45736	9.01045	0.0190911	Downregulated	Ictalurus punctatus HIG1 hypoxia inducible domain family, member 1A (higd1a), mRNA
XM_017496092.3	-1.45758	7.33429	0.0134583	Downregulated	Ictalurus punctatus protein phosphatase 5, catalytic subunit (ppp5c), mRNA
XM_017456319.3	-1.45893	7.06749	0.0113575	Downregulated	Ictalurus punctatus CCAAT enhancer binding protein zeta (cebpz), mRNA
NM_001201309.2	-1.4612	6.63339	0.0128772	Downregulated	Ictalurus punctatus ribosomal protein L7-like 1 (rpl7l1), mRNA
XM_017458751.3	-1.46681	7.64925	0.0267567	Downregulated	Ictalurus punctatus eukaryotic translation initiation factor 3, subunit Jb (eif3jb), mRNA
XM_017465792.3	-1.46836	6.61198	0.0221547	Downregulated	Ictalurus punctatus RNA binding motif protein 28 (rbm28), mRNA
XR_001814154.3	-1.46874	2.67473	0.0307645	Downregulated	Ictalurus punctatus uncharacterized LOC108272800 (LOC108272800), ncRNA
XM_017481234.2	-1.47145	8.39738	0.013291	Downregulated	Ictalurus punctatus proteasome 26S subunit ubiquitin receptor, non-ATPase 4a (psmd4a), mRNA
XM_053688038.1	-1.47685	6.10962	0.0113778	Downregulated	Ictalurus punctatus KRR1 small subunit processome component homolog (krr1), mRNA
NM_001200676.1	-1.4769	5.54712	0.0147415	Downregulated	Ictalurus punctatus translocase of inner mitochondrial membrane 10 homolog (yeast) (timm10), mRNA; nuclear gene for mitochondrial product
XM_017480953.3	-1.47838	4.80999	0.0211404	Downregulated	Ictalurus punctatus ribosomal RNA processing 7 homolog A (rrp7a), mRNA
XR_008397767.1	-1.47903	2.90417	0.0161065	Downregulated	Ictalurus punctatus uncharacterized LOC108273865 (LOC108273865), ncRNA
XM_017458790.3	-1.48092	7.23178	0.0180175	Downregulated	Ictalurus punctatus huntingtin interacting protein K (hypk), mRNA
NM_001200795.2	-1.48093	3.18451	0.0251394	Downregulated	Ictalurus punctatus meiotic nuclear divisions 1 homolog (S. cerevisiae) (mnd1), mRNA
XM_017487115.2	-1.48159	9.87776	0.0301914	Downregulated	Ictalurus punctatus tubulin alpha-1C chain (LOC128628657), mRNA
XM_017454141.3	-1.48438	5.98312	0.0134936	Downregulated	Ictalurus punctatus mitochondrial ribosomal protein L12 (mrpl12), mRNA
XM_017486804.3	-1.48473	7.94957	0.0113575	Downregulated	Ictalurus punctatus ATP-binding cassette, sub-family E (OABP), member 1 (abce1), mRNA
XM_017471431.3	-1.48504	4.30825	0.0113575	Downregulated	Ictalurus punctatus transmembrane protein 53 (tmem53), mRNA
XM_017455841.3	-1.48683	4.43867	0.0220905	Downregulated	Ictalurus punctatus methyltransferase 13, eEF1A lysine and N-terminal methyltransferase (mettl13), mRNA
XM_017489110.2	-1.48731	5.80075	0.0140475	Downregulated	Ictalurus punctatus polysaccharide biosynthesis domain containing 1 (pbdc1), mRNA
XM_017472401.3	-1.48986	6.85781	0.0113575	Downregulated	Ictalurus punctatus phospholipase A2-activating protein (plaa), mRNA
XM_017452411.3	-1.49173	6.36841	0.0134583	Downregulated	Ictalurus punctatus IMP U3 small nucleolar ribonucleoprotein 4 (imp4), mRNA
NM_001201223.2	-1.49261	5.8362	0.0159818	Downregulated	Ictalurus punctatus SRP receptor subunit beta (srprb), mRNA
XM_017468721.3	-1.49324	11.0617	0.0162689	Downregulated	Ictalurus punctatus tubulin, beta 2b (tubb2b), mRNA
XM_017472749.3	-1.49558	8.39884	0.0158161	Downregulated	Ictalurus punctatus proteasome 20S subunit beta 5 (psmb5), mRNA
XM_017470495.3	-1.49671	5.04351	0.0140889	Downregulated	Ictalurus punctatus WD repeat domain 4 (wdr4), mRNA
XM_017456365.3	-1.4975	6.76415	0.0135844	Downregulated	Ictalurus punctatus transducin beta like 3 (tbl3), mRNA
XM_017472754.3	-1.49836	6.94106	0.0113575	Downregulated	Ictalurus punctatus ATP-binding cassette, sub-family F (GCN20), member 3 (abcf3), mRNA
XM_017479629.3	-1.49864	5.59326	0.0126758	Downregulated	Ictalurus punctatus tetratricopeptide repeat domain 4 (ttc4), mRNA
NM_001200432.1	-1.49934	4.54203	0.0162179	Downregulated	Ictalurus punctatus methyltransferase 1, tRNA methylguanosine (mettl1), mRNA
XM_017471294.1	-1.50013	3.72659	0.0478638	Downregulated	Ictalurus punctatus purine nucleoside phosphorylase 5a (pnp5a), mRNA
NM_001201236.2	-1.50269	7.64169	0.016375	Downregulated	Ictalurus punctatus proteasome 20S subunit beta 2 (psmb2), mRNA
NM_001200518.1	-1.50939	8.47443	0.0134583	Downregulated	Ictalurus punctatus proteasome 20S subunit alpha 3 (psma3), mRNA
XM_053683745.1	-1.51118	6.60819	0.0207401	Downregulated	Ictalurus punctatus Ts translation elongation factor, mitochondrial (tsfm), mRNA
XM_017490305.3	-1.51157	5.85862	0.0132888	Downregulated	Ictalurus punctatus translocase of inner mitochondrial membrane 50 homolog (S. cerevisiae) (timm50), mRNA
XM_017465068.2	-1.51413	5.88345	0.0146303	Downregulated	Ictalurus punctatus PAK1 interacting protein 1 (pak1ip1), mRNA
XM_017465766.3	-1.51423	6.69098	0.0113575	Downregulated	Ictalurus punctatus small nuclear ribonucleoprotein polypeptide A (snrpa), mRNA
XM_017456311.3	-1.51558	7.03601	0.0116837	Downregulated	Ictalurus punctatus niban apoptosis regulator 1a (niban1a), mRNA
XM_017463920.3	-1.51672	2.57311	0.0344409	Downregulated	Ictalurus punctatus methyltransferase like 18 (mettl18), mRNA
XM_017486079.3	-1.51975	10.0624	0.0220905	Downregulated	Ictalurus punctatus glutathione S-transferase P (LOC108275325), mRNA
XM_017476159.3	-1.52063	7.16829	0.013291	Downregulated	Ictalurus punctatus guanine nucleotide binding protein-like 2 (nucleolar) (gnl2), mRNA
XM_017471368.3	-1.52085	6.8623	0.0134583	Downregulated	Ictalurus punctatus protein arginine methyltransferase 5 (prmt5), mRNA
XM_017453451.3	-1.52098	3.99008	0.0134583	Downregulated	Ictalurus punctatus ribonuclease P/MRP 38 subunit (rpp38), mRNA
NM_001200852.1	-1.52268	5.92686	0.0229538	Downregulated	Ictalurus punctatus adenylate kinase 6 (ak6), mRNA
XM_047156559.2	-1.52323	1.30069	0.0356129	Downregulated	Ictalurus punctatus wingless-type MMTV integration site family, member 4b (wnt4b), mRNA
XM_017484233.3	-1.52345	6.66412	0.0113575	Downregulated	Ictalurus punctatus pelota mRNA surveillance and ribosome rescue factor (pelo), mRNA
XM_017478601.3	-1.52349	5.13111	0.0158161	Downregulated	Ictalurus punctatus DEAD (Asp-Glu-Ala-Asp) box polypeptide 49 (ddx49), mRNA
XM_017450989.3	-1.5255	6.36685	0.0148911	Downregulated	Ictalurus punctatus UTP3 small subunit processome component (utp3), mRNA
XM_017455174.3	-1.53518	7.71024	0.0134341	Downregulated	Ictalurus punctatus tyrosyl-tRNA synthetase 1 (yars1), mRNA
XM_017470800.3	-1.53981	6.48561	0.0186602	Downregulated	Ictalurus punctatus Rho family GTPase 3b (rnd3b), mRNA
XM_017450431.3	-1.54129	4.5621	0.0316318	Downregulated	Ictalurus punctatus coiled-coil-helix-coiled-coil-helix domain containing 4a (chchd4a), mRNA
XM_017487337.3	-1.54217	9.52474	0.0419241	Downregulated	Ictalurus punctatus transketolase b (tktb), mRNA
XM_017476228.3	-1.54392	6.45743	0.0113575	Downregulated	Ictalurus punctatus DEAD (Asp-Glu-Ala-Asp) box helicase 24 (ddx24), mRNA
XM_017489376.3	-1.54714	4.26996	0.0356436	Downregulated	Ictalurus punctatus ribosomal oxygenase 2 (riox2), mRNA
NM_001200570.1	-1.54856	6.33072	0.0133899	Downregulated	Ictalurus punctatus small nuclear ribonucleoprotein polypeptide B2 (snrpb2), mRNA
XM_053674287.1	-1.55023	5.55018	0.0113575	Downregulated	Ictalurus punctatus protein transport protein Sec24C (si:dkey-13n15.2), mRNA
XM_017477684.3	-1.55245	1.72331	0.0356129	Downregulated	Ictalurus punctatus T-box brain transcription factor 1a (tbr1a), mRNA
XM_017478804.3	-1.55351	7.67627	0.0134472	Downregulated	Ictalurus punctatus proteasome 26S subunit, non-ATPase 7 (psmd7), mRNA
XM_017461351.3	-1.5545	7.07027	0.0116837	Downregulated	Ictalurus punctatus elongation factor Tu GTP binding domain containing 2 (eftud2), mRNA
XM_017465484.2	-1.55714	7.09726	0.0113575	Downregulated	Ictalurus punctatus UTP15 small subunit processome component (utp15), mRNA
XM_017494430.3	-1.55714	6.31886	0.020022	Downregulated	Ictalurus punctatus chromosome 19 C11orf98 homolog (c19h11orf98), mRNA
XM_017484043.3	-1.55778	8.18559	0.0114237	Downregulated	Ictalurus punctatus proteasome 26S subunit, non-ATPase 11b (psmd11b), mRNA
XM_017459675.3	-1.56103	7.51661	0.0154667	Downregulated	Ictalurus punctatus transcription factor Sox-9-A (LOC108259890), mRNA
XM_053679336.1	-1.56578	4.0931	0.0229015	Downregulated	Ictalurus punctatus uncharacterized LOC128631793 (LOC128631793), mRNA
NM_001201234.1	-1.57065	7.84202	0.0169286	Downregulated	Ictalurus punctatus proteasome 20S subunit beta 3 (psmb3), mRNA
XM_017476487.3	-1.5722	8.85695	0.0134524	Downregulated	Ictalurus punctatus proteasome 26S subunit, ATPase 1a (psmc1a), mRNA
XM_017471929.3	-1.57394	4.1032	0.0404405	Downregulated	Ictalurus punctatus solute carrier family 35 member A3b (slc35a3b), mRNA
XM_017468304.3	-1.57724	7.7624	0.0136827	Downregulated	Ictalurus punctatus sema domain, immunoglobulin domain (Ig), short basic domain, secreted, (semaphorin) 3H (sema3h), mRNA
XM_017453232.3	-1.5789	5.69263	0.0158332	Downregulated	Ictalurus punctatus uncharacterized si:dkey-12j5.1 (si:dkey-12j5.1), mRNA
XM_017476799.3	-1.58503	6.0435	0.0115856	Downregulated	Ictalurus punctatus zinc metallopeptidase, STE24 homolog (zmpste24), mRNA
XM_017494665.3	-1.59052	6.51676	0.0113575	Downregulated	Ictalurus punctatus heat shock protein 14 (hspa14), mRNA
NM_001201265.1	-1.59135	7.67175	0.0133899	Downregulated	Ictalurus punctatus proteasome 26S subunit, non-ATPase 6 (psmd6), mRNA
XM_017460774.3	-1.59181	6.77428	0.0134583	Downregulated	Ictalurus punctatus RuvB-like AAA ATPase 2 (ruvbl2), mRNA
XR_008396621.1	-1.59334	7.06386	0.0272255	Downregulated	Ictalurus punctatus uncharacterized LOC128632943 (LOC128632943), ncRNA
XR_006983923.2	-1.59361	2.33546	0.0165146	Downregulated	Ictalurus punctatus aryl hydrocarbon receptor interacting protein-like 1 (aipl1), transcript variant X6, misc_RNA
XM_017460204.3	-1.59367	4.65255	0.0113575	Downregulated	Ictalurus punctatus SUMO specific peptidase 3a (senp3a), mRNA
NM_001201030.1	-1.59463	6.18641	0.0180175	Downregulated	Ictalurus punctatus SNU13 homolog, small nuclear ribonucleoprotein b (U4/U6.U5) (snu13b), mRNA
XM_017494050.2	-1.59465	6.94122	0.0144711	Downregulated	Ictalurus punctatus UTP20 small subunit processome component (utp20), mRNA
XM_017487289.3	-1.59531	8.90632	0.0113575	Downregulated	Ictalurus punctatus proliferation-associated 2G4, b (pa2g4b), mRNA
XM_017492528.3	-1.59778	6.4148	0.0454986	Downregulated	Ictalurus punctatus low density lipoprotein receptor a (ldlra), mRNA
XM_017469453.3	-1.59805	8.55387	0.0113575	Downregulated	Ictalurus punctatus valyl-tRNA synthetase 1 (vars1), mRNA
NM_001201225.1	-1.59963	5.69944	0.013291	Downregulated	Ictalurus punctatus ribosome production factor 1 homolog (rpf1), mRNA
XM_017463750.3	-1.60181	5.84824	0.0113575	Downregulated	Ictalurus punctatus UTP25 small subunit processor component (utp25), mRNA
XM_017460690.3	-1.60388	6.97021	0.0119945	Downregulated	Ictalurus punctatus DEAD (Asp-Glu-Ala-Asp) box polypeptide 54 (ddx54), mRNA
XM_017450751.3	-1.60408	7.44797	0.0346975	Downregulated	Ictalurus punctatus mesencephalic astrocyte-derived neurotrophic factor (manf), mRNA
XM_017490502.3	-1.6072	9.00784	0.0113575	Downregulated	Ictalurus punctatus proteasome 26S subunit ubiquitin receptor, non-ATPase 2 (psmd2), mRNA
XM_017470983.3	-1.60856	0.720607	0.0353074	Downregulated	Ictalurus punctatus eukaryotic translation initiation factor 5A (LOC100528739), transcript variant X1, mRNA
XM_017494871.3	-1.61313	4.86171	0.0221547	Downregulated	Ictalurus punctatus single-stranded DNA binding protein 1 (ssbp1), mRNA
XM_053676245.1	-1.61496	6.32891	0.0183563	Downregulated	Ictalurus punctatus uncharacterized LOC128629222 (LOC128629222), mRNA
XM_017455128.2	-1.61763	7.41241	0.0126758	Downregulated	Ictalurus punctatus eukaryotic translation initiation factor 3, subunit E, b (eif3eb), mRNA
XM_017488516.3	-1.61797	7.9082	0.0178077	Downregulated	Ictalurus punctatus ALG5 dolichyl-phosphate beta-glucosyltransferase (alg5), mRNA
NM_001200917.1	-1.61847	6.58526	0.016955	Downregulated	Ictalurus punctatus small nuclear ribonucleoprotein polypeptide E (snrpe), mRNA
XM_017482103.2	-1.61941	1.88533	0.0471016	Downregulated	Ictalurus punctatus gastrula zinc finger protein XlCGF7.1 (LOC108273077), transcript variant X2, mRNA
XM_017482224.3	-1.62045	5.51587	0.0113575	Downregulated	Ictalurus punctatus serum response factor binding protein 1 (srfbp1), mRNA
XR_001812117.3	-1.62058	1.02513	0.034212	Downregulated	Ictalurus punctatus uncharacterized LOC108263225 (LOC108263225), ncRNA
NM_001201039.1	-1.62185	4.70885	0.0133608	Downregulated	Ictalurus punctatus peptidylprolyl isomerase (cyclophilin)-like 1 (ppil1), mRNA
XM_017478227.3	-1.63124	6.50346	0.0113575	Downregulated	Ictalurus punctatus translocase of inner mitochondrial membrane 44 homolog (yeast) (timm44), mRNA
XM_017473617.3	-1.63634	9.9653	0.0332864	Downregulated	Ictalurus punctatus sequestosome 1 (sqstm1), mRNA
XM_017491651.3	-1.63716	4.17295	0.0414161	Downregulated	Ictalurus punctatus BRCA2 DNA repair associated (brca2), mRNA
XR_008398273.1	-1.63784	2.56894	0.0174529	Downregulated	Ictalurus punctatus uncharacterized LOC128635325 (LOC128635325), ncRNA
XM_017454850.3	-1.64024	4.13886	0.0186602	Downregulated	Ictalurus punctatus UTP23 small subunit processome component (utp23), mRNA
XM_017473377.3	-1.64463	5.22731	0.0159141	Downregulated	Ictalurus punctatus tRNA methyltransferase activator subunit 11-2 (trmt112), mRNA
XM_017483670.3	-1.648	6.19213	0.0169286	Downregulated	Ictalurus punctatus proteasome activator subunit 3 (psme3), mRNA
XM_017474655.3	-1.65106	6.84739	0.0169286	Downregulated	Ictalurus punctatus testis derived transcript (3 LIM domains) (tes), mRNA
XM_017491845.3	-1.65391	6.73217	0.0116837	Downregulated	Ictalurus punctatus small nuclear ribonucleoprotein D3 polypeptide, like (snrpd3l), mRNA
XM_017470772.3	-1.66405	6.37103	0.0134583	Downregulated	Ictalurus punctatus glutamate-rich WD repeat containing 1 (grwd1), mRNA
NM_001200403.1	-1.66465	8.03317	0.0120432	Downregulated	Ictalurus punctatus proteasome 26S subunit, non-ATPase 13 (psmd13), mRNA
XM_017452495.3	-1.66588	7.59686	0.011762	Downregulated	Ictalurus punctatus pescadillo (pes), mRNA
XM_017452897.3	-1.66892	8.26502	0.0133899	Downregulated	Ictalurus punctatus fibrillarin (fbl), mRNA
XM_017490974.2	-1.67022	7.10991	0.0113575	Downregulated	Ictalurus punctatus TSR1 ribosome maturation factor (tsr1), mRNA
XM_017494798.3	-1.67271	5.48857	0.0119011	Downregulated	Ictalurus punctatus tubulin tyrosine ligase-like family, member 12 (ttll12), mRNA
XM_017471356.3	-1.67472	5.37429	0.0113575	Downregulated	Ictalurus punctatus exosome component 4 (exosc4), mRNA
XM_017478465.2	-1.67629	6.44154	0.0274857	Downregulated	Ictalurus punctatus pyrroline-5-carboxylate reductase 1b (pycr1b), mRNA
XM_017470712.3	-1.68075	2.69544	0.0478851	Downregulated	Ictalurus punctatus dopachrome tautomerase (dct), mRNA
XM_017475021.3	-1.68322	6.19381	0.035175	Downregulated	Ictalurus punctatus solute carrier family 7 member 11 (slc7a11), mRNA
XM_017460693.3	-1.68525	6.65212	0.0113575	Downregulated	Ictalurus punctatus WD repeat domain 36 (wdr36), mRNA
XM_017470144.2	-1.68677	7.50738	0.0113778	Downregulated	Ictalurus punctatus DEAD (Asp-Glu-Ala-Asp) box polypeptide 18 (ddx18), mRNA
XM_017467155.3	-1.68709	1.95806	0.0281326	Downregulated	Ictalurus punctatus elastin microfibril interfacer 3a (emilin3a), mRNA
XM_017483056.3	-1.68815	4.42455	0.0113575	Downregulated	Ictalurus punctatus ankyrin repeat domain 22 (ankrd22), mRNA
XM_017486592.3	-1.68994	2.42691	0.0134583	Downregulated	Ictalurus punctatus uncharacterized LOC108275671 (LOC108275671), mRNA
XM_017466162.2	-1.6935	6.49105	0.0214159	Downregulated	Ictalurus punctatus NIP7 nucleolar pre-rRNA processing protein (nip7), mRNA
XM_017456251.3	-1.69406	6.09822	0.0121287	Downregulated	Ictalurus punctatus tRNA methyltransferase 6 non-catalytic subunit (trmt6), mRNA
XM_017490045.3	-1.69419	6.32176	0.0113575	Downregulated	Ictalurus punctatus developmentally regulated GTP binding protein 1 (drg1), mRNA
XM_017461971.3	-1.6949	5.60044	0.0113575	Downregulated	Ictalurus punctatus N-acetylglutamate synthase (nags), mRNA
XM_017484427.3	-1.69571	6.92033	0.0151636	Downregulated	Ictalurus punctatus ribosomal L1 domain containing 1 (rsl1d1), mRNA
XM_017451436.3	-1.69649	6.4265	0.0113575	Downregulated	Ictalurus punctatus nucleolar protein 6 (RNA-associated) (nol6), mRNA
XM_017469774.3	-1.69811	5.9475	0.0113575	Downregulated	Ictalurus punctatus uridine monophosphate synthetase (umps), mRNA
XM_053681749.1	-1.7004	6.39284	0.0148031	Downregulated	Ictalurus punctatus desmoplakin a (dspa), transcript variant X1, mRNA
XM_017455209.3	-1.70068	6.6661	0.0133211	Downregulated	Ictalurus punctatus BOP1 ribosomal biogenesis factor (bop1), mRNA
XM_017460808.3	-1.70398	5.95251	0.0134583	Downregulated	Ictalurus punctatus exosome component 9 (exosc9), mRNA
XM_017470645.3	-1.70426	6.93479	0.013291	Downregulated	Ictalurus punctatus ribosomal RNA processing 1 (rrp1), mRNA
XM_053686427.1	-1.70499	7.66934	0.0134813	Downregulated	Ictalurus punctatus NSFL1 (p97) cofactor (p47) (nsfl1c), mRNA
XM_017449946.3	-1.70604	7.30093	0.0114237	Downregulated	Ictalurus punctatus ATPase family AAA domain containing 3 (atad3), mRNA
XM_017465906.3	-1.70883	6.77088	0.0134936	Downregulated	Ictalurus punctatus nucleoporin 93 (nup93), mRNA
XM_017477813.3	-1.72686	6.99841	0.0120432	Downregulated	Ictalurus punctatus FtsJ RNA 2'-O-methyltransferase 3 (ftsj3), mRNA
NM_001201107.2	-1.73013	5.77369	0.0133211	Downregulated	Ictalurus punctatus eukaryotic translation initiation factor 2B, subunit 1 alpha (eif2b1), mRNA
XM_017495009.3	-1.73185	3.35053	0.0134583	Downregulated	Ictalurus punctatus ribonuclease P/MRP 40 subunit (rpp40), mRNA
NM_001200858.2	-1.73464	5.6927	0.0133899	Downregulated	Ictalurus punctatus PRELI domain containing 3 (prelid3b), mRNA
XM_017493122.3	-1.7366	2.19764	0.0159141	Downregulated	Ictalurus punctatus HNF1 homeobox Bb (hnf1bb), mRNA
XM_017482167.3	-1.7539	7.9742	0.0116837	Downregulated	Ictalurus punctatus proteasome 26S subunit, non-ATPase 12 (psmd12), mRNA
XM_053674226.1	-1.75616	2.28007	0.0126758	Downregulated	Ictalurus punctatus ArfGAP with coiled-coil, ankyrin repeat and PH domains 3b (acap3b), transcript variant X1, mRNA
XM_017453872.3	-1.75902	6.47399	0.0113575	Downregulated	Ictalurus punctatus ribosome biogenesis regulator 1 homolog (rrs1), mRNA
XM_017473140.3	-1.75983	7.20812	0.0113778	Downregulated	Ictalurus punctatus EBNA1 binding protein 2 (ebna1bp2), mRNA
XM_017451202.3	-1.76116	6.27001	0.0128637	Downregulated	Ictalurus punctatus methionine adenosyltransferase II, alpha b (mat2ab), mRNA
XM_017489757.3	-1.76463	6.97639	0.0113575	Downregulated	Ictalurus punctatus stomatin (EPB72)-like 2 (stoml2), mRNA
NM_001200877.1	-1.76694	5.9449	0.0114237	Downregulated	Ictalurus punctatus phosphomannomutase 2 (pmm2), mRNA
XM_017492309.3	-1.77836	6.64756	0.0113575	Downregulated	Ictalurus punctatus SDA1 domain containing 1 (sdad1), mRNA
XM_017453848.3	-1.78356	1.63569	0.0279002	Downregulated	Ictalurus punctatus ureidoimidazoline (2-oxo-4-hydroxy-4-carboxy-5-) decarboxylase (urad), transcript variant X1, mRNA
XM_017485751.3	-1.78383	6.97436	0.0113575	Downregulated	Ictalurus punctatus DnaJ (Hsp40) homolog, subfamily C, member 2 (dnajc2), mRNA
XM_017451677.3	-1.79311	8.62169	0.0113575	Downregulated	Ictalurus punctatus RAN binding protein 1 (ranbp1), mRNA
XM_017456754.3	-1.79675	6.31301	0.0113575	Downregulated	Ictalurus punctatus proteasome 20S subunit alpha 6b (psma6b), mRNA
NM_001201095.1	-1.79952	6.51863	0.0113575	Downregulated	Ictalurus punctatus ribosome production factor 2 homolog (rpf2), mRNA
XM_017473279.3	-1.80351	5.34017	0.0449406	Downregulated	Ictalurus punctatus Kell metallo-endopeptidase (Kell blood group) (kel), mRNA
XM_017459716.3	-1.80649	5.46849	0.0116837	Downregulated	Ictalurus punctatus surfeit 6 (surf6), mRNA
XM_017464777.3	-1.81095	5.40715	0.0276084	Downregulated	Ictalurus punctatus desumoylating isopeptidase 2 (desi2), mRNA
XM_053683557.1	-1.81378	5.24334	0.0133608	Downregulated	Ictalurus punctatus myosin-7 (LOC108261464), mRNA
XR_001810354.2	-1.82098	3.37255	0.017423	Downregulated	Ictalurus punctatus uncharacterized LOC108256795 (LOC108256795), ncRNA
XM_017453297.3	-1.82364	4.07014	0.0113575	Downregulated	Ictalurus punctatus thiamine triphosphatase (thtpa), mRNA
XM_017479959.3	-1.82611	7.26811	0.0113575	Downregulated	Ictalurus punctatus DEAD (Asp-Glu-Ala-Asp) box polypeptide 27 (ddx27), mRNA
XM_017469365.2	-1.82726	9.56639	0.0116837	Downregulated	Ictalurus punctatus heat shock 60 protein 1 (hspd1), mRNA
XM_017483661.3	-1.82916	6.84198	0.0134583	Downregulated	Ictalurus punctatus NHP2-like protein 1 (LOC108273948), mRNA
XM_017474564.3	-1.83978	3.89106	0.042351	Downregulated	Ictalurus punctatus troponin I, slow skeletal muscle (LOC108269051), mRNA
XM_017475748.3	-1.84594	5.55523	0.0113575	Downregulated	Ictalurus punctatus ecdysoneless homolog (Drosophila) (ecd), mRNA
XM_017461460.1	-1.85465	3.00176	0.0434597	Downregulated	Ictalurus punctatus ubiquitin carboxyl-terminal esterase L1 (ubiquitin thiolesterase) (uchl1), mRNA
XM_053678674.1	-1.85703	5.5936	0.0280292	Downregulated	Ictalurus punctatus eukaryotic translation initiation factor 4E family member 1c (eif4e1c), transcript variant X1, mRNA
XM_017473433.3	-1.862	4.37568	0.0178632	Downregulated	Ictalurus punctatus interferon stimulated exonuclease gene (isg20), mRNA
XM_017470328.2	-1.86581	6.9965	0.0113575	Downregulated	Ictalurus punctatus WD repeat domain 3 (wdr3), mRNA
XM_017450250.3	-1.87714	5.33413	0.0120637	Downregulated	Ictalurus punctatus ArfGAP with coiled-coil, ankyrin repeat and PH domains 3b (acap3b), transcript variant X2, mRNA
XM_017468823.3	-1.88241	6.93527	0.013291	Downregulated	Ictalurus punctatus calreticulin (calr), mRNA
XM_017475241.3	-1.88727	5.33131	0.0153704	Downregulated	Ictalurus punctatus actin, epsilon 1 (acte1), mRNA
XM_047156552.2	-1.89439	7.65924	0.0113575	Downregulated	Ictalurus punctatus ubiquitin specific peptidase 14 (tRNA-guanine transglycosylase) (usp14), mRNA
XM_017460260.3	-1.89449	7.76729	0.0116837	Downregulated	Ictalurus punctatus proteasome 20S subunit beta 6 (psmb6), mRNA
XM_017462052.3	-1.9015	3.45565	0.0376042	Downregulated	Ictalurus punctatus uncharacterized LOC108261164 (LOC108261164), mRNA
XM_017450624.3	-1.90164	-0.283153	0.0393449	Downregulated	Ictalurus punctatus ribophorin II (rpn2), transcript variant X1, mRNA
XM_017451686.3	-1.9023	5.0117	0.0349065	Downregulated	Ictalurus punctatus dihydrofolate reductase (dhfr), mRNA
XM_017456179.3	-1.91767	7.54311	0.0113575	Downregulated	Ictalurus punctatus phenylalanyl-tRNA synthetase subunit alpha (farsa), mRNA
XM_017468103.3	-1.92491	7.26824	0.0293648	Downregulated	Ictalurus punctatus lipase, endothelial (lipg), mRNA
XM_017487804.3	-1.94446	1.09327	0.0449472	Downregulated	Ictalurus punctatus myosin light chain kinase 2 (mylk2), mRNA
XM_017458040.3	-1.94474	7.44505	0.0113575	Downregulated	Ictalurus punctatus PWP2 small subunit processome component (pwp2h), mRNA
XM_017470729.3	-1.94477	1.51022	0.0450461	Downregulated	Ictalurus punctatus thyroid receptor-interacting protein 11 (LOC108266903), transcript variant X1, mRNA
XM_017460075.3	-1.94682	7.42278	0.0114237	Downregulated	Ictalurus punctatus complement component 1, q subcomponent binding protein (c1qbp), mRNA
XM_017459849.3	-1.95067	4.03323	0.0116837	Downregulated	Ictalurus punctatus UDP-glucuronosyltransferase 2C1 (LOC108259978), transcript variant X2, mRNA
XM_017464679.3	-1.95487	8.69873	0.0113575	Downregulated	Ictalurus punctatus glutathione S-transferase omega 1 (gsto1), mRNA
XM_017474608.3	-1.95796	2.84378	0.0293524	Downregulated	Ictalurus punctatus troponin T2d, cardiac (tnnt2d), mRNA
XM_017476528.3	-1.96315	7.13258	0.0113778	Downregulated	Ictalurus punctatus NOP2 nucleolar protein homolog (yeast) (nop2), mRNA
XM_017488302.3	-1.96423	5.22801	0.0149057	Downregulated	Ictalurus punctatus sigma non-opioid intracellular receptor 1 (sigmar1), mRNA
XM_017461388.3	-1.97048	6.39521	0.0113575	Downregulated	Ictalurus punctatus leucine aminopeptidase 3 (lap3), mRNA
XM_017480699.2	-1.9831	5.33663	0.0120432	Downregulated	Ictalurus punctatus G patch domain containing 4 (gpatch4), mRNA
XM_017493109.3	-1.98861	7.19261	0.0114237	Downregulated	Ictalurus punctatus brix domain containing 2 (bxdc2), mRNA
XM_047160659.2	-2.00369	7.07037	0.0113575	Downregulated	Ictalurus punctatus pumilio RNA-binding family member 3 (pum3), mRNA
XM_017475638.3	-2.00992	6.72228	0.0133899	Downregulated	Ictalurus punctatus tetratricopeptide repeat domain 27 (ttc27), mRNA
XM_017455305.3	-2.01545	6.41054	0.0113575	Downregulated	Ictalurus punctatus prolyl endopeptidase (prep), mRNA
XM_017458712.3	-2.01803	8.65295	0.0120637	Downregulated	Ictalurus punctatus proteasome 26S subunit, ATPase 3 (psmc3), mRNA
NM_001257108.1	-2.02107	11.5856	0.0133899	Downregulated	Ictalurus punctatus annexin a1 (anxa1), mRNA
XM_017480340.3	-2.02354	6.6183	0.0147355	Downregulated	Ictalurus punctatus membrane bound O-acyltransferase domain containing 1 (mboat1), mRNA
XM_017474611.3	-2.04367	6.78454	0.013291	Downregulated	Ictalurus punctatus troponin I4b, tandem duplicate 3 (tnni4b.3), mRNA
XM_017469313.3	-2.05113	4.63134	0.0294448	Downregulated	Ictalurus punctatus DnaJ (Hsp40) homolog, subfamily C, member 3a (dnajc3a), mRNA
XM_017456581.3	-2.05535	7.65958	0.0114237	Downregulated	Ictalurus punctatus proteasome 20S subunit alpha 8 (psma8), mRNA
XM_017490475.2	-2.06702	5.17552	0.0301165	Downregulated	Ictalurus punctatus heat shock protein, alpha-crystallin-related, b6 (hspb6), mRNA
XM_017493284.3	-2.07076	7.20611	0.0113575	Downregulated	Ictalurus punctatus heat shock protein, alpha-crystallin-related, b9-like (hspb9l), mRNA
NM_001200344.1	-2.07708	5.58871	0.0193068	Downregulated	Ictalurus punctatus acetyl-CoA acetyltransferase 2 (acat2), mRNA
XM_017473370.3	-2.08581	6.74346	0.0146303	Downregulated	Ictalurus punctatus GAR1 homolog, ribonucleoprotein (gar1), mRNA
XM_017453834.3	-2.09226	4.32625	0.013291	Downregulated	Ictalurus punctatus uncharacterized si:dkey-122a22.2 (si:dkey-122a22.2), mRNA
NM_001200438.1	-2.09328	3.47675	0.0307402	Downregulated	Ictalurus punctatus Q-nucleotide N-glycosylase 1 (c5h9orf64), mRNA
XM_017477708.3	-2.10649	7.8384	0.0158161	Downregulated	Ictalurus punctatus keratin, type I cytoskeletal 50 kDa (LOC108270790), mRNA
XM_017460768.3	-2.1095	6.3268	0.013291	Downregulated	Ictalurus punctatus uncharacterized si:ch211-11k18.4 (si:ch211-11k18.4), mRNA
XM_017474262.3	-2.1107	4.16715	0.0114237	Downregulated	Ictalurus punctatus RNA polymerase I and III subunit D (polr1d), mRNA
XM_017469078.2	-2.14088	3.33169	0.0113575	Downregulated	Ictalurus punctatus charged multivesicular body protein 2Ba (chmp2ba), transcript variant X1, mRNA
XM_017469027.3	-2.16845	6.74526	0.0151636	Downregulated	Ictalurus punctatus pyridoxal (pyridoxine, vitamin B6) kinase a (pdxka), transcript variant X1, mRNA
XM_017450817.3	-2.1707	7.59273	0.0113575	Downregulated	Ictalurus punctatus guanine nucleotide binding protein-like 3 (nucleolar) (gnl3), mRNA
XR_006982603.1	-2.19719	-0.85793	0.0411707	Downregulated	Ictalurus punctatus small nucleolar RNA SNORD75 (LOC124628220), ncRNA
XM_017474094.3	-2.20472	2.98441	0.0440456	Downregulated	Ictalurus punctatus spondin 2a, extracellular matrix protein (spon2a), mRNA
XM_017484911.3	-2.20517	8.49849	0.0113575	Downregulated	Ictalurus punctatus heat shock protein 4b (hspa4b), mRNA
XM_017482542.3	-2.23463	5.6831	0.0113575	Downregulated	Ictalurus punctatus GDP-mannose pyrophosphorylase Ab (gmppab), mRNA
XM_017484289.3	-2.24054	5.88535	0.0113575	Downregulated	Ictalurus punctatus leucine rich repeat containing 59 (lrrc59), mRNA
XM_017469301.1	-2.24833	1.22964	0.0327272	Downregulated	Ictalurus punctatus dynein axonemal assembly factor 1 (dnaaf1), mRNA
XM_017482278.3	-2.25365	6.30255	0.0113575	Downregulated	Ictalurus punctatus WD repeat domain 12 (wdr12), mRNA
XM_053683150.1	-2.2574	-0.590145	0.0423649	Downregulated	Ictalurus punctatus MARVEL domain containing 3 (marveld3), transcript variant X4, mRNA
NM_001200621.1	-2.27629	8.09489	0.0141973	Downregulated	Ictalurus punctatus proteasome 20S subunit beta 7 (psmb7), mRNA
XM_017493021.3	-2.27701	0.498128	0.0444827	Downregulated	Ictalurus punctatus complement component 6 (c6), mRNA
XM_053678303.1	-2.2907	0.47735	0.0211857	Downregulated	Ictalurus punctatus guanine nucleotide binding protein (G protein), beta 5b (gnb5b), mRNA
XM_017450966.2	-2.3008	6.6152	0.0116837	Downregulated	Ictalurus punctatus MRT4 homolog, ribosome maturation factor (mrto4), mRNA
NM_001200253.1	-2.337	9.51252	0.0320495	Downregulated	Ictalurus punctatus cathepsin La (ctsla), mRNA
NM_001200489.2	-2.35559	5.95349	0.0113575	Downregulated	Ictalurus punctatus adenine phosphoribosyltransferase (aprt), mRNA
NM_001200433.1	-2.37017	4.19958	0.0113575	Downregulated	Ictalurus punctatus tRNA methyltransferase 61A (trmt61a), mRNA
XM_017469189.2	-2.37023	7.2035	0.0312237	Downregulated	Ictalurus punctatus C-type lectin domain containing 1 (cldc1), mRNA
XM_017486112.3	-2.40383	4.20526	0.0284451	Downregulated	Ictalurus punctatus fibulin 1 (fbln1), transcript variant X3, mRNA
XM_053680430.1	-2.42668	1.08768	0.0337167	Downregulated	Ictalurus punctatus uncharacterized LOC108266018 (LOC108266018), transcript variant X2, mRNA
NM_001200399.1	-2.44664	3.03824	0.0284451	Downregulated	Ictalurus punctatus sterol-C5-desaturase (sc5d), mRNA
XM_017489983.3	-2.46348	9.32851	0.0113575	Downregulated	Ictalurus punctatus nucleophosmin 1a (npm1a), mRNA
XM_017480657.3	-2.47294	4.32238	0.0114237	Downregulated	Ictalurus punctatus RNA polymerase III subunit GL a (polr3gla), mRNA
XM_017474750.3	-2.48827	6.25274	0.0113575	Downregulated	Ictalurus punctatus peptidylprolyl isomerase D (ppid), mRNA
XM_053685469.1	-2.50112	-0.46374	0.0408301	Downregulated	Ictalurus punctatus tetraspanin 17 (tspan17), transcript variant X1, mRNA
XM_017488949.3	-2.60133	0.829348	0.041064	Downregulated	Ictalurus punctatus amine oxidase copper containing 1 (aoc1), mRNA
XM_017464991.3	-2.67704	6.06314	0.0113575	Downregulated	Ictalurus punctatus PPARG related coactivator 1 (pprc1), mRNA
XM_017496387.3	-2.79709	10.6826	0.0141973	Downregulated	Ictalurus punctatus CD59 glycoprotein (LOC108280891), mRNA
XM_017454706.3	-2.89866	0.213423	0.0148911	Downregulated	Ictalurus punctatus stathmin domain containing 1 (stmnd1), transcript variant X2, mRNA
XM_017461909.3	-2.96139	6.00734	0.0378876	Downregulated	Ictalurus punctatus titin-cap (telethonin) (tcap), mRNA
XM_017496617.3	-3.00382	6.97667	0.0162689	Downregulated	Ictalurus punctatus laminin subunit beta 3 (lamb3), mRNA
XM_053673933.1	-3.05958	0.0961183	0.0443507	Downregulated	Ictalurus punctatus transmembrane and coiled-coil domain family 2 (tmcc2), mRNA
XM_017452761.3	-3.06129	6.30921	0.0450461	Downregulated	Ictalurus punctatus inhibitor of nuclear factor kappa-B kinase subunit alpha (zmp:0000000881), transcript variant X2, mRNA
XM_017480083.3	-3.09354	6.44478	0.0113575	Downregulated	Ictalurus punctatus tubulin, beta 6 class V (tubb6), mRNA
NM_001200077.1	-3.12364	9.57961	0.0270678	Downregulated	Ictalurus punctatus metallothionein 2 (mt2), mRNA
XM_017482664.3	-3.12766	2.989	0.0470359	Downregulated	Ictalurus punctatus stearoyl-CoA desaturase (delta-9-desaturase) (scd), mRNA
XM_017483540.3	-3.16263	3.92174	0.0113575	Downregulated	Ictalurus punctatus Rho family GTPase 2 (rnd2), mRNA
XM_017484615.3	-3.16393	-0.496789	0.0467245	Downregulated	Ictalurus punctatus neuronal acetylcholine receptor subunit alpha-7 (LOC108274439), transcript variant X1, mRNA
XM_017467472.3	-3.18005	-0.799614	0.0447952	Downregulated	Ictalurus punctatus uncharacterized LOC108265300 (LOC108265300), mRNA
XM_017450722.3	-3.42198	5.11577	0.0193748	Downregulated	Ictalurus punctatus insulin-like growth factor binding protein 6a (igfbp6a), mRNA
XM_053674135.1	-3.43247	7.33093	0.0191639	Downregulated	Ictalurus punctatus aerolysin-like protein (LOC108281062), mRNA
XM_017451312.3	-3.53553	5.97197	0.0170388	Downregulated	Ictalurus punctatus uncharacterized LOC108255376 (LOC108255376), mRNA
NM_001200497.1	-3.54864	6.40683	0.0113575	Downregulated	Ictalurus punctatus leukocyte elastase inhibitor (ileu), mRNA
XM_017452760.3	-3.59304	5.19998	0.0342954	Downregulated	Ictalurus punctatus inhibitor of nuclear factor kappa-B kinase subunit alpha (zmp:0000000881), transcript variant X1, mRNA
XR_008393179.1	-3.60265	-0.233898	0.0331069	Downregulated	Ictalurus punctatus uncharacterized LOC128628918 (LOC128628918), ncRNA
XM_017477769.3	-3.62174	-0.354243	0.0353786	Downregulated	Ictalurus punctatus radial spoke head 3 (rsph3), mRNA
XM_017461462.2	-3.72011	0.497713	0.0172145	Downregulated	Ictalurus punctatus fibroblast growth factor binding protein 2b (fgfbp2b), mRNA
XM_017489026.2	-3.79255	9.47885	0.0324496	Downregulated	Ictalurus punctatus collagenase 3 (LOC108276915), mRNA
XM_017451066.3	-3.81966	8.51768	0.0113575	Downregulated	Ictalurus punctatus protein SSUH2 homolog (LOC108255245), mRNA
XM_017450658.3	-3.94957	-0.197527	0.01896	Downregulated	Ictalurus punctatus potassium voltage-gated channel subfamily A regulatory beta subunit 2a (kcnab2a), transcript variant X6, mRNA
XM_017450010.3	-3.98285	6.30223	0.0177307	Downregulated	Ictalurus punctatus aerolysin-like protein (LOC108254737), mRNA
XM_017455395.3	-3.99736	5.51157	0.0159141	Downregulated	Ictalurus punctatus iodothyronine deiodinase 3b (dio3b), mRNA
XM_017466115.3	-4.13536	5.48156	0.0482272	Downregulated	Ictalurus punctatus chromosome unknown C15orf48 homolog (cunh15orf48), mRNA
XR_001812630.3	-4.13724	1.14789	0.0113575	Downregulated	Ictalurus punctatus uncharacterized LOC108265213 (LOC108265213), ncRNA
XM_017470510.3	-4.28782	3.58774	0.0199708	Downregulated	Ictalurus punctatus interleukin 11a (il11a), mRNA
XM_017457743.3	-4.29036	5.73915	0.0134583	Downregulated	Ictalurus punctatus microfibril-associated glycoprotein 4 (LOC108258806), mRNA
XM_017458726.3	-4.54154	6.97704	0.0133899	Downregulated	Ictalurus punctatus CD44 molecule (Indian blood group) a (cd44a), mRNA
XR_001812159.3	-4.75049	-0.770623	0.0281895	Downregulated	Ictalurus punctatus uncharacterized LOC108263409 (LOC108263409), ncRNA
XM_017452943.3	-4.81474	2.43334	0.0307009	Downregulated	Ictalurus punctatus sialic acid-binding Ig-like lectin 13 (LOC108256274), mRNA
XM_053679985.1	-5.25074	2.35965	0.0220905	Downregulated	Ictalurus punctatus uncharacterized LOC108261612 (LOC108261612), mRNA
XM_053679980.1	-5.43998	4.86138	0.0113575	Downregulated	Ictalurus punctatus uncharacterized LOC108261316 (LOC108261316), mRNA
XM_053679986.1	-5.57861	2.92564	0.0134583	Downregulated	Ictalurus punctatus uncharacterized LOC108261436 (LOC108261436), mRNA
NM_001200219.1	-5.79817	8.01815	0.0114237	Downregulated	Ictalurus punctatus interleukin 1, beta (LOC100304696), mRNA
XM_017461117.3	-5.86133	4.42105	0.0354499	Downregulated	Ictalurus punctatus chemokine (C-X-C motif) ligand 8a (cxcl8a), mRNA
XM_017465190.3	-6.256	0.921399	0.0339348	Downregulated	Ictalurus punctatus leptin a (lepa), mRNA
XM_053679984.1	-7.22444	0.729869	0.0189864	Downregulated	Ictalurus punctatus mucin-5AC-like (LOC128632780), mRNA
