# Supplementary material for: Temporal transcriptomic profiling of channel catfish (Ictalurus punctatus) gills after acute copper exposure reveals suppressed immune gene responsiveness to Flavobacterium covae infection
Source: Front Vet Sci. 2026 Jul 16;13:1855010. doi: 10.3389/fvets.2026.1855010 (PMC13422510; doi:10.3389/fvets.2026.1855010)
Supplement: Supplementary Table 4: — Total differentially expressed genes (DEGs) from pairwise comparisons of channel catfish gill tissue samples collected after fish were exposed to 2.1 mg/L copper sulfate and allowed a 24 h recovery period followed by challenge with F. covae. Samples were collected at 1, 4, and 24 h post-infection. Data includes gene accession number, log2 fold-change values, the false discovery rate (FDR < 0.05), and the gene description provided from the annotated channel catfish genome assembly. [file Table_4.XLSX]

## Sheet: F. covae Cu24h-1h
gene_accession	logFC	logCPM	FDR	Regulation	Description
XM_017460912.3	10.7793	5.60373	0.0499998	Upregulated	Ictalurus punctatus secretory calcium-binding phosphoprotein 5 (scpp5), mRNA
XM_053677605.1	10.751	5.19044	0.0499998	Upregulated	Ictalurus punctatus odontogenic, ameloblast associated (odam), mRNA
XM_017493575.3	3.12007	5.94865	0.0499998	Upregulated	Ictalurus punctatus kinesin family member 20A (kif20a), mRNA
XM_017496315.3	3.08133	5.25431	0.0499998	Upregulated	Ictalurus punctatus cell division cycle 20 homolog (cdc20), mRNA
XM_017457465.3	3.07829	6.27895	0.0485521	Upregulated	Ictalurus punctatus polo-like kinase 1 (Drosophila) (plk1), mRNA
XM_017462278.3	2.97444	7.05948	0.0499998	Upregulated	Ictalurus punctatus karyopherin alpha 2 (RAG cohort 1, importin alpha 1) (kpna2), mRNA
XM_017477567.3	2.9138	5.69689	0.0499998	Upregulated	Ictalurus punctatus IQ motif containing GTPase activating protein 3 (iqgap3), mRNA
XM_017474860.3	2.81453	1.61848	0.0499998	Upregulated	Ictalurus punctatus carboxypeptidase A1 (LOC108269193), mRNA
XM_017488655.3	2.80323	5.78915	0.0499998	Upregulated	Ictalurus punctatus cytoskeleton-associated protein 2 (si:ch211-266i6.3), mRNA
XM_017493736.3	2.77174	3.23168	0.0499998	Upregulated	Ictalurus punctatus DEP domain containing 4 (depdc4), mRNA
XM_017485326.3	2.76123	3.91109	0.0499998	Upregulated	Ictalurus punctatus histone H3-like centromeric protein A (LOC108274877), mRNA
XM_017457048.3	2.67297	4.10151	0.0425072	Upregulated	Ictalurus punctatus uncharacterized si:dkey-225f5.4 (si:dkey-225f5.4), mRNA
XM_017454711.3	2.64209	1.86242	0.0499998	Upregulated	Ictalurus punctatus aurora kinase A and ninein-interacting protein (LOC108257185), mRNA
NM_001200416.1	2.62282	5.56942	0.0465124	Upregulated	Ictalurus punctatus PDZ binding kinase (pbk), mRNA
XM_017483814.3	2.61748	7.01021	0.0499998	Upregulated	Ictalurus punctatus DNA topoisomerase II alpha (top2a), mRNA
XM_017451522.3	2.57479	4.01595	0.0499998	Upregulated	Ictalurus punctatus cytoskeleton associated protein 2-like (ckap2l), mRNA
XM_017486575.2	2.56272	4.59995	0.0499998	Upregulated	Ictalurus punctatus Rac GTPase activating protein 1 (racgap1), mRNA
XM_017484286.3	2.53379	4.69549	0.0499998	Upregulated	Ictalurus punctatus centrosomal protein 55 like (cep55l), mRNA
XM_017473415.3	2.46106	3.13304	0.0499998	Upregulated	Ictalurus punctatus TBC1 domain family member 12 (si:ch211-266k8.4), mRNA
XM_017454484.3	2.44447	4.96391	0.0499998	Upregulated	Ictalurus punctatus cell division cycle associated 8 (cdca8), mRNA
XM_017461585.3	2.38022	5.65847	0.0499998	Upregulated	Ictalurus punctatus non-SMC condensin II complex, subunit D3 (ncapd3), mRNA
XM_017473021.2	2.37247	5.27998	0.0499998	Upregulated	Ictalurus punctatus non-SMC condensin II complex, subunit G2 (ncapg2), mRNA
XM_017456481.3	2.32782	3.85466	0.0499998	Upregulated	Ictalurus punctatus Serine/threonine-protein kinase pdik1l-B-like (si:ch211-63o20.7), mRNA
XM_017461570.3	2.31991	6.11278	0.0499998	Upregulated	Ictalurus punctatus structural maintenance of chromosomes 2 (smc2), mRNA
NM_001200633.1	2.31371	3.18338	0.0499998	Upregulated	Ictalurus punctatus GINS complex subunit 3 (gins3), mRNA
XM_053679183.1	2.20438	5.76992	0.0499998	Upregulated	Ictalurus punctatus kinesin family member 15 (kif15), mRNA
XM_017492436.2	2.04442	5.49077	0.0499998	Upregulated	Ictalurus punctatus kinesin family member 4 (kif4), mRNA
XM_017467155.3	2.02785	1.95806	0.0425072	Upregulated	Ictalurus punctatus elastin microfibril interfacer 3a (emilin3a), mRNA
XM_017460083.3	1.90184	6.43648	0.0425072	Upregulated	Ictalurus punctatus histone H2AX (LOC108260105), mRNA
XM_017457397.3	1.87174	4.42629	0.0499998	Upregulated	Ictalurus punctatus shugoshin 1 (sgo1), mRNA
XM_017467003.3	1.81177	4.46551	0.0425072	Upregulated	Ictalurus punctatus HAUS augmin-like complex, subunit 5 (haus5), mRNA
XM_017463513.2	1.80564	6.71415	0.0499998	Upregulated	Ictalurus punctatus transforming, acidic coiled-coil containing protein 3 (tacc3), mRNA
XM_017453016.3	1.78556	4.7301	0.0465124	Upregulated	Ictalurus punctatus ATPase H+/K+ transporting subunit alpha (LOC108256310), mRNA
XM_017493376.3	1.6603	5.21755	0.0425072	Upregulated	Ictalurus punctatus notch receptor 1a (notch1a), mRNA
XM_017477971.3	1.65023	4.87551	0.0431865	Upregulated	Ictalurus punctatus centromere protein T (cenpt), mRNA
XM_017472285.3	1.62971	7.28589	0.0472078	Upregulated	Ictalurus punctatus histone H2A.Z (LOC108267834), mRNA
XM_017482971.2	1.59244	6.26663	0.0425072	Upregulated	Ictalurus punctatus BUB3 mitotic checkpoint protein (bub3), mRNA
NM_001200795.2	1.56176	3.18451	0.0499998	Upregulated	Ictalurus punctatus meiotic nuclear divisions 1 homolog (S. cerevisiae) (mnd1), mRNA
XM_017477814.3	1.22467	7.82921	0.0472078	Upregulated	Ictalurus punctatus lamin B2 (lmnb2), mRNA
NM_001329302.1	1.21087	5.60468	0.0499998	Upregulated	Ictalurus punctatus adenosine deaminase (ada), mRNA
XM_053686952.1	1.17628	5.93816	0.0499998	Upregulated	Ictalurus punctatus peptidylprolyl isomerase domain and WD repeat containing 1 (ppwd1), mRNA
XM_053676402.1	1.03768	4.08795	0.0431865	Upregulated	Ictalurus punctatus F-box and leucine-rich repeat protein 18 (fbxl18), mRNA
NM_001200169.1	-1.01038	5.14175	0.0499998	Downregulated	Ictalurus punctatus Fc receptor, IgE, high affinity I, gamma polypeptide like (fcer1gl), mRNA
XM_053684285.1	-1.03876	3.12768	0.0499998	Downregulated	Ictalurus punctatus solute carrier family 44 member 2 (slc44a2), transcript variant X2, mRNA
XM_017480038.3	-1.06505	4.83937	0.0431865	Downregulated	Ictalurus punctatus RNA binding motif protein 38 (rbm38), transcript variant X1, mRNA
XM_017495935.3	-1.07953	4.04448	0.0499998	Downregulated	Ictalurus punctatus major facilitator superfamily domain containing 1 (mfsd1), transcript variant X2, mRNA
XM_017457901.3	-1.07981	4.65482	0.0431865	Downregulated	Ictalurus punctatus SON DNA and RNA binding protein (LOC108258904), transcript variant X1, mRNA
XM_017466836.3	-1.08664	6.12363	0.0499998	Downregulated	Ictalurus punctatus poly(rC) binding protein 2 (pcbp2), transcript variant X1, mRNA
XM_017453954.3	-1.08965	5.74142	0.0425072	Downregulated	Ictalurus punctatus tumor protein D52 (tpd52), transcript variant X1, mRNA
XM_017451557.3	-1.10078	3.554	0.0425072	Downregulated	Ictalurus punctatus MARVEL domain containing 2b (marveld2b), transcript variant X1, mRNA
XM_017478680.3	-1.13175	4.08101	0.0499998	Downregulated	Ictalurus punctatus RAB11B, member RAS oncogene family, a (rab11ba), transcript variant X1, mRNA
XR_001811021.2	-1.15748	2.83917	0.0499998	Downregulated	Ictalurus punctatus uncharacterized LOC108259888 (LOC108259888), ncRNA
XM_017482124.3	-1.17779	3.65851	0.0499998	Downregulated	Ictalurus punctatus ADP/ATP translocase 1 (LOC108273102), mRNA
XM_047157118.1	-1.21512	3.12419	0.0499998	Downregulated	Ictalurus punctatus septin 6 (septin6), transcript variant X3, mRNA
XM_017481230.3	-1.23315	3.67317	0.0499998	Downregulated	Ictalurus punctatus splicing factor proline/glutamine-rich (sfpq), transcript variant X1, mRNA
XM_017451926.3	-1.30834	5.16286	0.0425072	Downregulated	Ictalurus punctatus selectin P ligand (selplg), mRNA
XM_017463982.3	-1.37619	2.71489	0.0499998	Downregulated	Ictalurus punctatus cystatin-F (LOC108263311), mRNA
NM_001200136.1	-1.37871	10.729	0.0499998	Downregulated	Ictalurus punctatus ribosomal protein L41 (rpl41), mRNA
NM_001200160.1	-1.43504	9.05844	0.0499998	Downregulated	Ictalurus punctatus ribosomal protein S28 (rps28), mRNA
XM_017492250.3	-1.44884	3.46703	0.0305624	Downregulated	Ictalurus punctatus duboraya (dub), transcript variant X3, mRNA
XR_006982609.2	-1.44956	2.3761	0.043899	Downregulated	Ictalurus punctatus uncharacterized LOC124628230 (LOC124628230), ncRNA
XM_017459374.3	-1.48413	1.60814	0.0499998	Downregulated	Ictalurus punctatus RAN guanine nucleotide release factor (rangrf), transcript variant X1, mRNA
XM_017493001.3	-1.49054	2.22974	0.0499998	Downregulated	Ictalurus punctatus BCL2 interacting protein 1b (bnip1b), transcript variant X1, mRNA
XM_017457518.3	-1.50877	2.21858	0.0305624	Downregulated	Ictalurus punctatus transformer-2 protein homolog beta (LOC108258698), transcript variant X1, mRNA
XM_017477166.3	-1.52107	3.62927	0.0431865	Downregulated	Ictalurus punctatus Yip1 domain family, member 4 (yipf4), transcript variant X1, mRNA
XR_001815818.3	-1.52888	6.01706	0.0425072	Downregulated	Ictalurus punctatus cold inducible RNA binding protein a (cirbpa), transcript variant X2, misc_RNA
XM_017458902.2	-1.56667	4.97035	0.0425072	Downregulated	Ictalurus punctatus calpain-2 catalytic subunit-like (LOC108259406), transcript variant X1, mRNA
NM_001200125.1	-1.57613	7.88319	0.0499998	Downregulated	Ictalurus punctatus ribosomal protein L29 (rpl29), mRNA
XM_017475792.3	-1.58278	1.17069	0.0499998	Downregulated	Ictalurus punctatus UDP-glucose pyrophosphorylase 2b (ugp2b), transcript variant X1, mRNA
NM_001200215.1	-1.61179	2.43571	0.0425072	Downregulated	Ictalurus punctatus hematopoietic cell signal transducer (hcst), mRNA
XM_053674365.1	-1.64476	2.23545	0.0259628	Downregulated	Ictalurus punctatus bromodomain PHD finger transcription factor (bptf), transcript variant X2, mRNA
NM_001200161.1	-1.64545	9.2824	0.0499998	Downregulated	Ictalurus punctatus ribosomal protein S29 (rps29), mRNA
XM_017464865.3	-1.65085	1.2683	0.0499998	Downregulated	Ictalurus punctatus Thioredoxin-like (zgc:56493), transcript variant X2, mRNA
XM_047156700.2	-1.65264	3.03522	0.0431865	Downregulated	Ictalurus punctatus heterogeneous nuclear ribonucleoprotein C (LOC108267757), transcript variant X2, mRNA
XM_017478402.3	-1.67917	3.61393	0.0305624	Downregulated	Ictalurus punctatus cold inducible RNA binding protein b (cirbpb), transcript variant X1, mRNA
XM_017453182.3	-1.73043	3.79216	0.024569	Downregulated	Ictalurus punctatus ring finger protein 144B (rnf144b), transcript variant X1, mRNA
XR_008397981.1	-1.73518	3.80458	0.0305624	Downregulated	Ictalurus punctatus uncharacterized LOC128635110 (LOC128635110), ncRNA
XR_008396473.1	-1.80401	3.23994	0.043899	Downregulated	Ictalurus punctatus uncharacterized LOC128632858 (LOC128632858), ncRNA
XM_053685083.1	-1.81891	0.897849	0.043899	Downregulated	Ictalurus punctatus uroporphyrinogen III synthase (uros), transcript variant X11, mRNA
XM_053679916.1	-1.83695	0.940906	0.0425072	Downregulated	Ictalurus punctatus ZFP91 zinc finger protein, atypical E3 ubiquitin ligase (zfp91), transcript variant X2, mRNA
XM_017488233.3	-1.85719	4.97597	0.043899	Downregulated	Ictalurus punctatus myeloid-specific peroxidase (mpx), transcript variant X1, mRNA
XM_017492317.3	-1.89803	2.67498	0.024569	Downregulated	Ictalurus punctatus serine and arginine rich splicing factor 1b (srsf1b), transcript variant X1, mRNA
XR_008396968.1	-1.91452	0.560704	0.0499998	Downregulated	Ictalurus punctatus uncharacterized LOC128633566 (LOC128633566), ncRNA
XM_017476172.3	-1.98812	1.18274	0.0431865	Downregulated	Ictalurus punctatus ornithine decarboxylase 1 (LOC108269975), transcript variant X1, mRNA
XM_017489331.3	-1.9887	2.1173	0.0472078	Downregulated	Ictalurus punctatus cytohesin 1a (cyth1a), transcript variant X2, mRNA
XM_017481999.3	-2.00612	3.05829	0.0499998	Downregulated	Ictalurus punctatus transmembrane protein 238 (LOC108273028), mRNA
XM_017485291.3	-2.01544	2.35471	0.0499998	Downregulated	Ictalurus punctatus chloride intracellular channel 1 (clic1), transcript variant X1, mRNA
XM_017473374.3	-2.02695	2.5599	0.0499998	Downregulated	Ictalurus punctatus mannose-6-phosphate receptor (cation dependent) (m6pr), transcript variant X1, mRNA
XR_006983703.1	-2.06813	0.245603	0.043899	Downregulated	Ictalurus punctatus small nucleolar RNA SNORA53 (LOC124628934), ncRNA
XR_006981008.1	-2.0736	-0.051037	0.0499998	Downregulated	Ictalurus punctatus small nucleolar RNA SNORA5 (LOC124626280), ncRNA
XM_017466226.3	-2.13612	1.25097	0.0499998	Downregulated	Ictalurus punctatus TCDD-inducible poly(ADP-ribose) polymerase (tiparp), transcript variant X1, mRNA
XM_017463166.3	-2.14463	4.37493	0.0499998	Downregulated	Ictalurus punctatus interleukin 22 receptor, alpha 2 (il22ra2), mRNA
XM_017477921.3	-2.14611	4.77687	0.0332311	Downregulated	Ictalurus punctatus polycystic kidney disease protein 1-like 2 (LOC108270908), mRNA
XM_053674387.1	-2.14771	4.87641	0.0499998	Downregulated	Ictalurus punctatus BOLA class I histocompatibility antigen, alpha chain BL3-6 (LOC108255435), mRNA
XM_053679225.1	-2.19308	-0.33817	0.0431865	Downregulated	Ictalurus punctatus protein phosphatase, Mg2+/Mn2+ dependent, 1Aa (ppm1aa), transcript variant X3, mRNA
XM_017466101.3	-2.22736	5.02313	0.0431865	Downregulated	Ictalurus punctatus muscle-specific beta 1 integrin binding protein 2 (mibp2), transcript variant X1, mRNA
XM_017452299.3	-2.25418	0.832315	0.043899	Downregulated	Ictalurus punctatus N-acylethanolamine-hydrolyzing acid amidase (LOC108255927), transcript variant X1, mRNA
XR_008393603.1	-2.30785	2.40111	0.0499998	Downregulated	Ictalurus punctatus uncharacterized LOC128629269 (LOC128629269), ncRNA
XM_017452650.3	-2.31773	1.49299	0.0499998	Downregulated	Ictalurus punctatus chemokine (C-C motif) ligand 32b, duplicate 3 (ccl32b.3), mRNA
XM_053685162.1	-2.32661	6.22689	0.043899	Downregulated	Ictalurus punctatus uncharacterized LOC108274251 (LOC108274251), mRNA
XM_017479694.3	-2.34763	-0.0230861	0.0499998	Downregulated	Ictalurus punctatus PI-PLC X domain-containing protein 1 (si:dkey-66a8.7), transcript variant X1, mRNA
XM_017463329.3	-2.391	-0.392424	0.0499998	Downregulated	Ictalurus punctatus sorting nexin 10b (snx10b), transcript variant X1, mRNA
XM_017494382.3	-2.39325	3.6471	0.0499998	Downregulated	Ictalurus punctatus 6-phosphofructo-2-kinase/fructose-2,6-biphosphatase 3 (pfkfb3), transcript variant X1, mRNA
XM_017467795.3	-2.42755	0.546664	0.0499998	Downregulated	Ictalurus punctatus cell adhesion molecule 4 (cadm4), transcript variant X2, mRNA
NM_001200227.1	-2.43281	0.474236	0.0485521	Downregulated	Ictalurus punctatus CD4-2 molecule, tandem duplicate 2 (cd4-2.2), mRNA
XM_017481932.3	-2.52138	3.13737	0.0499998	Downregulated	Ictalurus punctatus chromobox homolog 7a (cbx7a), transcript variant X1, mRNA
XM_017477843.3	-2.57657	-0.260969	0.0499998	Downregulated	Ictalurus punctatus phospholipase A and acyltransferase 1 (plaat1), mRNA
XM_053674799.1	-2.64653	0.429045	0.0499998	Downregulated	Ictalurus punctatus uncharacterized LOC108261539 (LOC108261539), mRNA
XR_001810263.3	-2.66303	-0.114774	0.0499998	Downregulated	Ictalurus punctatus uncharacterized LOC108256280 (LOC108256280), ncRNA
XM_017494613.3	-2.70308	2.41473	0.0425072	Downregulated	Ictalurus punctatus neuroepithelial cell transforming 1 (net1), transcript variant X4, mRNA
XM_017463654.3	-2.74611	2.03171	0.0425072	Downregulated	Ictalurus punctatus epithelial cell adhesion molecule (epcam), transcript variant X2, mRNA
XM_017452606.2	-2.76298	1.04146	0.0499998	Downregulated	Ictalurus punctatus CDC42 effector protein (Rho GTPase binding) 4a (cdc42ep4a), transcript variant X1, mRNA
XM_017463459.3	-2.76621	0.475313	0.0425072	Downregulated	Ictalurus punctatus uncharacterized si:dkeyp-121d4.3 (si:dkeyp-121d4.3), transcript variant X1, mRNA
XM_017479937.3	-2.78029	2.00929	0.0499998	Downregulated	Ictalurus punctatus solute carrier family 25 member 55a (slc25a55a), transcript variant X1, mRNA
NM_001257114.1	-2.87619	-0.745086	0.0499998	Downregulated	Ictalurus punctatus complement factor B/C2A (LOC100862742), mRNA
XM_017489178.3	-3.00919	4.26784	0.0499998	Downregulated	Ictalurus punctatus uncharacterized LOC108276972 (LOC108276972), mRNA
XM_017491394.3	-3.03739	-0.896262	0.0499998	Downregulated	Ictalurus punctatus flotillin 2b (flot2b), transcript variant X1, mRNA
XM_017470041.3	-3.11175	0.062998	0.0425072	Downregulated	Ictalurus punctatus growth hormone regulated TBC protein 1b (grtp1b), transcript variant X1, mRNA
XR_008397205.1	-3.2019	1.13732	0.0499998	Downregulated	Ictalurus punctatus uncharacterized LOC108272076 (LOC108272076), transcript variant X6, ncRNA
XM_017484153.3	-3.21709	0.653248	0.0499998	Downregulated	Ictalurus punctatus G protein-coupled receptor, class C, group 5, member C (gprc5c), transcript variant X2, mRNA
XM_053677839.1	-3.23461	0.231343	0.0425072	Downregulated	Ictalurus punctatus C-type lectin galactose-binding isoform-like (LOC108263913), mRNA
XR_006983464.1	-3.42124	-0.067774	0.043899	Downregulated	Ictalurus punctatus small nucleolar RNA SNORA16B/SNORA16A family (LOC124628782), ncRNA
XM_017466315.3	-3.49974	-0.259895	0.0499998	Downregulated	Ictalurus punctatus programmed cell death 10a (pdcd10a), transcript variant X1, mRNA
XM_053679451.1	-3.65214	-0.663976	0.0465105	Downregulated	Ictalurus punctatus transmembrane protein 14A (tmem14a), transcript variant X2, mRNA
XM_017457722.2	-3.75651	6.05258	0.0499998	Downregulated	Ictalurus punctatus microfibril-associated glycoprotein 4 (LOC108258797), mRNA
XM_017478015.3	-3.78054	-0.522905	0.0425072	Downregulated	Ictalurus punctatus zinc finger protein 236 (LOC108270950), transcript variant X1, mRNA
XM_017470624.2	-4.02691	-0.325785	0.0425072	Downregulated	Ictalurus punctatus type 1 glutamine amidotransferase (zgc:162944), transcript variant X1, mRNA
unassigned_transcript_2524	-4.26236	1.33842	0.024569	Downregulated
XM_017488695.3	-4.31486	-1.08194	0.0472078	Downregulated	Ictalurus punctatus transforming, acidic coiled-coil containing protein 1 (tacc1), transcript variant X4, mRNA
XM_053674610.1	-4.31783	0.116935	0.0499998	Downregulated	Ictalurus punctatus glucosaminyl (N-acetyl) transferase 4a (gcnt4a), transcript variant X1, mRNA
XM_017481670.2	-4.61518	0.190679	0.0425072	Downregulated	Ictalurus punctatus Jupiter microtubule associated homolog 1b (jpt1b), transcript variant X1, mRNA

## Sheet: F. covae Cu24h-4h
gene_accession	logFC	logCPM	FDR	Regulation	Description
XM_053679984.1	8.28337	0.729869	0.0113835	Upregulated	Ictalurus punctatus mucin-5AC-like (LOC128632780), mRNA
XM_047161770.2	7.56139	0.731306	0.0442722	Upregulated	Ictalurus punctatus uncharacterized LOC108278547 (LOC108278547), mRNA
NM_001200219.1	6.79108	8.01815	0.00534393	Upregulated	Ictalurus punctatus interleukin 1, beta (LOC100304696), mRNA
XM_017452943.3	6.2581	2.43334	0.00940077	Upregulated	Ictalurus punctatus sialic acid-binding Ig-like lectin 13 (LOC108256274), mRNA
XM_017475234.3	6.13981	8.45988	0.00880338	Upregulated	Ictalurus punctatus immunoresponsive gene 1, like (irg1l), mRNA
XM_017461117.3	6.03692	4.42105	0.031923	Upregulated	Ictalurus punctatus chemokine (C-X-C motif) ligand 8a (cxcl8a), mRNA
XM_053679985.1	5.73863	2.35965	0.015782	Upregulated	Ictalurus punctatus uncharacterized LOC108261612 (LOC108261612), mRNA
XM_053678016.1	5.56093	0.89436	0.010122	Upregulated	Ictalurus punctatus deleted in malignant brain tumors 1 protein (LOC124629147), transcript variant X2, mRNA
XM_017470510.3	5.55385	3.58774	0.00752546	Upregulated	Ictalurus punctatus interleukin 11a (il11a), mRNA
XM_017475233.3	5.45206	7.49386	0.0101567	Upregulated	Ictalurus punctatus uncharacterized si:ch211-153b23.3 (si:ch211-153b23.3), mRNA
XM_053676295.1	4.98866	2.89953	0.00940077	Upregulated	Ictalurus punctatus B-cell receptor CD22 (LOC108258431), mRNA
NM_001200220.1	4.9473	7.09972	0.0190912	Upregulated	Ictalurus punctatus interleukin 1, beta (LOC100304697), mRNA
XM_047155330.2	4.77892	6.44688	0.00534393	Upregulated	Ictalurus punctatus carcinoembryonic antigen-related cell adhesion molecule 20 (LOC108262935), mRNA
XM_017455395.3	4.53251	5.51157	0.0100414	Upregulated	Ictalurus punctatus iodothyronine deiodinase 3b (dio3b), mRNA
XM_017491891.3	4.42551	5.24567	0.0278356	Upregulated	Ictalurus punctatus interleukin 12B, b (il12bb), mRNA
XM_047161842.2	4.42135	1.69162	0.0145476	Upregulated	Ictalurus punctatus deleted in malignant brain tumors 1 protein (LOC124629147), transcript variant X1, mRNA
XM_017454052.3	4.23595	-0.339036	0.022484	Upregulated	Ictalurus punctatus G-protein coupled receptor 183 (LOC108256830), mRNA
XM_017489026.2	4.14166	9.47885	0.0228094	Upregulated	Ictalurus punctatus collagenase 3 (LOC108276915), mRNA
XM_053681828.1	4.03359	2.12355	0.00940077	Upregulated	Ictalurus punctatus carcinoembryonic antigen-related cell adhesion molecule 5 (si:cabz01036022.1), mRNA
XM_017458726.3	3.93386	6.97704	0.0243855	Upregulated	Ictalurus punctatus CD44 molecule (Indian blood group) a (cd44a), mRNA
NM_001200229.1	3.92783	4.63983	0.0218503	Upregulated	Ictalurus punctatus toll-like receptor 5 (tlr-5), mRNA
XM_017472610.2	3.86557	1.85542	0.0473793	Upregulated	Ictalurus punctatus chemokine (C-X-C motif) ligand 8b, duplicate 3 (cxcl8b.3), mRNA
XM_053681791.1	3.69387	4.50173	0.0492979	Upregulated	Ictalurus punctatus basic leucine zipper ATF-like transcription factor 2 (batf2), mRNA
NM_001200228.1	3.66728	9.69385	0.0356902	Upregulated	Ictalurus punctatus matrix metalloproteinase 9 (mmp9), mRNA
XM_017473359.3	3.61004	6.39606	0.0218639	Upregulated	Ictalurus punctatus FOS like 1, AP-1 transcription factor subunit a (fosl1a), mRNA
XM_017452760.3	3.58946	5.19998	0.034325	Upregulated	Ictalurus punctatus inhibitor of nuclear factor kappa-B kinase subunit alpha (zmp:0000000881), transcript variant X1, mRNA
XM_017488315.3	3.52575	4.87123	0.00662241	Upregulated	Ictalurus punctatus caspase-3 (LOC108276553), mRNA
XM_017469761.3	3.45526	3.94154	0.0100566	Upregulated	Ictalurus punctatus C-X-C chemokine receptor type 1 (LOC108266440), mRNA
XM_017450658.3	3.42702	-0.197527	0.0373332	Upregulated	Ictalurus punctatus potassium voltage-gated channel subfamily A regulatory beta subunit 2a (kcnab2a), transcript variant X6, mRNA
XM_017464882.3	3.3727	4.01457	0.00435587	Upregulated	Ictalurus punctatus solute carrier family 1 member 4 (slc1a4), mRNA
XM_017459553.3	3.17779	1.94759	0.0153432	Upregulated	Ictalurus punctatus zinc finger CCCH-type containing 12B (zc3h12b), mRNA
XM_017452761.3	3.13508	6.30921	0.0402129	Upregulated	Ictalurus punctatus inhibitor of nuclear factor kappa-B kinase subunit alpha (zmp:0000000881), transcript variant X2, mRNA
XM_017475354.3	3.13316	6.20761	0.0134054	Upregulated	Ictalurus punctatus platelet-activating factor receptor (ptafr), mRNA
XM_053681829.1	3.07881	1.79536	0.00860963	Upregulated	Ictalurus punctatus Fc receptor-like protein 5 (LOC108267273), mRNA
XM_017461811.3	3.06802	7.14036	0.0127008	Upregulated	Ictalurus punctatus leukotriene B4 receptor (ltb4r), mRNA
XM_017490688.3	3.04499	3.3718	0.0360789	Upregulated	Ictalurus punctatus interleukin 4 induced 1 (il4i1), mRNA
XR_008398256.1	3.02166	0.255191	0.0148466	Upregulated	Ictalurus punctatus uncharacterized LOC128635309 (LOC128635309), ncRNA
XM_017469199.3	3.01099	-0.472169	0.0118197	Upregulated	Ictalurus punctatus neurexophilin 2a (nxph2a), mRNA
XM_053675227.1	2.90074	-0.498786	0.0127008	Upregulated	Ictalurus punctatus forkhead box K1 (foxk1), transcript variant X2, mRNA
XM_017464991.3	2.83954	6.06314	0.00463781	Upregulated	Ictalurus punctatus PPARG related coactivator 1 (pprc1), mRNA
XM_017451066.3	2.76154	8.51768	0.0407099	Upregulated	Ictalurus punctatus protein SSUH2 homolog (LOC108255245), mRNA
XM_017451693.3	2.71162	2.20613	0.0254211	Upregulated	Ictalurus punctatus uncharacterized LOC108255606 (LOC108255606), mRNA
XM_017462278.3	2.70391	7.05948	0.0254211	Upregulated	Ictalurus punctatus karyopherin alpha 2 (RAG cohort 1, importin alpha 1) (kpna2), mRNA
XM_017475021.3	2.68253	6.19381	0.00185085	Upregulated	Ictalurus punctatus solute carrier family 7 member 11 (slc7a11), mRNA
XM_017480657.3	2.65131	4.32238	0.00696066	Upregulated	Ictalurus punctatus RNA polymerase III subunit GL a (polr3gla), mRNA
XM_017458616.2	2.65052	6.78613	0.0122184	Upregulated	Ictalurus punctatus pleckstrin homology domain containing, family F (with FYVE domain) member 1 (plekhf1), mRNA
XM_017457465.3	2.63541	6.27895	0.0300031	Upregulated	Ictalurus punctatus polo-like kinase 1 (Drosophila) (plk1), mRNA
XM_017481790.3	2.63506	3.50512	0.0341936	Upregulated	Ictalurus punctatus heme oxygenase (LOC108272926), mRNA
XM_017496315.3	2.62369	5.25431	0.0378226	Upregulated	Ictalurus punctatus cell division cycle 20 homolog (cdc20), mRNA
XM_017480581.3	2.54514	2.6901	0.0134054	Upregulated	Ictalurus punctatus high mobility group AT-hook 2b (si:ch211-161c3.6), mRNA
XM_047160277.2	2.53241	-0.201067	0.0232653	Upregulated	Ictalurus punctatus TRAF3 interacting protein 2a (traf3ip2a), transcript variant X3, mRNA
XM_017467197.2	2.52801	3.59097	0.0199589	Upregulated	Ictalurus punctatus E3 ubiquitin-protein ligase NEURL3 (LOC108265088), mRNA
XM_017466769.3	2.51214	4.38656	0.0136552	Upregulated	Ictalurus punctatus complement C5a receptor 1 (c5ar1), mRNA
XM_017453826.3	2.50186	2.98701	0.0236522	Upregulated	Ictalurus punctatus free fatty acid receptor 2 (LOC108256693), mRNA
XM_017487804.3	2.49365	1.09327	0.0113835	Upregulated	Ictalurus punctatus myosin light chain kinase 2 (mylk2), mRNA
XM_017467775.3	2.48519	4.84742	0.0232653	Upregulated	Ictalurus punctatus solute carrier family 2, facilitated glucose transporter member 6 (LOC108265450), mRNA
XM_017467250.3	2.4527	-0.534592	0.0451772	Upregulated	Ictalurus punctatus porcupine O-acyltransferase (porcn), mRNA
XM_017474985.3	2.45251	6.07677	0.0153432	Upregulated	Ictalurus punctatus BCL3 transcription coactivator (bcl3), mRNA
XM_053674548.1	2.43658	2.78403	0.0232537	Upregulated	Ictalurus punctatus chemerin-like receptor 1 (LOC108255814), mRNA
XM_017469121.3	2.42324	6.73058	0.0139459	Upregulated	Ictalurus punctatus interleukin-1 receptor type 2 (LOC108266111), mRNA
XM_017484286.3	2.36664	4.69549	0.0280503	Upregulated	Ictalurus punctatus centrosomal protein 55 like (cep55l), mRNA
XR_001815793.3	2.35362	0.624827	0.0142122	Upregulated	Ictalurus punctatus uncharacterized LOC108280553 (LOC108280553), ncRNA
XM_017474660.3	2.34665	0.363747	0.0241614	Upregulated	Ictalurus punctatus CCN family member 3 (LOC108269094), mRNA
XM_017458177.3	2.34027	2.39286	0.0203833	Upregulated	Ictalurus punctatus ras-related protein Rab-20 (LOC108259043), mRNA
NM_001200069.1	2.31957	7.52309	0.0231666	Upregulated	Ictalurus punctatus ADAM metallopeptidase domain 8a (adam8a), mRNA
XM_017470712.3	2.23961	2.69544	0.0113304	Upregulated	Ictalurus punctatus dopachrome tautomerase (dct), mRNA
XM_017459102.3	2.23234	2.29316	0.0113835	Upregulated	Ictalurus punctatus uncharacterized LOC108259524 (LOC108259524), mRNA
NM_001200253.1	2.20905	9.51252	0.0416754	Upregulated	Ictalurus punctatus cathepsin La (ctsla), mRNA
XM_017461971.3	2.20828	5.60044	0.000662489	Upregulated	Ictalurus punctatus N-acetylglutamate synthase (nags), mRNA
XM_017456179.3	2.2052	7.54311	0.000959872	Upregulated	Ictalurus punctatus phenylalanyl-tRNA synthetase subunit alpha (farsa), mRNA
XM_017496387.3	2.17488	10.6826	0.0488017	Upregulated	Ictalurus punctatus CD59 glycoprotein (LOC108280891), mRNA
XM_017459849.3	2.15689	4.03323	0.00653038	Upregulated	Ictalurus punctatus UDP-glucuronosyltransferase 2C1 (LOC108259978), transcript variant X2, mRNA
XM_053680003.1	2.13829	7.61161	0.0443509	Upregulated	Ictalurus punctatus epithelial mitogen homolog (mouse) (epgn), mRNA
XM_017484289.3	2.13715	5.88535	0.0100414	Upregulated	Ictalurus punctatus leucine rich repeat containing 59 (lrrc59), mRNA
XM_017486575.2	2.13301	4.59995	0.0464363	Upregulated	Ictalurus punctatus Rac GTPase activating protein 1 (racgap1), mRNA
XM_017483827.3	2.12147	8.86332	0.0492979	Upregulated	Ictalurus punctatus carbonic anhydrase 4 (LOC108274042), mRNA
XM_017467155.3	2.11892	1.95806	0.00860963	Upregulated	Ictalurus punctatus elastin microfibril interfacer 3a (emilin3a), mRNA
XM_017470729.3	2.10443	1.51022	0.030528	Upregulated	Ictalurus punctatus thyroid receptor-interacting protein 11 (LOC108266903), transcript variant X1, mRNA
XM_017488761.3	2.09946	4.1723	0.0450424	Upregulated	Ictalurus punctatus cyclin F (ccnf), mRNA
NM_001200433.1	2.08883	4.19958	0.0112821	Upregulated	Ictalurus punctatus tRNA methyltransferase 61A (trmt61a), mRNA
XM_053678204.1	2.06346	0.932167	0.0113835	Upregulated	Ictalurus punctatus histidine decarboxylase (hdc), mRNA
XM_017454484.3	2.06237	4.96391	0.039749	Upregulated	Ictalurus punctatus cell division cycle associated 8 (cdca8), mRNA
XM_053674958.1	2.05953	9.94518	0.010372	Upregulated	Ictalurus punctatus neural cell adhesion molecule 3 (ncam3), mRNA
XM_017480083.3	2.05817	6.44478	0.0490938	Upregulated	Ictalurus punctatus tubulin, beta 6 class V (tubb6), mRNA
XM_017460228.2	2.05504	8.12267	0.0215134	Upregulated	Ictalurus punctatus sialic acid synthase (LOC108260162), mRNA
XM_053676060.1	2.04733	1.30835	0.025944	Upregulated	Ictalurus punctatus uncharacterized LOC108258581 (LOC108258581), transcript variant X1, mRNA
XM_017468823.3	2.04525	6.93527	0.00849294	Upregulated	Ictalurus punctatus calreticulin (calr), mRNA
XM_017470124.3	2.03343	4.81121	0.00925322	Upregulated	Ictalurus punctatus laccase (multicopper oxidoreductase) domain containing 1 (lacc1), mRNA
XM_017460312.3	2.02638	9.54663	0.00662241	Upregulated	Ictalurus punctatus heat shock protein 5 (hspa5), mRNA
XM_017482542.3	2.01899	5.6831	0.0153432	Upregulated	Ictalurus punctatus GDP-mannose pyrophosphorylase Ab (gmppab), mRNA
XM_017469169.3	2.01472	1.20613	0.0379631	Upregulated	Ictalurus punctatus potassium channel tetramerisation domain containing 12.1 (kctd12.1), mRNA
XR_001812934.3	1.99573	0.233798	0.0378226	Upregulated	Ictalurus punctatus uncharacterized LOC108266710 (LOC108266710), ncRNA
XM_017469313.3	1.98826	4.63134	0.03455	Upregulated	Ictalurus punctatus DnaJ (Hsp40) homolog, subfamily C, member 3a (dnajc3a), mRNA
XM_017473279.3	1.97638	5.34017	0.0288191	Upregulated	Ictalurus punctatus Kell metallo-endopeptidase (Kell blood group) (kel), mRNA
XM_053674849.1	1.96661	1.72577	0.0482612	Upregulated	Ictalurus punctatus STEAP family member 4 (steap4), transcript variant X3, mRNA
NM_001200438.1	1.93712	3.47675	0.0438624	Upregulated	Ictalurus punctatus Q-nucleotide N-glycosylase 1 (c5h9orf64), mRNA
XM_017450562.3	1.92744	4.66024	0.0136552	Upregulated	Ictalurus punctatus canopy FGF signaling regulator 2 (cnpy2), mRNA
XM_017470457.3	1.91103	6.13591	0.00534393	Upregulated	Ictalurus punctatus interleukin-1 receptor-like 2 (zmp:0000000936), mRNA
XM_017478163.3	1.90939	6.97485	0.0232828	Upregulated	Ictalurus punctatus maternal B9.15 protein (si:dkey-79d12.5), mRNA
XM_017450624.3	1.8976	-0.283153	0.0398414	Upregulated	Ictalurus punctatus ribophorin II (rpn2), transcript variant X1, mRNA
XM_017478465.2	1.89117	6.44154	0.0153432	Upregulated	Ictalurus punctatus pyrroline-5-carboxylate reductase 1b (pycr1b), mRNA
XM_017496243.3	1.8855	4.40248	0.0081128	Upregulated	Ictalurus punctatus chemokine (C-C motif) receptor 12a (ccr12a), mRNA
XM_017492644.3	1.86389	0.789143	0.0300031	Upregulated	Ictalurus punctatus RAB39B, member RAS oncogene family a (rab39ba), mRNA
XM_017480378.3	1.86134	6.87453	0.0081128	Upregulated	Ictalurus punctatus SEC61 translocon subunit alpha 1, like (sec61a1l), mRNA
XM_053675807.1	1.85496	1.02897	0.0285044	Upregulated	Ictalurus punctatus zinc finger protein 32 (LOC108258215), transcript variant X2, mRNA
XM_017455305.3	1.85282	6.41054	0.0133104	Upregulated	Ictalurus punctatus prolyl endopeptidase (prep), mRNA
XM_017473433.3	1.83779	4.37568	0.0214725	Upregulated	Ictalurus punctatus interferon stimulated exonuclease gene (isg20), mRNA
XM_017484248.3	1.82867	4.68753	0.00534393	Upregulated	Ictalurus punctatus LRAT domain containing 1 (lratd1), mRNA
XM_017450751.3	1.82186	7.44797	0.0187838	Upregulated	Ictalurus punctatus mesencephalic astrocyte-derived neurotrophic factor (manf), mRNA
XM_017494265.3	1.81007	9.34503	0.0110289	Upregulated	Ictalurus punctatus heat shock protein 90, beta (grp94), member 1 (hsp90b1), mRNA
XM_017474750.3	1.79188	6.25274	0.0431074	Upregulated	Ictalurus punctatus peptidylprolyl isomerase D (ppid), mRNA
XM_017482278.3	1.78763	6.30255	0.021526	Upregulated	Ictalurus punctatus WD repeat domain 12 (wdr12), mRNA
XM_017469078.2	1.78757	3.33169	0.0160841	Upregulated	Ictalurus punctatus charged multivesicular body protein 2Ba (chmp2ba), transcript variant X1, mRNA
XM_017475136.3	1.78043	2.10938	0.0218639	Upregulated	Ictalurus punctatus neurotrophic tyrosine kinase, receptor, type 3a (ntrk3a), mRNA
XM_017452242.3	1.77563	8.15701	0.000662489	Upregulated	Ictalurus punctatus threonyl-tRNA synthetase 1 (tars1), mRNA
XM_017454314.3	1.76813	2.56587	0.0428841	Upregulated	Ictalurus punctatus cyclic GMP-AMP synthase (LOC108256977), mRNA
XM_017486592.3	1.75018	2.42691	0.0113835	Upregulated	Ictalurus punctatus uncharacterized LOC108275671 (LOC108275671), mRNA
XM_053680871.1	1.74547	1.09626	0.0495469	Upregulated	Ictalurus punctatus interleukin 1 receptor-like 1 (il1rl1), mRNA
XM_017449946.3	1.73598	7.30093	0.00925322	Upregulated	Ictalurus punctatus ATPase family AAA domain containing 3 (atad3), mRNA
XM_017483973.3	1.73089	6.95288	0.0413307	Upregulated	Ictalurus punctatus suppressor of cytokine signaling 3b (socs3b), mRNA
XM_017483932.3	1.72299	5.3215	0.00471723	Upregulated	Ictalurus punctatus 5-methyltetrahydrofolate-homocysteine methyltransferase (mtr), transcript variant X1, mRNA
XM_017474655.3	1.72138	6.84739	0.0153432	Upregulated	Ictalurus punctatus testis derived transcript (3 LIM domains) (tes), mRNA
XM_017458781.3	1.71161	4.21283	0.010372	Upregulated	Ictalurus punctatus pleckstrin homology domain containing, family G (with RhoGef domain) member 4 (plekhg4), transcript variant X1, mRNA
XM_017479107.3	1.70928	3.75549	0.0081128	Upregulated	Ictalurus punctatus SRY-box transcription factor 14 (sox14), mRNA
XM_017455174.3	1.70806	7.71024	0.0078409	Upregulated	Ictalurus punctatus tyrosyl-tRNA synthetase 1 (yars1), mRNA
XM_017475971.3	1.70536	7.21414	0.00534393	Upregulated	Ictalurus punctatus tryptophanyl-tRNA synthetase 1 (wars1), mRNA
XM_017453682.2	1.69847	8.09673	0.0333813	Upregulated	Ictalurus punctatus protein disulfide isomerase family A, member 4 (pdia4), mRNA
XM_017481600.2	1.69393	8.27171	0.0300932	Upregulated	Ictalurus punctatus JunB proto-oncogene, AP-1 transcription factor subunit b (junbb), mRNA
XM_017469365.2	1.68653	9.56639	0.015782	Upregulated	Ictalurus punctatus heat shock 60 protein 1 (hspd1), mRNA
XM_017469453.3	1.68061	8.55387	0.00435587	Upregulated	Ictalurus punctatus valyl-tRNA synthetase 1 (vars1), mRNA
NM_001278803.1	1.6786	8.60107	0.018421	Upregulated	Ictalurus punctatus protein disulfide isomerase family A, member 6 (pdia6), mRNA
XM_017469503.3	1.66541	4.92111	0.00849294	Upregulated	Ictalurus punctatus ATPase Na+/K+ transporting subunit alpha 3b (atp1a3b), mRNA
XM_017454580.3	1.66356	6.54528	0.0103055	Upregulated	Ictalurus punctatus exostosin glycosyltransferase 1b (ext1b), mRNA
XM_017481784.3	1.63769	4.51996	0.0174062	Upregulated	Ictalurus punctatus urotensin-2 receptor 4 (uts2r4), mRNA
XM_053685956.1	1.6232	4.30037	0.00534393	Upregulated	Ictalurus punctatus solute carrier family 22 member 21 (slc22a21), mRNA
XM_017459675.3	1.61658	7.51661	0.0137494	Upregulated	Ictalurus punctatus transcription factor Sox-9-A (LOC108259890), mRNA
XM_017489589.3	1.6094	8.06135	0.0332745	Upregulated	Ictalurus punctatus 5'-nucleotidase, cytosolic II, like 1 (nt5c2l1), mRNA
XM_017476528.3	1.5988	7.13258	0.0270718	Upregulated	Ictalurus punctatus NOP2 nucleolar protein homolog (yeast) (nop2), mRNA
NM_001329324.1	1.59293	6.70946	0.018377	Upregulated	Ictalurus punctatus serpin peptidase inhibitor, clade E (nexin, plasminogen activator inhibitor type 1), member 1 (serpine1), mRNA
XM_017460768.3	1.5832	6.3268	0.0492621	Upregulated	Ictalurus punctatus uncharacterized si:ch211-11k18.4 (si:ch211-11k18.4), mRNA
XM_053673509.1	1.57235	2.1321	0.0159638	Upregulated	Ictalurus punctatus ATP-binding cassette, sub-family A (ABC1), member 4b (abca4b), mRNA
XM_017463513.2	1.57124	6.71415	0.0310224	Upregulated	Ictalurus punctatus transforming, acidic coiled-coil containing protein 3 (tacc3), mRNA
XM_017474754.3	1.56737	5.90611	0.0280503	Upregulated	Ictalurus punctatus mixed lineage kinase domain like pseudokinase (LOC108269146), mRNA
XR_008396974.1	1.5544	1.63556	0.0127008	Upregulated	Ictalurus punctatus uncharacterized LOC128633569 (LOC128633569), ncRNA
XM_053679356.1	1.55296	5.60071	0.00662241	Upregulated	Ictalurus punctatus chromodomain-helicase-DNA-binding protein 7 (LOC124627596), partial mRNA
XM_017463920.3	1.55064	2.57311	0.0303192	Upregulated	Ictalurus punctatus methyltransferase like 18 (mettl18), mRNA
XM_017453016.3	1.55043	4.7301	0.0282434	Upregulated	Ictalurus punctatus ATPase H+/K+ transporting subunit alpha (LOC108256310), mRNA
XM_017496399.3	1.54866	7.05715	0.027367	Upregulated	Ictalurus punctatus purine nucleoside phosphorylase (LOC108280898), mRNA
XM_017479959.3	1.52892	7.26811	0.02104	Upregulated	Ictalurus punctatus DEAD (Asp-Glu-Ala-Asp) box polypeptide 27 (ddx27), mRNA
XM_017471853.2	1.52517	6.52453	0.0068097	Upregulated	Ictalurus punctatus SEC24 homolog D, COPII coat complex component (sec24d), mRNA
XM_017489757.3	1.52505	6.97639	0.0155714	Upregulated	Ictalurus punctatus stomatin (EPB72)-like 2 (stoml2), mRNA
XM_017452070.3	1.52109	5.23514	0.0059584	Upregulated	Ictalurus punctatus transcobalamin II (tcn2), mRNA
XM_017450250.3	1.51394	5.33413	0.0333813	Upregulated	Ictalurus punctatus ArfGAP with coiled-coil, ankyrin repeat and PH domains 3b (acap3b), transcript variant X2, mRNA
XM_017455233.3	1.51274	6.80076	0.00752546	Upregulated	Ictalurus punctatus nfe2 like bZIP transcription factor 3 (nfe2l3), mRNA
XM_017468585.3	1.50907	3.55867	0.0081128	Upregulated	Ictalurus punctatus solute carrier family 35 member 2 (slc35a2), mRNA
XM_017487980.3	1.50739	8.49777	0.0081128	Upregulated	Ictalurus punctatus seryl-tRNA synthetase 1 (sars1), mRNA
XR_008397253.1	1.50684	1.39075	0.0356902	Upregulated	Ictalurus punctatus caspase recruitment domain-containing protein 10 (zmp:0000000896), transcript variant X4, misc_RNA
NM_001201107.2	1.49704	5.77369	0.0267499	Upregulated	Ictalurus punctatus eukaryotic translation initiation factor 2B, subunit 1 alpha (eif2b1), mRNA
XM_017449969.3	1.48259	6.54165	0.00111767	Upregulated	Ictalurus punctatus bicaudal D homolog 2 (Drosophila) (bicd2), mRNA
XM_017458040.3	1.46458	7.44505	0.0339703	Upregulated	Ictalurus punctatus PWP2 small subunit processome component (pwp2h), mRNA
XM_053682183.1	1.46356	3.72805	0.0228094	Upregulated	Ictalurus punctatus solute carrier family 7 member 5 (slc7a5), mRNA
XM_017496066.3	1.46097	6.58468	0.00752546	Upregulated	Ictalurus punctatus short chain dehydrogenase/reductase family 16C, member 5a (sdr16c5a), mRNA
XM_017487114.3	1.45623	4.02439	0.00662241	Upregulated	Ictalurus punctatus tubulin alpha-1A chain (LOC108275946), mRNA
XM_017460240.3	1.44427	3.89133	0.0162925	Upregulated	Ictalurus punctatus solute carrier family 25 member 35 (slc25a35), mRNA
XM_017487115.2	1.44044	9.87776	0.0352911	Upregulated	Ictalurus punctatus tubulin alpha-1C chain (LOC128628657), mRNA
XM_053679969.1	1.43791	2.54617	0.010372	Upregulated	Ictalurus punctatus uncharacterized LOC128632763 (LOC128632763), mRNA
XM_017453831.3	1.43789	1.80354	0.0173705	Upregulated	Ictalurus punctatus solute carrier family 7 member 14b (slc7a14b), mRNA
XM_017488170.3	1.43757	5.2936	0.0153432	Upregulated	Ictalurus punctatus uncharacterized si:dkey-32e6.3 (si:dkey-32e6.3), mRNA
XM_017461461.3	1.43687	3.27621	0.0458631	Upregulated	Ictalurus punctatus fibroblast growth factor binding protein 1b (fgfbp1b), mRNA
XM_017482971.2	1.43649	6.26663	0.0184882	Upregulated	Ictalurus punctatus BUB3 mitotic checkpoint protein (bub3), mRNA
XM_017475778.3	1.43592	4.65145	0.0209771	Upregulated	Ictalurus punctatus GTP cyclohydrolase 1 (gch1), mRNA
XM_053687625.1	1.43033	8.91932	0.007874	Upregulated	Ictalurus punctatus asparaginyl-tRNA synthetase 1 (nars1), mRNA
XM_017467661.1	1.42907	7.93237	0.0153432	Upregulated	Ictalurus punctatus N-acetylneuraminate pyruvate lyase (dihydrodipicolinate synthase) (npl), mRNA
XM_017461278.3	1.42819	6.07629	0.00849294	Upregulated	Ictalurus punctatus alpha-kinase 1 (alpk1), mRNA
XM_017490305.3	1.42761	5.85862	0.0159638	Upregulated	Ictalurus punctatus translocase of inner mitochondrial membrane 50 homolog (S. cerevisiae) (timm50), mRNA
XM_017450711.2	1.41789	8.89345	0.0141495	Upregulated	Ictalurus punctatus tubulin alpha-1B chain (LOC108255063), mRNA
XM_017492112.2	1.41179	4.32886	0.0225412	Upregulated	Ictalurus punctatus protein arginine methyltransferase 6 (prmt6), mRNA
XM_017460690.3	1.40701	6.97021	0.0218639	Upregulated	Ictalurus punctatus DEAD (Asp-Glu-Ala-Asp) box polypeptide 54 (ddx54), mRNA
XM_017484616.3	1.40369	4.24402	0.0203833	Upregulated	Ictalurus punctatus tyrosyl-tRNA synthetase 2, mitochondrial (yars2), mRNA
XM_017463750.3	1.40252	5.84824	0.0107784	Upregulated	Ictalurus punctatus UTP25 small subunit processor component (utp25), mRNA
XM_017464769.3	1.39901	6.11416	0.0210275	Upregulated	Ictalurus punctatus RNA polymerase I subunit B (polr1b), mRNA
XM_017460204.3	1.39367	4.65255	0.0153432	Upregulated	Ictalurus punctatus SUMO specific peptidase 3a (senp3a), mRNA
XM_017476697.2	1.37978	7.90954	0.00849294	Upregulated	Ictalurus punctatus ATPase, H+ transporting, lysosomal, V1 subunit B, member a (atp6v1ba), mRNA
XM_017472401.3	1.37646	6.85781	0.0136552	Upregulated	Ictalurus punctatus phospholipase A2-activating protein (plaa), mRNA
XM_017477812.2	1.37204	6.54021	0.0100414	Upregulated	Ictalurus punctatus lon peptidase 1, mitochondrial (lonp1), mRNA
XM_017485569.3	1.37048	8.23773	0.0236522	Upregulated	Ictalurus punctatus ATP-binding cassette, sub-family A (ABC1), member 1B (abca1b), mRNA
XM_053688534.1	1.36704	5.88256	0.0100414	Upregulated	Ictalurus punctatus abhydrolase domain containing 18 (abhd18), mRNA
XM_053688185.1	1.36415	7.23796	0.00940077	Upregulated	Ictalurus punctatus solute carrier family 26 member 5 (slc26a5), mRNA
XM_053675658.1	1.36331	6.82892	0.0137302	Upregulated	Ictalurus punctatus methylenetetrahydrofolate dehydrogenase (NADP+ dependent) 1 like (mthfd1l), mRNA
XM_017477813.3	1.36205	6.99841	0.0371886	Upregulated	Ictalurus punctatus FtsJ RNA 2'-O-methyltransferase 3 (ftsj3), mRNA
XM_017453297.3	1.34017	4.07014	0.0355109	Upregulated	Ictalurus punctatus thiamine triphosphatase (thtpa), mRNA
XM_017460071.3	1.33967	5.77609	0.00653523	Upregulated	Ictalurus punctatus unconventional myosin-XIX (LOC108260099), mRNA
XM_047157177.2	1.33723	1.51812	0.0155024	Upregulated	Ictalurus punctatus glypican 3 (gpc3), mRNA
XM_017453872.3	1.33509	6.47399	0.0333813	Upregulated	Ictalurus punctatus ribosome biogenesis regulator 1 homolog (rrs1), mRNA
XM_053682846.1	1.33473	3.95676	0.0420294	Upregulated	Ictalurus punctatus ankyrin repeat domain 1a (cardiac muscle) (ankrd1a), mRNA
XM_017459642.3	1.33369	4.26318	0.0454262	Upregulated	Ictalurus punctatus ABR activator of RhoGEF and GTPase (abr), transcript variant X1, mRNA
XM_017460505.3	1.33142	3.80048	0.023314	Upregulated	Ictalurus punctatus activating transcription factor 5a (atf5a), mRNA
NM_001200877.1	1.32779	5.9449	0.0412413	Upregulated	Ictalurus punctatus phosphomannomutase 2 (pmm2), mRNA
XM_017469774.3	1.32753	5.9475	0.0286566	Upregulated	Ictalurus punctatus uridine monophosphate synthetase (umps), mRNA
XM_017475748.3	1.32586	5.55523	0.0266685	Upregulated	Ictalurus punctatus ecdysoneless homolog (Drosophila) (ecd), mRNA
XM_017453849.3	1.32492	5.78078	0.000959872	Upregulated	Ictalurus punctatus cyclin-dependent kinase 8 (cdk8), mRNA
NM_001200631.1	1.32399	10.3398	0.0221202	Upregulated	Ictalurus punctatus carbonic anhydrase (cahz), mRNA
XM_017490045.3	1.31832	6.32176	0.0264975	Upregulated	Ictalurus punctatus developmentally regulated GTP binding protein 1 (drg1), mRNA
NM_001201223.2	1.30991	5.8362	0.0338622	Upregulated	Ictalurus punctatus SRP receptor subunit beta (srprb), mRNA
XM_017495287.3	1.30889	5.89279	0.0142482	Upregulated	Ictalurus punctatus serine protease 35 (prss35), mRNA
NM_001200432.1	1.30152	4.54203	0.0360945	Upregulated	Ictalurus punctatus methyltransferase 1, tRNA methylguanosine (mettl1), mRNA
XM_017495401.3	1.29713	6.09713	0.020012	Upregulated	Ictalurus punctatus hydroxy-delta-5-steroid dehydrogenase, 3 beta- and steroid delta-isomerase (hsd3b7), mRNA
XM_017491042.3	1.29445	5.29812	0.0454059	Upregulated	Ictalurus punctatus cysteine and histidine-rich domain (CHORD) containing 1a (chordc1a), mRNA
XM_017468384.3	1.29289	6.32758	0.0241614	Upregulated	Ictalurus punctatus coproporphyrinogen oxidase (cpox), mRNA
XM_017477971.3	1.29197	4.87551	0.0417292	Upregulated	Ictalurus punctatus centromere protein T (cenpt), mRNA
NM_001201023.1	1.29056	4.28045	0.0139566	Upregulated	Ictalurus punctatus phosphoribosyl transferase domain containing 1b (prtfdc1b), mRNA
XM_017480684.3	1.2896	4.23225	0.0241614	Upregulated	Ictalurus punctatus endothelin 2 (edn2), mRNA
XM_017451436.3	1.28855	6.4265	0.0372225	Upregulated	Ictalurus punctatus nucleolar protein 6 (RNA-associated) (nol6), mRNA
XM_017471356.3	1.28732	5.37429	0.0209771	Upregulated	Ictalurus punctatus exosome component 4 (exosc4), mRNA
XM_017485582.2	1.2862	5.52738	0.0100414	Upregulated	Ictalurus punctatus mitochondrial ribosomal protein S2 (mrps2), mRNA
XM_017454584.3	1.28219	7.49832	0.0281923	Upregulated	Ictalurus punctatus retinol saturase, tandem duplicate 2 (retsat.2), mRNA
XM_017452629.3	1.2819	6.98401	0.0198065	Upregulated	Ictalurus punctatus solute carrier family 35 member B1 (slc35b1), mRNA
XM_017479914.3	1.27506	9.02984	0.0174323	Upregulated	Ictalurus punctatus SEC61 translocon subunit alpha 1 (sec61a1), mRNA
XM_017488370.3	1.27331	1.66705	0.0238293	Upregulated	Ictalurus punctatus ankyrin repeat domain 55 (ankrd55), mRNA
XM_017455841.3	1.27107	4.43867	0.0498557	Upregulated	Ictalurus punctatus methyltransferase 13, eEF1A lysine and N-terminal methyltransferase (mettl13), mRNA
XM_017454141.3	1.27012	5.98312	0.0323579	Upregulated	Ictalurus punctatus mitochondrial ribosomal protein L12 (mrpl12), mRNA
XM_017466844.3	1.26807	4.14199	0.00623984	Upregulated	Ictalurus punctatus endonuclease G (endog), mRNA
XM_053680497.1	1.26729	4.5924	0.0300031	Upregulated	Ictalurus punctatus very low-density lipoprotein receptor (LOC108265512), mRNA
XM_017461840.3	1.26247	5.16138	0.0265969	Upregulated	Ictalurus punctatus ELL associated factor 2 (eaf2), mRNA
XM_017464729.3	1.26235	7.37164	0.0100414	Upregulated	Ictalurus punctatus SWI/SNF related, matrix associated, actin dependent regulator of chromatin, subfamily a, member 5 (smarca5), mRNA
XM_017494287.3	1.26047	6.34823	0.00942196	Upregulated	Ictalurus punctatus nicotinamide phosphoribosyltransferase 1 (nampt1), mRNA
XM_017450512.3	1.25979	4.58725	0.010372	Upregulated	Ictalurus punctatus phosphodiesterase 12 (pde12), mRNA
XM_053674920.1	1.25372	8.28601	0.00781942	Upregulated	Ictalurus punctatus glycyl-tRNA synthetase 1 (gars1), mRNA
XM_017470162.3	1.25226	4.13795	0.0478977	Upregulated	Ictalurus punctatus leucine rich repeat containing 58b (lrrc58b), mRNA
XM_017465786.3	1.25144	6.44945	0.018421	Upregulated	Ictalurus punctatus nedd4 binding protein 1 (n4bp1), mRNA
XM_017476159.3	1.24482	7.16829	0.0341309	Upregulated	Ictalurus punctatus guanine nucleotide binding protein-like 2 (nucleolar) (gnl2), mRNA
XM_017453568.3	1.2421	6.26834	0.0127008	Upregulated	Ictalurus punctatus fibronectin type III domain containing 3Bb (fndc3bb), mRNA
XM_017493323.2	1.24007	7.87815	0.0127008	Upregulated	Ictalurus punctatus arginyl-tRNA synthetase 1 (rars1), mRNA
XM_017455965.3	1.23581	5.95778	0.0302037	Upregulated	Ictalurus punctatus NUS1 dehydrodolichyl diphosphate synthase subunit (nus1), mRNA
XM_017480780.3	1.22163	2.96447	0.0306138	Upregulated	Ictalurus punctatus notum pectinacetylesterase 2 (notum2), mRNA
XM_017483056.3	1.22033	4.42455	0.0430108	Upregulated	Ictalurus punctatus ankyrin repeat domain 22 (ankrd22), mRNA
XM_017467586.3	1.21789	7.88012	0.0042945	Upregulated	Ictalurus punctatus v-ski avian sarcoma viral oncogene homolog a (skia), mRNA
XM_017457110.3	1.21637	5.118	0.0229619	Upregulated	Ictalurus punctatus RAB1A, member RAS oncogene family a (rab1aa), mRNA
XM_017470176.3	1.2158	5.1486	0.011427	Upregulated	Ictalurus punctatus acid phosphatase 6, lysophosphatidic (acp6), mRNA
XM_017484233.3	1.21156	6.66412	0.0183426	Upregulated	Ictalurus punctatus pelota mRNA surveillance and ribosome rescue factor (pelo), mRNA
XM_017470571.3	1.20858	7.3692	0.00752546	Upregulated	Ictalurus punctatus fibronectin 1a (fn1a), mRNA
XM_017460211.3	1.20688	6.78168	0.0081128	Upregulated	Ictalurus punctatus mitochondrial ribosomal protein S31 (mrps31), mRNA
XM_017457532.3	1.19614	4.57449	0.0136552	Upregulated	Ictalurus punctatus tRNA methyltransferase 10C, mitochondrial RNase P subunit (trmt10c), mRNA
XM_017492815.2	1.19581	8.0417	0.010122	Upregulated	Ictalurus punctatus leucyl-tRNA synthetase 1b (lars1b), mRNA
XM_017451510.3	1.19572	5.28816	0.0215946	Upregulated	Ictalurus punctatus YdjC chitooligosaccharide deacetylase homolog (ydjc), mRNA
XM_053687423.1	1.19446	5.51102	0.0421757	Upregulated	Ictalurus punctatus interleukin-1 receptor accessory protein (LOC108277591), mRNA
XM_017482007.2	1.18656	6.31576	0.0228094	Upregulated	Ictalurus punctatus DEAD (Asp-Glu-Ala-Asp) box polypeptide 47 (ddx47), mRNA
XM_017482151.2	1.18472	6.46156	0.022381	Upregulated	Ictalurus punctatus nucleolar protein 11 (nol11), mRNA
XM_053676490.1	1.18266	6.84095	0.0159638	Upregulated	Ictalurus punctatus alpha-1,6-mannosylglycoprotein 6-beta-N-acetylglucosaminyltransferase (mgat5), mRNA
XM_017464745.3	1.18139	3.66664	0.0386619	Upregulated	Ictalurus punctatus retinol dehydrogenase 14a (rdh14a), mRNA
XM_017450646.3	1.18099	8.57988	0.0425349	Upregulated	Ictalurus punctatus ribophorin I (rpn1), mRNA
XM_017451090.3	1.1775	4.9704	0.0482736	Upregulated	Ictalurus punctatus family with sequence similarity 83 member D (fam83d), mRNA
XM_017464692.3	1.17706	6.52073	0.0206748	Upregulated	Ictalurus punctatus low density lipoprotein receptor-related protein associated protein 1 (lrpap1), mRNA
XM_017483648.3	1.17599	4.20133	0.0155024	Upregulated	Ictalurus punctatus nitric oxide associated 1 (noa1), mRNA
XM_017495410.3	1.1759	6.64273	0.0218639	Upregulated	Ictalurus punctatus zinc finger, SWIM-type containing 5 (zswim5), mRNA
XM_017480452.3	1.17554	8.2423	0.00158825	Upregulated	Ictalurus punctatus glutamate-ammonia ligase (glutamine synthase) b (glulb), mRNA
XM_017494694.3	1.17539	4.94997	0.0267499	Upregulated	Ictalurus punctatus RAD50 interactor 1 (rint1), mRNA
NM_001200676.1	1.17296	5.54712	0.0494198	Upregulated	Ictalurus punctatus translocase of inner mitochondrial membrane 10 homolog (yeast) (timm10), mRNA; nuclear gene for mitochondrial product
XM_017453220.2	1.16885	6.88614	0.011427	Upregulated	Ictalurus punctatus 5-methyltetrahydrofolate-homocysteine methyltransferase reductase (mtrr), mRNA
XM_053675030.1	1.16821	7.16171	0.0136552	Upregulated	Ictalurus punctatus uncharacterized LOC108256567 (LOC108256567), mRNA
XM_017490974.2	1.16727	7.10991	0.0430108	Upregulated	Ictalurus punctatus TSR1 ribosome maturation factor (tsr1), mRNA
XM_017451049.3	1.167	6.69676	0.022049	Upregulated	Ictalurus punctatus tubulin alpha-1A chain (LOC108255233), mRNA
XM_017482365.3	1.16452	6.27693	0.0319103	Upregulated	Ictalurus punctatus myosin light chain kinase b (mylkb), mRNA
XM_017475703.3	1.16444	5.13287	0.0202081	Upregulated	Ictalurus punctatus transmembrane protein 62 (tmem62), mRNA
NM_001200180.1	1.16298	7.86571	0.0293402	Upregulated	Ictalurus punctatus calnexin (canx), mRNA
XM_017471912.3	1.15954	6.46785	0.0190912	Upregulated	Ictalurus punctatus DnaJ (Hsp40) homolog, subfamily C, member 3b (dnajc3b), mRNA
NM_001200593.1	1.15809	7.50964	0.02821	Upregulated	Ictalurus punctatus SEC13 homolog, nuclear pore and COPII coat complex component (sec13), mRNA
NM_001201183.1	1.15693	1.83381	0.0302037	Upregulated	Ictalurus punctatus protein kinase, cAMP-dependent, catalytic, alpha, genome duplicate a (prkacaa), mRNA
XM_017488832.3	1.15212	5.90614	0.0376514	Upregulated	Ictalurus punctatus solute carrier family 27 member 4 (slc27a4), mRNA
XM_017471431.3	1.15134	4.30825	0.0330631	Upregulated	Ictalurus punctatus transmembrane protein 53 (tmem53), mRNA
XM_017485244.3	1.14556	4.7323	0.0134054	Upregulated	Ictalurus punctatus oxysterol-binding protein-related protein 10 (LOC108274826), mRNA
XM_017487159.3	1.14373	3.0046	0.0232828	Upregulated	Ictalurus punctatus TBC1 domain family member 10A (LOC108275965), mRNA
XM_017494665.3	1.14225	6.51676	0.0492979	Upregulated	Ictalurus punctatus heat shock protein 14 (hspa14), mRNA
XM_017460707.3	1.13705	2.86657	0.0363849	Upregulated	Ictalurus punctatus LHFPL tetraspan subfamily member 7 protein (LOC108260420), transcript variant X2, mRNA
XM_017489686.3	1.13703	5.58887	0.0296335	Upregulated	Ictalurus punctatus PWP1 homolog, endonuclein (pwp1), mRNA
XM_017453892.3	1.13621	9.22872	0.0380709	Upregulated	Ictalurus punctatus synapse differentiation-inducing gene protein 1 (LOC108256728), mRNA
XM_017493186.3	1.13138	6.47666	0.0117913	Upregulated	Ictalurus punctatus N-acetyltransferase 10 (nat10), mRNA
XM_017472869.3	1.12814	5.62689	0.0333813	Upregulated	Ictalurus punctatus phosphatidylinositol glycan anchor biosynthesis, class K (pigk), mRNA
XM_017461755.3	1.12465	6.38154	0.0360945	Upregulated	Ictalurus punctatus transmembrane protein 144a (tmem144a), mRNA
XM_017457373.3	1.12347	6.805	0.025944	Upregulated	Ictalurus punctatus nucleoporin 133 (nup133), mRNA
XM_017483580.3	1.12251	7.11616	0.0417292	Upregulated	Ictalurus punctatus HEAT repeat containing 1 (heatr1), mRNA
XM_017478774.3	1.1166	7.17151	0.03455	Upregulated	Ictalurus punctatus thimet oligopeptidase 1 (thop1), mRNA
XM_017454344.3	1.11029	5.72195	0.0468708	Upregulated	Ictalurus punctatus tubulointerstitial nephritis antigen-like 1 (tinagl1), mRNA
XM_017459807.2	1.10914	4.79245	0.0295782	Upregulated	Ictalurus punctatus DnaJ (Hsp40) homolog, subfamily C, member 25 (dnajc25), mRNA
XM_017454680.3	1.10668	5.94263	0.0273489	Upregulated	Ictalurus punctatus bone morphogenetic protein 8a (bmp8a), mRNA
XM_017453231.3	1.10615	6.84101	0.0182265	Upregulated	Ictalurus punctatus transforming growth factor beta regulator 4 (tbrg4), mRNA
XM_017454888.2	1.10424	8.62523	0.0100566	Upregulated	Ictalurus punctatus alpha-L-fucosidase 1, tandem duplicate 2 (fuca1.2), mRNA
XM_017490186.2	1.10287	5.57514	0.0280503	Upregulated	Ictalurus punctatus presenilins-associated rhomboid-like protein, mitochondrial (LOC108277433), mRNA
XM_017492212.3	1.10092	2.55785	0.0413307	Upregulated	Ictalurus punctatus guanine nucleotide binding protein (G protein), alpha 13b (gna13b), mRNA
XM_017474570.3	1.0994	4.57614	0.0121993	Upregulated	Ictalurus punctatus integrator complex subunit 5 (ints5), mRNA
XM_017467680.2	1.09753	8.93716	0.0478316	Upregulated	Ictalurus punctatus eukaryotic translation initiation factor 2, subunit 2 beta (eif2s2), mRNA
XM_017482249.3	1.09721	5.62986	0.0280503	Upregulated	Ictalurus punctatus chondroitin polymerizing factor b (chpfb), mRNA
XM_017495707.3	1.09528	8.45706	0.00880338	Upregulated	Ictalurus punctatus epidermal growth factor receptor a (erythroblastic leukemia viral (v-erb-b) oncogene homolog, avian) (egfra), mRNA
XM_017456319.3	1.09338	7.06749	0.030528	Upregulated	Ictalurus punctatus CCAAT enhancer binding protein zeta (cebpz), mRNA
XM_017458308.3	1.09068	4.54945	0.010372	Upregulated	Ictalurus punctatus DEAD (Asp-Glu-Ala-Asp) box polypeptide 28 (ddx28), mRNA
XM_017479030.3	1.08753	5.42201	0.0137494	Upregulated	Ictalurus punctatus MPV17 mitochondrial inner membrane protein like 2 (mpv17l2), mRNA
XM_047150864.2	1.08699	3.75101	0.010372	Upregulated	Ictalurus punctatus NADH:ubiquinone oxidoreductase complex assembly factor 7 (ndufaf7), mRNA
XM_017491462.3	1.08673	5.54378	0.0229262	Upregulated	Ictalurus punctatus A kinase (PRKA) anchor protein 1b (akap1b), mRNA
XM_017471978.3	1.08109	5.98994	0.0231666	Upregulated	Ictalurus punctatus methyltransferase like 3 (mettl3), mRNA
NM_001200733.2	1.07694	5.25258	0.0338007	Upregulated	Ictalurus punctatus translocase of inner mitochondrial membrane domain containing 1 (timmdc1), mRNA
XM_017465766.3	1.07633	6.69098	0.0405042	Upregulated	Ictalurus punctatus small nuclear ribonucleoprotein polypeptide A (snrpa), mRNA
XM_017457020.3	1.07532	6.66718	0.02277	Upregulated	Ictalurus punctatus exportin 1 (CRM1 homolog, yeast) a (xpo1a), mRNA
XM_053676402.1	1.07234	4.08795	0.0100414	Upregulated	Ictalurus punctatus F-box and leucine-rich repeat protein 18 (fbxl18), mRNA
XM_017489912.3	1.07154	6.89502	0.0193269	Upregulated	Ictalurus punctatus nuclear factor, interleukin 3 regulated (nfil3), mRNA
XM_017450500.3	1.07023	5.36169	0.0159638	Upregulated	Ictalurus punctatus cleavage stimulation factor, 3' pre-RNA, subunit 1 (cstf1), mRNA
XM_017466000.3	1.06896	5.43781	0.0378329	Upregulated	Ictalurus punctatus semaphorin-7A (LOC108264455), mRNA
XM_017451195.3	1.06765	4.76039	0.0190912	Upregulated	Ictalurus punctatus ATP-binding cassette, sub-family B (MDR/TAP), member 9 (abcb9), mRNA
XM_017493150.3	1.06615	4.42637	0.0356902	Upregulated	Ictalurus punctatus SPOUT domain containing methyltransferase 1 (spout1), mRNA
XM_017486730.3	1.06613	4.9949	0.0153432	Upregulated	Ictalurus punctatus adaptor related protein complex 4 subunit beta 1 (ap4b1), mRNA
XM_017457413.3	1.0594	7.09438	0.0378226	Upregulated	Ictalurus punctatus programmed cell death 11 (pdcd11), mRNA
XM_017486799.3	1.05802	6.53212	0.0306138	Upregulated	Ictalurus punctatus RAB5 interacting factor (rab5if), mRNA
XR_001814814.3	1.05775	4.18616	0.0256761	Upregulated	Ictalurus punctatus uncharacterized LOC108276006 (LOC108276006), ncRNA
XM_017455043.3	1.05547	6.42282	0.00860963	Upregulated	Ictalurus punctatus ATPase 13A1 (atp13a1), mRNA
XM_017493842.3	1.05533	7.90383	0.0435577	Upregulated	Ictalurus punctatus staphylococcal nuclease and tudor domain containing 1 (snd1), mRNA
XM_017495466.3	1.05356	6.13521	0.024969	Upregulated	Ictalurus punctatus mitochondrial ribosomal protein L37 (mrpl37), mRNA
XM_017476795.3	1.05302	6.32067	0.0192885	Upregulated	Ictalurus punctatus Kruppel-like factor 11b (klf11b), mRNA
XM_017490621.3	1.05176	6.67732	0.00752546	Upregulated	Ictalurus punctatus T-box transcription factor 2b (tbx2b), mRNA
XM_017489954.3	1.05096	7.21179	0.0285044	Upregulated	Ictalurus punctatus aldehyde dehydrogenase 7 family, member A1 (aldh7a1), mRNA
XM_017475076.3	1.05081	5.82191	0.0471036	Upregulated	Ictalurus punctatus solute carrier family 26 member 2 (slc26a2), mRNA
XM_017484609.3	1.04945	5.27743	0.0407532	Upregulated	Ictalurus punctatus exosome complex component RRP40 (LOC108274435), mRNA
XM_053686497.1	1.04726	5.82437	0.0476629	Upregulated	Ictalurus punctatus eukaryotic translation initiation factor 4E family member 2 related sequence 1 (eif4e2rs1), mRNA
XM_053674105.1	1.04714	2.88315	0.0450292	Upregulated	Ictalurus punctatus plexin-A2 (LOC108281041), mRNA
XM_017460781.3	1.04608	4.9046	0.0292881	Upregulated	Ictalurus punctatus FAST kinase domain-containing protein 5, mitochondrial (LOC108260462), mRNA
XM_017477143.3	1.04514	3.79006	0.0450424	Upregulated	Ictalurus punctatus RNA pseudouridine synthase domain containing 2 (rpusd2), mRNA
XM_017461522.3	1.04466	5.79071	0.0467688	Upregulated	Ictalurus punctatus nuclear VCP like (nvl), mRNA
XM_017475401.3	1.04409	3.24636	0.0192885	Upregulated	Ictalurus punctatus zinc finger and BTB domain containing 8A (zbtb8a), mRNA
XM_017468767.3	1.04202	6.88514	0.0296335	Upregulated	Ictalurus punctatus uncharacterized protein LOC564557 homolog (si:ch211-156j16.1), mRNA
XM_017476545.3	1.03906	5.76855	0.0190912	Upregulated	Ictalurus punctatus PDZ domain containing 8 (pdzd8), mRNA
NM_001200182.1	1.03898	7.91972	0.0466916	Upregulated	Ictalurus punctatus calreticulin 3a (calr3a), mRNA
XM_017491705.3	1.03857	4.72078	0.0140516	Upregulated	Ictalurus punctatus activating transcription factor 5b (atf5b), mRNA
XM_017450863.3	1.03786	4.73326	0.0286566	Upregulated	Ictalurus punctatus coiled-coil domain containing 51 (ccdc51), mRNA
XM_053675929.1	1.03725	7.21249	0.0441307	Upregulated	Ictalurus punctatus mannosidase, alpha, class 1A, member 1 (man1a1), mRNA
XM_017468371.1	1.03695	6.29661	0.0134054	Upregulated	Ictalurus punctatus potassium channel tetramerization domain containing 9a (kctd9a), mRNA
XM_017464968.3	1.03675	4.2147	0.0300031	Upregulated	Ictalurus punctatus cyclin-dependent kinase inhibitor 2A/B (p15, inhibits CDK4) (cdkn2a/b), mRNA
XM_017451043.3	1.03466	6.44067	0.0416558	Upregulated	Ictalurus punctatus uncharacterized LOC108255228 (LOC108255228), mRNA
XM_053686952.1	1.03371	5.93816	0.03455	Upregulated	Ictalurus punctatus peptidylprolyl isomerase domain and WD repeat containing 1 (ppwd1), mRNA
XM_017470365.3	1.03076	6.78002	0.00925322	Upregulated	Ictalurus punctatus asparagine synthetase domain containing 1 (asnsd1), mRNA
XM_017471750.3	1.02994	5.20169	0.0113835	Upregulated	Ictalurus punctatus kelch-like family member 6 (klhl6), mRNA
XM_017477192.3	1.02986	3.52796	0.0260704	Upregulated	Ictalurus punctatus dihydropyrimidinase like 5a (dpysl5a), mRNA
XM_017481551.3	1.02936	6.29613	0.0434276	Upregulated	Ictalurus punctatus UTP6 small subunit processome component (utp6), mRNA
XM_017480556.3	1.02869	7.33285	0.0433043	Upregulated	Ictalurus punctatus RuvB-like AAA ATPase 1 (ruvbl1), mRNA
XM_017477440.3	1.02703	8.46141	0.0208021	Upregulated	Ictalurus punctatus eukaryotic translation initiation factor 4, gamma 2a (eif4g2a), mRNA
XM_017452494.3	1.02545	6.3131	0.0431074	Upregulated	Ictalurus punctatus lectin, mannose-binding 2-like b (lman2lb), mRNA
XM_017458823.3	1.02219	4.42882	0.0248709	Upregulated	Ictalurus punctatus RNA polymerase II subunit M (polr2m), mRNA
XM_017483372.3	1.02219	4.5425	0.0436916	Upregulated	Ictalurus punctatus C-type lectin domain family 4 member M (LOC108273809), mRNA
XM_017466368.3	1.02132	6.87264	0.0407532	Upregulated	Ictalurus punctatus eukaryotic translation initiation factor 2A (eif2a), mRNA
XM_017473613.3	1.01813	6.58052	0.0190912	Upregulated	Ictalurus punctatus T cell immune regulator 1, ATPase H+ transporting V0 subunit a3b (tcirg1b), mRNA
XM_017457166.3	1.01352	8.16897	0.0387868	Upregulated	Ictalurus punctatus DEAD (Asp-Glu-Ala-Asp) box polypeptide 39Aa (ddx39aa), mRNA
XM_017474177.3	1.00966	7.54422	0.0309053	Upregulated	Ictalurus punctatus N-alpha-acetyltransferase 15, NatA auxiliary subunit a (naa15a), mRNA
XM_017482090.3	1.0084	8.51123	0.0137494	Upregulated	Ictalurus punctatus chromodomain helicase DNA binding protein 4a (chd4a), mRNA
XM_053676485.1	1.00817	6.9885	0.0212048	Upregulated	Ictalurus punctatus solute carrier family 7 member 10a (slc7a10a), mRNA
XM_017453442.3	1.00649	6.35902	0.0337827	Upregulated	Ictalurus punctatus GTPase IMAP family member 4 (gimap4), mRNA
XM_017468925.3	1.00094	6.52487	0.0268128	Upregulated	Ictalurus punctatus interleukin 6 receptor (il6r), mRNA
XM_017464809.3	1.0003	5.04762	0.0133248	Upregulated	Ictalurus punctatus ubiquitin specific peptidase 38 (usp38), mRNA
XM_017492144.3	-1.00103	2.43372	0.0402129	Downregulated	Ictalurus punctatus insulin receptor substrate 4a (irs4a), transcript variant X2, mRNA
XM_017465101.3	-1.00247	3.51476	0.0133248	Downregulated	Ictalurus punctatus glycine cleavage system protein H (aminomethyl carrier), a (gcsha), transcript variant X1, mRNA
XM_017483905.3	-1.01098	2.67111	0.0264317	Downregulated	Ictalurus punctatus sorting nexin 29 (snx29), transcript variant X1, mRNA
XM_053684285.1	-1.01272	3.12768	0.018421	Downregulated	Ictalurus punctatus solute carrier family 44 member 2 (slc44a2), transcript variant X2, mRNA
XM_017496368.3	-1.02755	7.0829	0.0355958	Downregulated	Ictalurus punctatus Kruppel-like factor 2b (klf2b), mRNA
XM_053680323.1	-1.02802	3.77636	0.010122	Downregulated	Ictalurus punctatus SRSF protein kinase 1a (srpk1a), transcript variant X1, mRNA
XM_017483316.2	-1.0281	3.06708	0.030528	Downregulated	Ictalurus punctatus ATP synthase subunit f, mitochondrial (si:dkey-21c1.4), transcript variant X1, mRNA
XM_017457790.2	-1.02921	4.65976	0.0190912	Downregulated	Ictalurus punctatus alpha glucosidase 2 (gaa2), transcript variant X1, mRNA
XM_017485374.3	-1.03238	4.52421	0.0264094	Downregulated	Ictalurus punctatus polycomb group RING finger protein 3 (LOC108274940), transcript variant X2, mRNA
XM_017452648.3	-1.03311	1.7137	0.0215946	Downregulated	Ictalurus punctatus ganglioside induced differentiation associated protein 1 (gdap1), mRNA
XM_017488065.3	-1.03462	3.75568	0.0414171	Downregulated	Ictalurus punctatus transmembrane and death domain protein 1 (LOC108276417), transcript variant X1, mRNA
XR_001812302.2	-1.03539	10.8177	0.0319189	Downregulated	Ictalurus punctatus uncharacterized LOC108263964 (LOC108263964), ncRNA
XM_017451926.3	-1.03659	5.16286	0.0355958	Downregulated	Ictalurus punctatus selectin P ligand (selplg), mRNA
XM_017452878.3	-1.03786	3.92512	0.0340795	Downregulated	Ictalurus punctatus C-x(9)-C motif containing 1 (cmc1), transcript variant X2, mRNA
XM_053677256.1	-1.04494	2.28191	0.0356902	Downregulated	Ictalurus punctatus SH2 domain containing 1A duplicate a (sh2d1aa), mRNA
XR_001811021.2	-1.04904	2.83917	0.025944	Downregulated	Ictalurus punctatus uncharacterized LOC108259888 (LOC108259888), ncRNA
XM_053680257.1	-1.05322	3.27463	0.0119264	Downregulated	Ictalurus punctatus guanylyl cyclase domain containing 1 (gucd1), transcript variant X3, mRNA
XM_017478669.3	-1.05522	5.16576	0.00563988	Downregulated	Ictalurus punctatus thromboxane A2 receptor (tbxa2r), transcript variant X1, mRNA
XM_017457901.3	-1.05785	4.65482	0.0127008	Downregulated	Ictalurus punctatus SON DNA and RNA binding protein (LOC108258904), transcript variant X1, mRNA
XM_017471831.2	-1.06826	1.8002	0.0378226	Downregulated	Ictalurus punctatus tripartite motif containing 33, like (trim33l), transcript variant X1, mRNA
XM_017467799.3	-1.0691	3.62331	0.0338622	Downregulated	Ictalurus punctatus DEF6 guanine nucleotide exchange factor a (def6a), transcript variant X2, mRNA
XM_053678015.1	-1.07597	3.6042	0.0286566	Downregulated	Ictalurus punctatus chromodomain helicase DNA binding protein 2 (chd2), transcript variant X3, mRNA
NM_001200103.1	-1.10074	9.63963	0.0469535	Downregulated	Ictalurus punctatus ribosomal protein, large P2 (rplp2), mRNA
XM_047150879.2	-1.10087	2.21536	0.0451772	Downregulated	Ictalurus punctatus bromo adjacent homology domain-containing 1 protein (LOC108258122), transcript variant X2, mRNA
XM_017493715.3	-1.10144	2.38329	0.0251253	Downregulated	Ictalurus punctatus ST8 alpha-N-acetyl-neuraminide alpha-2,8-sialyltransferase 1 (st8sia1), mRNA
XM_017483984.3	-1.1035	2.85079	0.039749	Downregulated	Ictalurus punctatus STAM binding protein-like 1 (stambpl1), transcript variant X1, mRNA
XM_017466836.3	-1.10405	6.12363	0.0174323	Downregulated	Ictalurus punctatus poly(rC) binding protein 2 (pcbp2), transcript variant X1, mRNA
XM_053679765.1	-1.1103	3.78728	0.0264317	Downregulated	Ictalurus punctatus TIA1 cytotoxic granule-associated RNA binding protein-like 1 (tial1), transcript variant X11, mRNA
XM_017477810.3	-1.11088	1.90924	0.0441888	Downregulated	Ictalurus punctatus huntingtin associated protein 1 (hap1), transcript variant X1, mRNA
XM_017463884.3	-1.11143	5.69485	0.00662241	Downregulated	Ictalurus punctatus uncharacterized si:dkey-117m1.4 (si:dkey-117m1.4), transcript variant X2, mRNA
XM_017480025.3	-1.11211	3.39741	0.0280503	Downregulated	Ictalurus punctatus centrosome-associated protein CEP250 (si:dkey-230p4.1), transcript variant X1, mRNA
XM_053675534.1	-1.11227	4.84956	0.0279644	Downregulated	Ictalurus punctatus lysosomal protein transmembrane 4 alpha (laptm4a), transcript variant X1, mRNA
XM_017470382.3	-1.11506	6.79027	0.0264317	Downregulated	Ictalurus punctatus speckle type BTB/POZ protein like a (spopla), mRNA
XM_017466737.3	-1.11715	3.63051	0.0432336	Downregulated	Ictalurus punctatus purine nucleoside phosphorylase 6 (pnp6), mRNA
XM_017481738.3	-1.12091	2.75181	0.0166906	Downregulated	Ictalurus punctatus diacylglycerol kinase, epsilon (dgke), transcript variant X1, mRNA
XM_017459300.3	-1.12524	3.67086	0.0264317	Downregulated	Ictalurus punctatus TOX high mobility group box family member 3 (tox3), mRNA
XM_017493375.3	-1.12726	6.42774	0.0280503	Downregulated	Ictalurus punctatus NIPA like domain containing 4 (nipal4), mRNA
XM_017454607.3	-1.13348	6.01941	0.0327847	Downregulated	Ictalurus punctatus pyruvate dehydrogenase kinase, isozyme 4 (pdk4), mRNA
XR_008397161.1	-1.13704	3.10233	0.0246364	Downregulated	Ictalurus punctatus proteasome inhibitor subunit 1 (psmf1), transcript variant X1, misc_RNA
XM_017461724.3	-1.13916	4.82517	0.0100414	Downregulated	Ictalurus punctatus leucine rich adaptor protein 1-like (LOC108260966), mRNA
XM_017477212.3	-1.15021	1.60033	0.0417292	Downregulated	Ictalurus punctatus EMAP like 5 (eml5), transcript variant X1, mRNA
XM_053683593.1	-1.15748	6.33891	0.000662489	Downregulated	Ictalurus punctatus microtubule-associated protein 4 (LOC108271494), transcript variant X14, mRNA
XM_017491639.3	-1.15875	2.92472	0.0136552	Downregulated	Ictalurus punctatus phosphoglucomutase 2-like 1 (pgm2l1), mRNA
XM_017455471.3	-1.16173	5.32584	0.0485383	Downregulated	Ictalurus punctatus delta-like 4 (Drosophila) (dll4), mRNA
XR_001814711.3	-1.17829	2.65278	0.0268413	Downregulated	Ictalurus punctatus uncharacterized LOC108275513 (LOC108275513), ncRNA
XM_017488551.3	-1.18035	3.18364	0.0209771	Downregulated	Ictalurus punctatus RING finger protein 122 (LOC108276712), mRNA
XM_017455342.3	-1.18313	5.65284	0.0303192	Downregulated	Ictalurus punctatus L-threonine dehydrogenase (tdh), transcript variant X1, mRNA
XM_017452374.3	-1.18742	3.33422	0.0362157	Downregulated	Ictalurus punctatus HtrA serine peptidase 4 (htra4), mRNA
XM_017463776.3	-1.18822	5.30578	0.0127008	Downregulated	Ictalurus punctatus 5'-nucleotidase, cytosolic IIa (nt5c2a), transcript variant X1, mRNA
XM_017487211.3	-1.19637	3.91468	0.0288075	Downregulated	Ictalurus punctatus heterogeneous nuclear ribonucleoprotein A1 (LOC108275985), transcript variant X2, mRNA
XM_017454641.3	-1.19951	5.60187	0.0355046	Downregulated	Ictalurus punctatus unk like zinc finger (unkl), transcript variant X4, mRNA
XM_053679330.1	-1.20291	3.01238	0.0303192	Downregulated	Ictalurus punctatus 3-oxoacid CoA transferase 1a (oxct1a), transcript variant X2, mRNA
XM_017473284.2	-1.20498	3.36999	0.0163641	Downregulated	Ictalurus punctatus guanine nucleotide binding protein (G protein), alpha inhibiting activity polypeptide a (gnaia), transcript variant X1, mRNA
XM_053683262.1	-1.20549	1.71969	0.0420492	Downregulated	Ictalurus punctatus LIM and senescent cell antigen-like domains 1 (lims1), transcript variant X3, mRNA
NM_001200660.1	-1.20642	2.21621	0.0209771	Downregulated	Ictalurus punctatus dual specificity phosphatase 23b (dusp23b), mRNA
XM_017496469.1	-1.21584	0.922978	0.039749	Downregulated	Ictalurus punctatus chromosome 21 C3orf14 homolog (c21h3orf14), transcript variant X1, mRNA
XM_017478357.3	-1.21602	3.70904	0.0100414	Downregulated	Ictalurus punctatus fumarylacetoacetate hydrolase (fumarylacetoacetase) (fah), mRNA
XM_047151282.2	-1.21723	4.63607	0.0198065	Downregulated	Ictalurus punctatus arginine vasopressin induced 1 (avpi1), mRNA
XM_017464465.3	-1.22925	3.08801	0.0229262	Downregulated	Ictalurus punctatus zinc finger protein 827 (znf827), transcript variant X1, mRNA
XM_053676298.1	-1.23697	1.45487	0.0295782	Downregulated	Ictalurus punctatus gastrula zinc finger protein XlCGF26.1 (LOC108258657), transcript variant X4, mRNA
XM_017492250.3	-1.24637	3.46703	0.0117913	Downregulated	Ictalurus punctatus duboraya (dub), transcript variant X3, mRNA
XR_008397214.1	-1.24723	1.91122	0.0306844	Downregulated	Ictalurus punctatus disco-interacting protein 2 homolog Bb (dip2bb), transcript variant X3, misc_RNA
XR_001811140.3	-1.26744	2.54136	0.0253859	Downregulated	Ictalurus punctatus uncharacterized LOC108260412 (LOC108260412), ncRNA
XM_017473776.3	-1.2698	0.542454	0.0471202	Downregulated	Ictalurus punctatus mediator complex subunit 19a (med19a), transcript variant X3, mRNA
XM_047157118.1	-1.27318	3.12419	0.0127008	Downregulated	Ictalurus punctatus septin 6 (septin6), transcript variant X3, mRNA
XR_001811312.3	-1.2765	2.03483	0.0299676	Downregulated	Ictalurus punctatus uncharacterized LOC108261054 (LOC108261054), ncRNA
XM_017479575.3	-1.29109	3.96356	0.0469543	Downregulated	Ictalurus punctatus inositol monophosphatase 2 (impa2), mRNA
XM_017472739.3	-1.29311	5.4772	0.0228094	Downregulated	Ictalurus punctatus netrin 4 (ntn4), mRNA
NM_001200288.1	-1.29631	9.2705	0.018447	Downregulated	Ictalurus punctatus ribosomal protein L39 (rpl39), mRNA
XR_008397235.1	-1.30449	0.451644	0.0498539	Downregulated	Ictalurus punctatus uncharacterized LOC128634047 (LOC128634047), ncRNA
XM_047156431.2	-1.30532	0.706559	0.0430108	Downregulated	Ictalurus punctatus acetylcholinesterase (ache), transcript variant X2, mRNA
XM_017485629.2	-1.30783	3.50023	0.00534393	Downregulated	Ictalurus punctatus DENN domain-containing protein 2A (si:dkey-82f1.1), transcript variant X1, mRNA
XM_053674365.1	-1.31286	2.23545	0.0153432	Downregulated	Ictalurus punctatus bromodomain PHD finger transcription factor (bptf), transcript variant X2, mRNA
XM_017481197.3	-1.31821	1.88119	0.0394936	Downregulated	Ictalurus punctatus aquaporin 10b (aqp10b), transcript variant X2, mRNA
XM_017496348.3	-1.32396	3.49256	0.029638	Downregulated	Ictalurus punctatus VAMP (vesicle-associated membrane protein)-associated protein A (vapa), transcript variant X1, mRNA
XM_017476263.3	-1.32592	4.06587	0.03089	Downregulated	Ictalurus punctatus collagen, type XII, alpha 1a (col12a1a), transcript variant X2, mRNA
XM_017460463.3	-1.3266	3.012	0.0144719	Downregulated	Ictalurus punctatus phosphatase and actin regulator 1 (phactr1), mRNA
XM_053675993.1	-1.32762	0.552212	0.0432348	Downregulated	Ictalurus punctatus uncharacterized LOC128629175 (LOC128629175), transcript variant X1, mRNA
XM_017495389.2	-1.33044	3.7807	0.0137302	Downregulated	Ictalurus punctatus lactamase, beta 2 (lactb2), transcript variant X1, mRNA
XM_053687183.1	-1.33106	4.03945	0.0113835	Downregulated	Ictalurus punctatus Rho guanine nucleotide exchange factor (GEF) 12a (arhgef12a), transcript variant X4, mRNA
XM_053686494.1	-1.33576	-0.0189792	0.0407532	Downregulated	Ictalurus punctatus nuclear receptor coactivator 3 (LOC108276314), transcript variant X3, mRNA
XR_008397193.1	-1.34237	1.24397	0.0199589	Downregulated	Ictalurus punctatus KH domain containing 4, pre-mRNA splicing factor (khdc4), transcript variant X2, misc_RNA
XR_008397260.1	-1.3444	1.77967	0.0190912	Downregulated	Ictalurus punctatus uncharacterized LOC128634080 (LOC128634080), ncRNA
XM_017493812.3	-1.34773	2.0402	0.0294661	Downregulated	Ictalurus punctatus hdc homolog, cell cycle regulator (heca), transcript variant X2, mRNA
XM_017464865.3	-1.34959	1.2683	0.0433043	Downregulated	Ictalurus punctatus Thioredoxin-like (zgc:56493), transcript variant X2, mRNA
XM_017453954.3	-1.35013	5.74142	0.00122345	Downregulated	Ictalurus punctatus tumor protein D52 (tpd52), transcript variant X1, mRNA
XM_017472225.2	-1.35433	5.1909	0.0144287	Downregulated	Ictalurus punctatus acetylcholinesterase (ache), transcript variant X1, mRNA
XM_047156843.2	-1.35435	4.36797	0.00752546	Downregulated	Ictalurus punctatus catenin (cadherin-associated protein), beta 1 (ctnnb1), transcript variant X6, mRNA
XM_017493001.3	-1.35563	2.22974	0.0281923	Downregulated	Ictalurus punctatus BCL2 interacting protein 1b (bnip1b), transcript variant X1, mRNA
XM_017474960.3	-1.36075	3.45701	0.0153432	Downregulated	Ictalurus punctatus cryptochrome circadian regulator 2 (cry2), transcript variant X1, mRNA
XM_017467002.3	-1.36486	2.27766	0.0196579	Downregulated	Ictalurus punctatus regulator of MON1-CCZ1 (rmc1), transcript variant X1, mRNA
XM_053675452.1	-1.36498	3.57638	0.0264017	Downregulated	Ictalurus punctatus nuclear factor 7, brain (LOC108257394), mRNA
XM_017490741.3	-1.36855	0.691315	0.0462595	Downregulated	Ictalurus punctatus MKKS centrosomal shuttling protein (mkks), transcript variant X1, mRNA
XM_017472612.3	-1.3809	2.32216	0.0378226	Downregulated	Ictalurus punctatus ArfGAP with RhoGAP domain, ankyrin repeat and PH domain 2 (arap2), transcript variant X1, mRNA
XM_017494173.3	-1.38144	3.86087	0.0432336	Downregulated	Ictalurus punctatus GATA binding protein 3 (gata3), transcript variant X2, mRNA
XR_006982609.2	-1.38566	2.3761	0.0155024	Downregulated	Ictalurus punctatus uncharacterized LOC124628230 (LOC124628230), ncRNA
XM_017460358.3	-1.38933	2.12604	0.0467644	Downregulated	Ictalurus punctatus immunoglobulin lambda-1 light chain (LOC108260251), mRNA
XM_017471107.3	-1.39316	4.49013	0.0183389	Downregulated	Ictalurus punctatus C-C motif chemokine 3 (LOC108267133), mRNA
XM_017477166.3	-1.3939	3.62927	0.0185113	Downregulated	Ictalurus punctatus Yip1 domain family, member 4 (yipf4), transcript variant X1, mRNA
XM_047159958.2	-1.39592	1.06817	0.0303192	Downregulated	Ictalurus punctatus shisa like 1b (shisal1b), transcript variant X2, mRNA
XM_017468022.3	-1.40006	4.95319	0.0190912	Downregulated	Ictalurus punctatus plasminogen activator, tissue (plat), transcript variant X4, mRNA
XM_017469379.3	-1.40012	6.22737	0.0457255	Downregulated	Ictalurus punctatus splicing factor 3b, subunit 1 (sf3b1), transcript variant X2, mRNA
XM_017464624.3	-1.40037	0.749388	0.0431074	Downregulated	Ictalurus punctatus regulator of microtubule dynamics protein 2 (LOC108263613), transcript variant X4, mRNA
NM_001200951.1	-1.40541	3.92624	0.0231666	Downregulated	Ictalurus punctatus COP9 signalosome subunit 9 (cops9), mRNA
XM_053677266.1	-1.40641	1.23879	0.0413307	Downregulated	Ictalurus punctatus cerebellin-1 (LOC128629382), mRNA
XM_017453873.2	-1.40863	2.57741	0.00860963	Downregulated	Ictalurus punctatus tumor necrosis factor receptor superfamily, member 11a, NFKB activator (tnfrsf11a), transcript variant X1, mRNA
XM_053678307.1	-1.4087	2.24221	0.0327369	Downregulated	Ictalurus punctatus tropomodulin 2 (tmod2), transcript variant X5, mRNA
XM_017475232.3	-1.40939	3.14708	0.0171231	Downregulated	Ictalurus punctatus cadherin EGF LAG seven-pass G-type receptor 1b (celsr1b), mRNA
XM_017475272.3	-1.41185	2.32132	0.0101567	Downregulated	Ictalurus punctatus D-aspartate oxidase (ddo), transcript variant X1, mRNA
NM_001200125.1	-1.41357	7.88319	0.0341309	Downregulated	Ictalurus punctatus ribosomal protein L29 (rpl29), mRNA
XM_053681266.1	-1.41718	2.53467	0.0450424	Downregulated	Ictalurus punctatus calcium/calmodulin-dependent protein kinase (CaM kinase) II delta 1 (camk2d1), transcript variant X7, mRNA
XM_017453368.3	-1.41776	4.36891	0.0081128	Downregulated	Ictalurus punctatus choline transporter-like protein 2 (LOC108256459), transcript variant X3, mRNA
XM_017481614.3	-1.42542	2.32161	0.018421	Downregulated	Ictalurus punctatus cysteine protease atg4da (LOC108272831), transcript variant X1, mRNA
XM_047158083.2	-1.42719	1.28977	0.0338165	Downregulated	Ictalurus punctatus axonemal dynein light chain domain containing 1 (axdnd1), mRNA
XR_008396490.1	-1.43395	2.47726	0.0363049	Downregulated	Ictalurus punctatus uncharacterized LOC128632862 (LOC128632862), ncRNA
XM_017476941.3	-1.43467	3.56757	0.00902227	Downregulated	Ictalurus punctatus HHIP-like 1 (hhipl1), mRNA
XM_053681997.1	-1.43563	0.718387	0.0286566	Downregulated	Ictalurus punctatus kelch-like family member 3 (klhl3), transcript variant X1, mRNA
XM_017455810.3	-1.43692	2.46323	0.0333813	Downregulated	Ictalurus punctatus A-kinase anchor protein 7 (LOC108257779), transcript variant X4, mRNA
XM_017471001.3	-1.43956	5.40328	0.00752546	Downregulated	Ictalurus punctatus DEP domain containing MTOR-interacting protein (deptor), transcript variant X1, mRNA
XR_008393676.1	-1.44466	5.07001	0.0100566	Downregulated	Ictalurus punctatus uncharacterized LOC108259547 (LOC108259547), ncRNA
XM_047158578.2	-1.44601	0.715143	0.0326059	Downregulated	Ictalurus punctatus aldehyde dehydrogenase 1 family, member L1 (aldh1l1), transcript variant X1, mRNA
NM_001200136.1	-1.44922	10.729	0.0153432	Downregulated	Ictalurus punctatus ribosomal protein L41 (rpl41), mRNA
XM_017478402.3	-1.45333	3.61393	0.0121022	Downregulated	Ictalurus punctatus cold inducible RNA binding protein b (cirbpb), transcript variant X1, mRNA
XM_053682640.1	-1.45981	2.35365	0.0190912	Downregulated	Ictalurus punctatus microtubule-associated protein, RP/EB family, member 3a (mapre3a), transcript variant X3, mRNA
XM_017473150.3	-1.46027	4.26714	0.0232828	Downregulated	Ictalurus punctatus uncharacterized LOC108268284 (LOC108268284), mRNA
XM_017490233.3	-1.46072	3.08637	0.0398414	Downregulated	Ictalurus punctatus guanylate cyclase activator 1C (guca1c), mRNA
XM_017453453.3	-1.46317	1.82835	0.0453427	Downregulated	Ictalurus punctatus acyl-CoA binding domain containing 7 (acbd7), mRNA
XM_017475755.2	-1.46455	4.49651	0.0315244	Downregulated	Ictalurus punctatus zinc finger protein 106a (znf106a), transcript variant X4, mRNA
XM_017484717.3	-1.46499	2.11616	0.0134646	Downregulated	Ictalurus punctatus transmembrane protein 17 (tmem17), mRNA
XM_017494524.3	-1.46669	0.460515	0.023861	Downregulated	Ictalurus punctatus CCR4-NOT transcription complex, subunit 4b (cnot4b), transcript variant X8, mRNA
XM_017464434.3	-1.46839	1.89738	0.0200655	Downregulated	Ictalurus punctatus atlastin GTPase 2 (atl2), transcript variant X1, mRNA
XM_017494961.3	-1.46987	3.72297	0.029465	Downregulated	Ictalurus punctatus P2Y purinoceptor 13 (LOC108280160), mRNA
XM_017460042.3	-1.48426	1.21572	0.0206748	Downregulated	Ictalurus punctatus RAD51 paralog D (rad51d), transcript variant X2, mRNA
XM_017450180.3	-1.49479	0.377724	0.0477971	Downregulated	Ictalurus punctatus MAF1 homolog, negative regulator of RNA polymerase III a (maf1a), transcript variant X1, mRNA
XR_001815300.3	-1.49631	3.26395	0.0267499	Downregulated	Ictalurus punctatus uncharacterized LOC108278284 (LOC108278284), ncRNA
XR_001815818.3	-1.5107	6.01706	0.0106725	Downregulated	Ictalurus punctatus cold inducible RNA binding protein a (cirbpa), transcript variant X2, misc_RNA
XM_017492317.3	-1.51126	2.67498	0.0103055	Downregulated	Ictalurus punctatus serine and arginine rich splicing factor 1b (srsf1b), transcript variant X1, mRNA
XM_017487661.3	-1.51466	2.69884	0.0137494	Downregulated	Ictalurus punctatus cyclin-dependent kinase-like 5 (LOC108276197), transcript variant X1, mRNA
XR_001812629.3	-1.52382	0.535334	0.0435347	Downregulated	Ictalurus punctatus uncharacterized LOC108265211 (LOC108265211), ncRNA
XM_053679916.1	-1.52801	0.940906	0.0218639	Downregulated	Ictalurus punctatus ZFP91 zinc finger protein, atypical E3 ubiquitin ligase (zfp91), transcript variant X2, mRNA
XM_017493660.3	-1.53314	2.56208	0.0100414	Downregulated	Ictalurus punctatus tetraspanin 9b (tspan9b), transcript variant X1, mRNA
XM_053681239.1	-1.53606	3.60465	0.0212283	Downregulated	Ictalurus punctatus tyrosine-protein kinase Lyn (LOC108267808), mRNA
XM_017460323.3	-1.53859	1.16422	0.0420389	Downregulated	Ictalurus punctatus NHERF family PDZ scaffold protein 4b (nherf4b), mRNA
XM_017465908.3	-1.54492	1.52183	0.0290804	Downregulated	Ictalurus punctatus cholesteryl ester transfer protein, plasma (cetp), mRNA
XM_017477921.3	-1.55128	4.77687	0.0336051	Downregulated	Ictalurus punctatus polycystic kidney disease protein 1-like 2 (LOC108270908), mRNA
XM_017478808.3	-1.55165	4.9379	0.00623984	Downregulated	Ictalurus punctatus beta-1,3-galactosyltransferase 1 (LOC108271308), mRNA
XM_053677340.1	-1.55172	2.91316	0.049993	Downregulated	Ictalurus punctatus uncharacterized LOC128629390 (LOC128629390), mRNA
NM_001200160.1	-1.55224	9.05844	0.0127008	Downregulated	Ictalurus punctatus ribosomal protein S28 (rps28), mRNA
XR_001812116.3	-1.55668	6.62905	0.0152709	Downregulated	Ictalurus punctatus arginine/serine-rich protein 1 (rsrp1), transcript variant X2, misc_RNA
XM_017466086.3	-1.55679	0.0579278	0.0495469	Downregulated	Ictalurus punctatus homer scaffold protein 2 (homer2), transcript variant X1, mRNA
XR_001815394.3	-1.55789	0.958956	0.0236434	Downregulated	Ictalurus punctatus uncharacterized LOC108278775 (LOC108278775), ncRNA
XM_017471442.3	-1.56265	2.82491	0.0488017	Downregulated	Ictalurus punctatus collagen-like tail subunit (single strand of homotrimer) of asymmetric acetylcholinesterase (colq), mRNA
XM_017470943.3	-1.56738	3.68101	0.0306844	Downregulated	Ictalurus punctatus fibroblast activation protein, alpha (fap), mRNA
XM_047161935.2	-1.57735	1.40016	0.0190912	Downregulated	Ictalurus punctatus peroxiredoxin 5 (prdx5), transcript variant X2, mRNA
XM_017471420.3	-1.57773	1.99637	0.018421	Downregulated	Ictalurus punctatus 2-hydroxyacyl-CoA lyase 1 (hacl1), transcript variant X1, mRNA
XM_017476172.3	-1.58224	1.18274	0.0341936	Downregulated	Ictalurus punctatus ornithine decarboxylase 1 (LOC108269975), transcript variant X1, mRNA
XM_017491120.3	-1.58386	2.10478	0.0100414	Downregulated	Ictalurus punctatus transmembrane protein 106Ba (tmem106ba), transcript variant X1, mRNA
XM_053685465.1	-1.58578	0.685104	0.0171941	Downregulated	Ictalurus punctatus alkB homolog 3, alpha-ketoglutarate dependent dioxygenase (alkbh3), transcript variant X2, mRNA
XM_017482705.3	-1.58804	1.52165	0.0417292	Downregulated	Ictalurus punctatus Hb-alpha_like domain-containing protein (zgc:163057), mRNA
XM_017462869.3	-1.59889	0.825688	0.0272782	Downregulated	Ictalurus punctatus NSE4 homolog A, SMC5-SMC6 complex component (nsmce4a), transcript variant X1, mRNA
XM_017467393.3	-1.61208	5.95207	0.0153432	Downregulated	Ictalurus punctatus NDUFA4 mitochondrial complex associated like 2a (ndufa4l2a), mRNA
XM_017464458.3	-1.61322	0.777664	0.0254211	Downregulated	Ictalurus punctatus mannosidase, beta A, lysosomal (manba), transcript variant X1, mRNA
XM_017462510.3	-1.6148	0.578581	0.0450424	Downregulated	Ictalurus punctatus catalase-like (LOC108261697), partial mRNA
XM_017490121.3	-1.61485	0.574927	0.0454059	Downregulated	Ictalurus punctatus dual specificity phosphatase 14 (dusp14), transcript variant X1, mRNA
XM_017479188.3	-1.61588	0.804587	0.0236811	Downregulated	Ictalurus punctatus TAFA chemokine like family member 3a (tafa3a), mRNA
XM_053677615.1	-1.62301	0.147213	0.0306138	Downregulated	Ictalurus punctatus tripartite motif-containing protein 16-like (LOC108261242), mRNA
XM_017468308.3	-1.62802	2.02518	0.0264975	Downregulated	Ictalurus punctatus toll-like receptor 9 (tlr9), mRNA
XM_047158079.2	-1.6285	0.952911	0.0402275	Downregulated	Ictalurus punctatus nuclear factor I/A (nfia), transcript variant X2, mRNA
XM_017463104.2	-1.63464	3.65136	0.0183426	Downregulated	Ictalurus punctatus structure specific recognition protein 1b (ssrp1b), transcript variant X1, mRNA
XM_053679709.1	-1.63726	0.254032	0.0378144	Downregulated	Ictalurus punctatus atlastin GTPase 2 (atl2), transcript variant X3, mRNA
XM_053676930.1	-1.64948	0.291749	0.0413307	Downregulated	Ictalurus punctatus butyrophilin-like protein 2 (LOC108260023), transcript variant X2, mRNA
XM_017483654.3	-1.65139	3.2598	0.0153432	Downregulated	Ictalurus punctatus chromobox homolog 7b (cbx7b), mRNA
NM_001200161.1	-1.65932	9.2824	0.0153432	Downregulated	Ictalurus punctatus ribosomal protein S29 (rps29), mRNA
XM_017468275.3	-1.66084	1.84187	0.0417292	Downregulated	Ictalurus punctatus uncharacterized LOC108265685 (LOC108265685), mRNA
XM_053685683.1	-1.67624	-0.0553143	0.0443091	Downregulated	Ictalurus punctatus catalase (cat), transcript variant X1, mRNA
XR_001813295.3	-1.68006	3.02181	0.0164381	Downregulated	Ictalurus punctatus uncharacterized LOC108268338 (LOC108268338), ncRNA
XM_017451529.3	-1.68276	0.719952	0.025944	Downregulated	Ictalurus punctatus leucyl/cystinyl aminopeptidase (lnpep), transcript variant X2, mRNA
XM_017483361.3	-1.69167	-0.148129	0.033969	Downregulated	Ictalurus punctatus GH3 domain containing (ghdc), transcript variant X1, mRNA
XM_017458902.2	-1.70133	4.97035	0.00723739	Downregulated	Ictalurus punctatus calpain-2 catalytic subunit-like (LOC108259406), transcript variant X1, mRNA
XM_017486671.3	-1.70284	3.96016	0.0420492	Downregulated	Ictalurus punctatus chemokine XC receptor 1 (LOC108275738), mRNA
XM_017473374.3	-1.71034	2.5599	0.0413307	Downregulated	Ictalurus punctatus mannose-6-phosphate receptor (cation dependent) (m6pr), transcript variant X1, mRNA
XR_008393597.1	-1.7116	3.26325	0.0380446	Downregulated	Ictalurus punctatus uncharacterized LOC108259463 (LOC108259463), ncRNA
XM_017473376.3	-1.72241	3.42846	0.0272782	Downregulated	Ictalurus punctatus StAR-related lipid transfer (START) domain containing 15 (stard15), mRNA
XM_017452299.3	-1.72371	0.832315	0.0402129	Downregulated	Ictalurus punctatus N-acylethanolamine-hydrolyzing acid amidase (LOC108255927), transcript variant X1, mRNA
XR_001814631.3	-1.72548	1.39909	0.0401081	Downregulated	Ictalurus punctatus uncharacterized LOC108275127 (LOC108275127), ncRNA
XM_017453182.3	-1.73368	3.79216	0.00409468	Downregulated	Ictalurus punctatus ring finger protein 144B (rnf144b), transcript variant X1, mRNA
XM_017481368.3	-1.76387	0.95885	0.0323579	Downregulated	Ictalurus punctatus sterol 26-hydroxylase, mitochondrial (si:ch211-113j14.1), transcript variant X1, mRNA
XM_017485079.3	-1.7647	0.557173	0.0355109	Downregulated	Ictalurus punctatus hypoxanthine phosphoribosyltransferase 1, like (hprt1l), mRNA
XM_053675725.1	-1.77582	0.220859	0.0412413	Downregulated	Ictalurus punctatus DCN1, defective in cullin neddylation 1, domain containing 4 (S. cerevisiae) (dcun1d4), transcript variant X6, mRNA
XM_017460788.3	-1.77882	-0.384483	0.0397236	Downregulated	Ictalurus punctatus 3-hydroxybutyrate dehydrogenase, type 2 (bdh2), transcript variant X3, mRNA
XM_017481720.3	-1.78044	2.05552	0.0338622	Downregulated	Ictalurus punctatus C-type lectin domain family 4 member E (LOC108272893), mRNA
XM_017466226.3	-1.78322	1.25097	0.0341473	Downregulated	Ictalurus punctatus TCDD-inducible poly(ADP-ribose) polymerase (tiparp), transcript variant X1, mRNA
NM_001200237.1	-1.7875	2.52682	0.0268549	Downregulated	Ictalurus punctatus CD79b molecule, immunoglobulin-associated beta (cd79b), mRNA
XM_053680992.1	-1.78982	0.0609732	0.0327061	Downregulated	Ictalurus punctatus eph receptor A3 (epha3), transcript variant X5, mRNA
XR_006984290.1	-1.79738	1.03021	0.0363849	Downregulated	Ictalurus punctatus small nucleolar RNA U85 (LOC124629324), ncRNA
XM_047154149.2	-1.8011	4.02681	0.0054007	Downregulated	Ictalurus punctatus chemokine (C-X-C motif) ligand 18a, duplicate 1 (cxcl18a.1), mRNA
XM_017489331.3	-1.80566	2.1173	0.0218505	Downregulated	Ictalurus punctatus cytohesin 1a (cyth1a), transcript variant X2, mRNA
XM_053679510.1	-1.8059	2.80276	0.000662489	Downregulated	Ictalurus punctatus transmembrane protein 87B (tmem87b), transcript variant X1, mRNA
XM_053674730.1	-1.81013	-0.880155	0.0460079	Downregulated	Ictalurus punctatus zinc finger homeobox 2 (LOC108256427), transcript variant X1, mRNA
XM_053684030.1	-1.81037	0.706148	0.025944	Downregulated	Ictalurus punctatus syntaxin 8 (stx8), transcript variant X2, mRNA
XR_008397981.1	-1.82016	3.80458	0.0044596	Downregulated	Ictalurus punctatus uncharacterized LOC128635110 (LOC128635110), ncRNA
XM_017496142.3	-1.83046	1.54623	0.039749	Downregulated	Ictalurus punctatus zinc finger and BTB domain containing 47a (zbtb47a), transcript variant X1, mRNA
XM_047152871.2	-1.83124	1.06957	0.0253009	Downregulated	Ictalurus punctatus adenosine monophosphate deaminase 3b (ampd3b), transcript variant X1, mRNA
XM_017467412.3	-1.83742	2.89185	0.0253859	Downregulated	Ictalurus punctatus UDP-GlcNAc:betaGal beta-1,3-N-acetylglucosaminyltransferase 7, like (b3gnt7l), mRNA
XM_017479831.1	-1.84264	0.502521	0.0359859	Downregulated	Ictalurus punctatus high mobility group AT-hook 1b (hmga1b), transcript variant X1, mRNA
XM_053676937.1	-1.84363	0.799327	0.0327948	Downregulated	Ictalurus punctatus calpain-5 (LOC108260142), transcript variant X1, mRNA
XM_017472136.3	-1.85193	0.657656	0.0153432	Downregulated	Ictalurus punctatus RPA-related protein RADX (si:ch73-71d17.2), transcript variant X1, mRNA
XM_017470853.3	-1.8536	-0.385345	0.0374173	Downregulated	Ictalurus punctatus Rho guanine nucleotide exchange factor (GEF) 7a (arhgef7a), transcript variant X3, mRNA
XM_017459956.3	-1.85456	1.86346	0.0412413	Downregulated	Ictalurus punctatus globoside alpha-1,3-N-acetylgalactosaminyltransferase 1 (LOC108260034), transcript variant X1, mRNA
XM_053680017.1	-1.8592	0.182643	0.0300932	Downregulated	Ictalurus punctatus anaphase promoting complex subunit 5 (anapc5), transcript variant X2, mRNA
XM_017473269.3	-1.87139	0.827147	0.0155024	Downregulated	Ictalurus punctatus RAS (RAD and GEM)-like GTP binding 2 (rem2), transcript variant X1, mRNA
XM_017461705.3	-1.8743	-0.407467	0.0398414	Downregulated	Ictalurus punctatus LIM domain binding 2b (ldb2b), transcript variant X1, mRNA
XM_017452694.3	-1.87689	2.10067	0.0215222	Downregulated	Ictalurus punctatus uncharacterized si:ch211-161h7.5 (si:ch211-161h7.5), mRNA
XM_017478856.3	-1.87797	-0.192417	0.0414171	Downregulated	Ictalurus punctatus NAD synthetase 1 (nadsyn1), transcript variant X1, mRNA
XM_017491017.3	-1.88443	-0.19532	0.044935	Downregulated	Ictalurus punctatus inositol polyphosphate-5-phosphatase Ka (inpp5ka), transcript variant X5, mRNA
XM_047160856.2	-1.89475	0.367321	0.0417292	Downregulated	Ictalurus punctatus glutamate receptor, ionotropic, kainate 1a (grik1a), mRNA
XM_017463792.3	-1.89743	5.96788	0.0100414	Downregulated	Ictalurus punctatus arginine/serine-rich protein 1 (rsrp1), transcript variant X1, mRNA
XR_001810026.3	-1.90671	1.40904	0.0232537	Downregulated	Ictalurus punctatus heterogeneous nuclear ribonucleoprotein A1a (hnrnpa1a), transcript variant X3, misc_RNA
XM_017480988.3	-1.92122	1.44447	0.0113304	Downregulated	Ictalurus punctatus paralemmin 3 (palm3), transcript variant X1, mRNA
XM_017452459.3	-1.92363	-0.471623	0.0354966	Downregulated	Ictalurus punctatus ankyrin repeat and death domain containing 1B (ankdd1b), transcript variant X1, mRNA
XM_053682516.1	-1.92492	3.00998	0.0417292	Downregulated	Ictalurus punctatus formin (LOC108270264), transcript variant X1, mRNA
XM_017455021.3	-1.92563	0.0498962	0.0241614	Downregulated	Ictalurus punctatus homeobox A1a (hoxa1a), mRNA
XM_017478323.3	-1.9272	0.795324	0.0465303	Downregulated	Ictalurus punctatus AT rich interactive domain 3A (BRIGHT-like) (arid3a), transcript variant X2, mRNA
XM_017483187.3	-1.92835	-0.0239696	0.0433043	Downregulated	Ictalurus punctatus major facilitator superfamily domain containing 8 (mfsd8), transcript variant X1, mRNA
XM_017467974.3	-1.93386	0.0543239	0.03455	Downregulated	Ictalurus punctatus adenosine deaminase RNA specific (adar), transcript variant X1, mRNA
XM_053681329.1	-1.95014	-0.681245	0.0400826	Downregulated	Ictalurus punctatus DDB1 and CUL4 associated factor 8 (dcaf8), transcript variant X1, mRNA
NM_001200348.1	-1.95642	1.82795	0.0391445	Downregulated	Ictalurus punctatus LYR motif containing 4 (lyrm4), mRNA
XM_017483724.3	-1.96046	4.58248	0.0336051	Downregulated	Ictalurus punctatus HLF transcription factor, PAR bZIP family member b (hlfb), mRNA
XM_047156700.2	-1.9641	3.03522	0.00463781	Downregulated	Ictalurus punctatus heterogeneous nuclear ribonucleoprotein C (LOC108267757), transcript variant X2, mRNA
XM_017492768.3	-1.97205	1.74377	0.0136552	Downregulated	Ictalurus punctatus transmembrane protein 151A (LOC108278956), mRNA
XM_017489442.3	-1.97242	2.21426	0.021529	Downregulated	Ictalurus punctatus stearoyl-CoA desaturase 5 (LOC108277083), mRNA
XM_017464864.2	-1.97702	2.06271	0.049844	Downregulated	Ictalurus punctatus Thioredoxin-like (zgc:56493), transcript variant X1, mRNA
XM_017466101.3	-1.97916	5.02313	0.0218639	Downregulated	Ictalurus punctatus muscle-specific beta 1 integrin binding protein 2 (mibp2), transcript variant X1, mRNA
XM_017465312.3	-1.97946	-0.32583	0.0295782	Downregulated	Ictalurus punctatus uncharacterized LOC108264015 (LOC108264015), transcript variant X1, mRNA
XM_017457937.3	-1.98355	1.16632	0.0264317	Downregulated	Ictalurus punctatus farnesyl-diphosphate farnesyltransferase 1 (fdft1), transcript variant X1, mRNA
XM_017475171.3	-1.99337	0.753342	0.0471802	Downregulated	Ictalurus punctatus protocadherin 11 (pcdh11), transcript variant X2, mRNA
XM_017492804.3	-1.99857	1.96671	0.0190912	Downregulated	Ictalurus punctatus endothelial cell-specific molecule 1 (esm1), transcript variant X1, mRNA
XM_017450789.3	-1.99935	0.856584	0.0155714	Downregulated	Ictalurus punctatus prickle homolog 2b (prickle2b), transcript variant X2, mRNA
NM_001200765.1	-2.00944	1.38257	0.00184294	Downregulated	Ictalurus punctatus ST6 (alpha-N-acetyl-neuraminyl-2,3-beta-galactosyl-1,3)-N-acetylgalactosaminide alpha-2,6-sialyltransferase 5a (st6galnac5a), mRNA
XM_053687866.1	-2.00949	1.00568	0.0337476	Downregulated	Ictalurus punctatus ral guanine nucleotide dissociation stimulator (LOC108278782), transcript variant X4, mRNA
XM_017485142.3	-2.01453	-0.0940385	0.0280503	Downregulated	Ictalurus punctatus formin homology 2 domain containing 3a (fhod3a), transcript variant X2, mRNA
unassigned_transcript_2530	-2.01542	6.96523	0.0254211	Downregulated
XR_001812533.3	-2.01733	-0.365433	0.0297627	Downregulated	Ictalurus punctatus uncharacterized LOC108264817 (LOC108264817), ncRNA
XR_001810443.3	-2.02014	2.26153	0.000662489	Downregulated	Ictalurus punctatus uncharacterized LOC108257345 (LOC108257345), ncRNA
XM_053682766.1	-2.02898	-0.521547	0.0477971	Downregulated	Ictalurus punctatus serine incorporator 2, like (serinc2l), transcript variant X2, mRNA
XM_017470367.3	-2.03242	0.598773	0.0153432	Downregulated	Ictalurus punctatus uncharacterized protein LOC678627 homolog (zgc:136439), transcript variant X1, mRNA
XM_053675800.1	-2.03637	0.33538	0.0174323	Downregulated	Ictalurus punctatus zinc finger protein 660 (LOC124626308), mRNA
XM_053685083.1	-2.05552	0.897849	0.00662241	Downregulated	Ictalurus punctatus uroporphyrinogen III synthase (uros), transcript variant X11, mRNA
XM_017488233.3	-2.0702	4.97597	0.00752546	Downregulated	Ictalurus punctatus myeloid-specific peroxidase (mpx), transcript variant X1, mRNA
XR_006981156.2	-2.07634	0.0766932	0.0477971	Downregulated	Ictalurus punctatus uncharacterized LOC124626377 (LOC124626377), ncRNA
XM_017465221.3	-2.0994	-0.0689143	0.0308803	Downregulated	Ictalurus punctatus extracellular calcium-sensing receptor (LOC108263974), mRNA
XM_047160176.2	-2.1139	-0.509934	0.0476629	Downregulated	Ictalurus punctatus v-Ki-ras2 Kirsten rat sarcoma viral oncogene homolog (kras), transcript variant X4, mRNA
XM_053677598.1	-2.11723	0.31575	0.0241614	Downregulated	Ictalurus punctatus tripartite motif-containing protein 16 (LOC108261479), mRNA
XR_008396473.1	-2.11841	3.23994	0.0054007	Downregulated	Ictalurus punctatus uncharacterized LOC128632858 (LOC128632858), ncRNA
NM_001201017.1	-2.13036	1.27931	0.0232653	Downregulated	Ictalurus punctatus presequence translocase associated motor 16 (pam16), mRNA
XM_017464715.3	-2.13954	2.68052	0.00395393	Downregulated	Ictalurus punctatus mitogen-activated protein kinase 8a (mapk8a), transcript variant X1, mRNA
XM_053674030.1	-2.15492	-0.0593234	0.0476629	Downregulated	Ictalurus punctatus RNA binding motif protein 39a (rbm39a), transcript variant X6, mRNA
XM_017487317.3	-2.16737	1.42338	0.010372	Downregulated	Ictalurus punctatus glucose-6-phosphate 1-dehydrogenase (LOC108276043), transcript variant X1, mRNA
XM_017463349.3	-2.16927	3.82194	0.036796	Downregulated	Ictalurus punctatus coiled-coil domain containing 28B (ccdc28b), transcript variant X3, mRNA
XM_017474490.3	-2.16935	0.529888	0.0425317	Downregulated	Ictalurus punctatus C-terminal binding protein 1 (LOC108269017), transcript variant X1, mRNA
XR_008398046.1	-2.17345	1.36661	0.0166906	Downregulated	Ictalurus punctatus uncharacterized LOC128635154 (LOC128635154), ncRNA
XM_017452650.3	-2.19789	1.49299	0.0256053	Downregulated	Ictalurus punctatus chemokine (C-C motif) ligand 32b, duplicate 3 (ccl32b.3), mRNA
XM_017494847.2	-2.21041	3.6005	0.000662489	Downregulated	Ictalurus punctatus CCR4-NOT transcription complex subunit 2 (LOC108280079), transcript variant X1, mRNA
XM_017470041.3	-2.21294	0.062998	0.0408929	Downregulated	Ictalurus punctatus growth hormone regulated TBC protein 1b (grtp1b), transcript variant X1, mRNA
XM_017494613.3	-2.23304	2.41473	0.0228094	Downregulated	Ictalurus punctatus neuroepithelial cell transforming 1 (net1), transcript variant X4, mRNA
XM_053677604.1	-2.23958	0.510125	0.0373113	Downregulated	Ictalurus punctatus tripartite motif-containing protein 16 (LOC108261588), mRNA
XM_017463529.3	-2.25121	-0.269119	0.0280503	Downregulated	Ictalurus punctatus homeobox protein SIX1 (LOC108263085), transcript variant X1, mRNA
XM_017493927.3	-2.27104	0.816584	0.0229262	Downregulated	Ictalurus punctatus uncharacterized protein LOC557488 homolog (si:ch211-266a5.12), transcript variant X1, mRNA
XM_017454679.3	-2.27959	0.480848	0.0100414	Downregulated	Ictalurus punctatus PITH (C-terminal proteasome-interacting domain of thioredoxin-like) domain containing 1 (pithd1), transcript variant X2, mRNA
XM_017485669.3	-2.28901	0.969351	0.0435347	Downregulated	Ictalurus punctatus plakophilin 3a (pkp3a), transcript variant X1, mRNA
NM_001200230.1	-2.29118	-0.395789	0.0499816	Downregulated	Ictalurus punctatus toll-like receptor 20a (tlr-20a), mRNA
XM_017453731.3	-2.29165	1.26825	0.0274109	Downregulated	Ictalurus punctatus nuclear receptor subfamily 1, group D, member 2a (nr1d2a), transcript variant X1, mRNA
XR_001815851.3	-2.29197	1.78676	0.0392865	Downregulated	Ictalurus punctatus uncharacterized LOC108280933 (LOC108280933), ncRNA
XM_047154409.2	-2.30466	-0.0661295	0.0356399	Downregulated	Ictalurus punctatus zinc finger, AN1-type domain 3 (zfand3), transcript variant X2, mRNA
XM_047161720.2	-2.31046	-0.298812	0.00860963	Downregulated	Ictalurus punctatus syntaxin 5A, like (stx5al), transcript variant X2, mRNA
XM_053685324.1	-2.31175	0.207876	0.0438624	Downregulated	Ictalurus punctatus cytochrome P450 4F3-like (LOC108261996), mRNA
XM_017485522.3	-2.31568	2.95972	0.023314	Downregulated	Ictalurus punctatus myogenic differentiation 1 (myod1), mRNA
XM_017463088.3	-2.33236	-0.0439358	0.02104	Downregulated	Ictalurus punctatus sarcoplasmic/endoplasmic reticulum calcium ATPase 2 (si:dkey-28b4.8), transcript variant X2, mRNA
XM_053677789.1	-2.33597	0.114754	0.0300031	Downregulated	Ictalurus punctatus CD9 molecule a (cd9a), transcript variant X2, mRNA
XR_001812935.3	-2.33695	0.671963	0.0153432	Downregulated	Ictalurus punctatus uncharacterized LOC108266714 (LOC108266714), ncRNA
XM_017483811.3	-2.34399	2.89362	0.0451772	Downregulated	Ictalurus punctatus phosphatidylinositol transfer protein cytoplasmic 1a (pitpnc1a), mRNA
XM_017471554.3	-2.34476	0.748755	0.0183426	Downregulated	Ictalurus punctatus vacuolar protein sorting 4 homolog B (vps4b), transcript variant X2, mRNA
XM_017458211.3	-2.3469	1.15697	0.0187838	Downregulated	Ictalurus punctatus yippee-like 3 (ypel3), transcript variant X1, mRNA
XM_053677193.1	-2.35128	0.334641	0.0278356	Downregulated	Ictalurus punctatus MCC regulator of WNT signaling pathway (mcc), transcript variant X3, mRNA
XM_017494437.3	-2.35203	-0.87295	0.0398414	Downregulated	Ictalurus punctatus chromobox homolog 1a (HP1 beta homolog Drosophila) (cbx1a), transcript variant X3, mRNA
XM_017453600.3	-2.36074	0.0742832	0.0332745	Downregulated	Ictalurus punctatus phospholipase C, delta 1a (plcd1a), transcript variant X1, mRNA
XM_017478339.3	-2.36586	0.433182	0.0425317	Downregulated	Ictalurus punctatus ceramide synthase 3a (cers3a), transcript variant X1, mRNA
XM_017485920.3	-2.37229	-0.504744	0.0401081	Downregulated	Ictalurus punctatus solute carrier family 44 member 1b (slc44a1b), transcript variant X3, mRNA
XM_017491791.3	-2.37386	0.0279787	0.0192885	Downregulated	Ictalurus punctatus transmembrane protein 45B (tmem45b), transcript variant X1, mRNA
XM_017460621.3	-2.38708	-0.593584	0.0466916	Downregulated	Ictalurus punctatus VPS37D subunit of ESCRT-I (vps37d), transcript variant X1, mRNA
XM_017458282.3	-2.39007	-0.222913	0.0471036	Downregulated	Ictalurus punctatus transcription factor 12 (tcf12), transcript variant X4, mRNA
XM_017473007.2	-2.40354	6.82348	0.0192885	Downregulated	Ictalurus punctatus forkhead box Q1a (foxq1a), mRNA
XR_001814830.3	-2.40496	0.28616	0.00985842	Downregulated	Ictalurus punctatus uncharacterized LOC108276087 (LOC108276087), ncRNA
XM_053680517.1	-2.41326	0.335504	0.0247388	Downregulated	Ictalurus punctatus DENN/MADD domain containing 2Da (dennd2da), transcript variant X2, mRNA
XM_053688082.1	-2.41517	0.108311	0.0402211	Downregulated	Ictalurus punctatus microtubule associated monooxygenase, calponin and LIM domain containing 3b (mical3b), transcript variant X5, mRNA
XM_017489549.3	-2.41523	-1.01069	0.0431074	Downregulated	Ictalurus punctatus OVCA2 serine hydrolase domain containing (ovca2), transcript variant X1, mRNA
XM_053684913.1	-2.44334	0.132404	0.0300031	Downregulated	Ictalurus punctatus E3 SUMO-protein ligase ZBED1 (LOC108274091), transcript variant X2, mRNA
XM_047158317.2	-2.46484	1.09079	0.0416558	Downregulated	Ictalurus punctatus CD82 molecule a (cd82a), transcript variant X1, mRNA
XM_017488798.3	-2.46886	0.375052	0.027367	Downregulated	Ictalurus punctatus class II, major histocompatibility complex, transactivator (ciita), transcript variant X4, mRNA
XM_053677014.1	-2.47836	-0.727873	0.0339703	Downregulated	Ictalurus punctatus trichohyalin (LOC108259947), transcript variant X4, mRNA
XM_017473416.3	-2.49173	2.54537	0.0290804	Downregulated	Ictalurus punctatus C-C motif chemokine 5 (LOC108268439), mRNA
XM_017487278.3	-2.51175	-0.269976	0.0338622	Downregulated	Ictalurus punctatus uncharacterized protein LOC797544 homolog (wu:fy63c09), transcript variant X1, mRNA
XM_017483129.3	-2.51463	2.50059	0.00395393	Downregulated	Ictalurus punctatus transducer of ERBB2, 1a (tob1a), transcript variant X1, mRNA
XM_017475170.3	-2.53162	0.0771531	0.0153432	Downregulated	Ictalurus punctatus protocadherin 11 (pcdh11), transcript variant X1, mRNA
XM_047157200.2	-2.5529	4.79827	0.0215134	Downregulated	Ictalurus punctatus TSC22 domain family, member 3 (tsc22d3), transcript variant X2, mRNA
XM_053682066.1	-2.55803	-0.606825	0.0190912	Downregulated	Ictalurus punctatus centrosomal protein of 41 kDa (LOC108269090), transcript variant X1, mRNA
XM_053677132.1	-2.5711	0.501164	0.0341255	Downregulated	Ictalurus punctatus zinc finger and BTB domain containing 20 (zbtb20), transcript variant X1, mRNA
XM_053682261.1	-2.57223	-0.888702	0.0463468	Downregulated	Ictalurus punctatus DUF4592 domain-containing protein (zgc:66433), transcript variant X2, mRNA
XM_017463654.3	-2.58152	2.03171	0.0127008	Downregulated	Ictalurus punctatus epithelial cell adhesion molecule (epcam), transcript variant X2, mRNA
XM_017489178.3	-2.59498	4.26784	0.0327847	Downregulated	Ictalurus punctatus uncharacterized LOC108276972 (LOC108276972), mRNA
NM_001201085.2	-2.60865	-0.825254	0.0337476	Downregulated	Ictalurus punctatus lipoyl(octanoyl) transferase 2 (lipt2), mRNA
NM_001200725.1	-2.61824	0.993347	0.0183426	Downregulated	Ictalurus punctatus tetraspanin 9b (tspan9b), mRNA
XM_017484745.3	-2.62948	-0.184037	0.0153432	Downregulated	Ictalurus punctatus transmembrane protein 276a (tmem276a), mRNA
XM_053674837.1	-2.63342	-0.329777	0.0187191	Downregulated	Ictalurus punctatus CKLF-like MARVEL transmembrane domain containing 7 (cmtm7), transcript variant X1, mRNA
XM_017486985.3	-2.6336	0.921914	0.0137494	Downregulated	Ictalurus punctatus retinoblastoma binding protein 8-like (rbbp8l), transcript variant X2, mRNA
XM_017460542.3	-2.64724	-0.856125	0.0433043	Downregulated	Ictalurus punctatus uncharacterized LOC108260329 (LOC108260329), transcript variant X1, mRNA
XR_001814793.3	-2.67906	-0.801128	0.034764	Downregulated	Ictalurus punctatus uncharacterized LOC108275943 (LOC108275943), ncRNA
XM_053677995.1	-2.74078	-0.0177879	0.0266142	Downregulated	Ictalurus punctatus membrane-bound transcription factor peptidase, site 1 (mbtps1), transcript variant X1, mRNA
NM_001200492.1	-2.7487	0.297076	0.0198065	Downregulated	Ictalurus punctatus tumor necrosis factor, alpha-induced protein 8-like 2b (tnfaip8l2b), mRNA
XR_001815822.3	-2.74969	1.52131	0.0331987	Downregulated	Ictalurus punctatus uncharacterized LOC108280698 (LOC108280698), ncRNA
XM_017478555.3	-2.75415	-0.47945	0.0416754	Downregulated	Ictalurus punctatus tumor necrosis factor, alpha-induced protein 8-like 1 (tnfaip8l1), transcript variant X2, mRNA
XM_017463459.3	-2.7573	0.475313	0.00849294	Downregulated	Ictalurus punctatus uncharacterized si:dkeyp-121d4.3 (si:dkeyp-121d4.3), transcript variant X1, mRNA
XM_017469138.3	-2.75857	-0.362848	0.0209771	Downregulated	Ictalurus punctatus UDP-N-acetyl-alpha-D-galactosamine:polypeptide N-acetylgalactosaminyltransferase 13 (galnt13), transcript variant X1, mRNA
XM_017473331.3	-2.77319	-1.01467	0.0437881	Downregulated	Ictalurus punctatus myotubularin related protein 7a (mtmr7a), transcript variant X1, mRNA
XM_017479935.3	-2.78872	0.166485	0.0268413	Downregulated	Ictalurus punctatus RNA-binding protein 5 (LOC108271945), transcript variant X1, mRNA
XM_053676985.1	-2.79395	0.915321	0.0398414	Downregulated	Ictalurus punctatus phosphoinositide-3-kinase, regulatory subunit 1 (alpha) (pik3r1), transcript variant X3, mRNA
XM_017494859.3	-2.82162	1.0081	0.0416558	Downregulated	Ictalurus punctatus putative C-type lectin domain family 20 member A (LOC108280088), mRNA
XM_017474695.3	-2.82543	-0.0891664	0.0495469	Downregulated	Ictalurus punctatus regakine-1 (LOC108269115), mRNA
XM_053675065.1	-2.82948	-0.433014	0.0136552	Downregulated	Ictalurus punctatus GTPase IMAP family member 9 (LOC108256882), mRNA
NM_001200560.1	-2.84037	-0.137432	0.0153432	Downregulated	Ictalurus punctatus NDRG family member 2 (ndrg2), mRNA
XM_017493065.3	-2.85744	-0.798271	0.029312	Downregulated	Ictalurus punctatus carboxypeptidase D, b (cpdb), transcript variant X1, mRNA
XM_017452532.3	-2.86098	-0.613846	0.0310132	Downregulated	Ictalurus punctatus coiled-coil domain containing 117 (ccdc117), transcript variant X2, mRNA
XM_017461802.3	-2.91762	-0.840634	0.0183426	Downregulated	Ictalurus punctatus serine/threonine-protein kinase ICK (LOC108261001), transcript variant X4, mRNA
XM_017479674.3	-2.98372	-0.0831476	0.0268549	Downregulated	Ictalurus punctatus peptidyl arginine deiminase, type II (padi2), transcript variant X1, mRNA
XM_053682841.1	-3.03514	0.12707	0.0430198	Downregulated	Ictalurus punctatus transcription elongation factor A (SII), 3 (tcea3), transcript variant X3, mRNA
XM_017481670.2	-3.04084	0.190679	0.0447016	Downregulated	Ictalurus punctatus Jupiter microtubule associated homolog 1b (jpt1b), transcript variant X1, mRNA
XM_017494132.3	-3.08637	-0.812572	0.0264317	Downregulated	Ictalurus punctatus FYVE, RhoGEF and PH domain containing 6 (fgd6), transcript variant X1, mRNA
XM_017454829.3	-3.089	-0.575537	0.0259112	Downregulated	Ictalurus punctatus mitochondrial transcription termination factor 3 (mterf3), transcript variant X2, mRNA
XM_017473803.3	-3.12006	0.0831666	0.0400136	Downregulated	Ictalurus punctatus adenosylhomocysteinase like 2a (ahcyl2a), transcript variant X1, mRNA
XM_017474820.1	-3.19212	-0.111864	0.0241736	Downregulated	Ictalurus punctatus SH3 domain binding glutamate-rich protein like (sh3bgrl), transcript variant X1, mRNA
XM_017457722.2	-3.25114	6.05258	0.0376514	Downregulated	Ictalurus punctatus microfibril-associated glycoprotein 4 (LOC108258797), mRNA
XM_017484677.2	-3.30899	3.69656	0.0254211	Downregulated	Ictalurus punctatus kyphoscoliosis peptidase (LOC108274483), mRNA
XR_008397205.1	-3.41213	1.13732	0.0133248	Downregulated	Ictalurus punctatus uncharacterized LOC108272076 (LOC108272076), transcript variant X6, ncRNA
XM_017481548.3	-3.42186	-0.213219	0.0198065	Downregulated	Ictalurus punctatus RAB11 family interacting protein 4 (class II) b (rab11fip4b), transcript variant X2, mRNA
unassigned_transcript_2524	-3.43377	1.33842	0.0100566	Downregulated
XM_017484153.3	-3.43776	0.653248	0.0144287	Downregulated	Ictalurus punctatus G protein-coupled receptor, class C, group 5, member C (gprc5c), transcript variant X2, mRNA
XM_017463725.3	-3.44515	-1.15179	0.0215946	Downregulated	Ictalurus punctatus LIM domain binding 1a (ldb1a), transcript variant X5, mRNA
XM_017470590.3	-3.49536	-1.07123	0.0376514	Downregulated	Ictalurus punctatus solute carrier family 5 member 3b (slc5a3b), transcript variant X1, mRNA
XM_017481090.3	-3.50402	-1.10319	0.0450424	Downregulated	Ictalurus punctatus phosphatidylinositol glycan anchor biosynthesis, class U (pigu), transcript variant X1, mRNA
XM_053679451.1	-3.62787	-0.663976	0.0190912	Downregulated	Ictalurus punctatus transmembrane protein 14A (tmem14a), transcript variant X2, mRNA
XM_017470624.2	-3.63247	-0.325785	0.0127008	Downregulated	Ictalurus punctatus type 1 glutamine amidotransferase (zgc:162944), transcript variant X1, mRNA
XM_017495692.3	-3.63306	-0.457614	0.03455	Downregulated	Ictalurus punctatus ras-related protein Rab-11B (LOC108280567), transcript variant X2, mRNA
XM_017450149.3	-3.67224	-0.665256	0.0308619	Downregulated	Ictalurus punctatus urotensin 2, beta (uts2b), mRNA
XM_017486339.2	-3.82015	6.64704	0.0243855	Downregulated	Ictalurus punctatus urokinase plasminogen activator surface receptor (LOC108275486), mRNA
XM_053675931.1	-3.96038	-0.0585953	0.0384862	Downregulated	Ictalurus punctatus heat shock 70 kDa protein 1 (LOC108262339), mRNA
XM_017480088.3	-4.04204	-1.23445	0.0290804	Downregulated	Ictalurus punctatus transglutaminase 5, like (tgm5l), transcript variant X1, mRNA
XM_017457917.3	-4.04263	1.26733	0.0127008	Downregulated	Ictalurus punctatus ladderlectin (si:dkeyp-75b4.10), mRNA
XM_017480112.3	-4.28106	-0.0530075	0.00752546	Downregulated	Ictalurus punctatus FXYD domain containing ion transport regulator 6 like (fxyd6l), transcript variant X3, mRNA
XR_001815233.3	-4.43417	-0.716222	0.0100414	Downregulated	Ictalurus punctatus uncharacterized LOC108278101 (LOC108278101), transcript variant X2, ncRNA
XR_008393230.1	-4.47011	-1.00674	0.0458567	Downregulated	Ictalurus punctatus uncharacterized LOC108261331 (LOC108261331), transcript variant X3, misc_RNA
XM_017484991.3	-4.74126	-1.23705	0.02104	Downregulated	Ictalurus punctatus GRAM domain-containing protein 2A (LOC108274709), transcript variant X1, mRNA
XM_017492864.3	-4.99488	7.59512	0.0347535	Downregulated	Ictalurus punctatus parvalbumin 4 (pvalb4), mRNA
XM_017486035.3	-5.67274	5.52542	0.0215946	Downregulated	Ictalurus punctatus troponin I, fast skeletal muscle (LOC108275297), mRNA

## Sheet: F. covae Cu24h-24h
gene_accession	logFC	logCPM	FDR	Regulation	Description
XM_047161770.2	7.93206	0.731306	0.00882423	Upregulated	Ictalurus punctatus uncharacterized LOC108278547 (LOC108278547), mRNA
XM_017466115.3	7.62721	5.48156	0.000119799	Upregulated	Ictalurus punctatus chromosome unknown C15orf48 homolog (cunh15orf48), mRNA
XM_053686118.1	7.56032	6.57272	0.00330908	Upregulated	Ictalurus punctatus protein-glutamine gamma-glutamyltransferase K (LOC108275916), mRNA
XM_017475234.3	7.3059	8.45988	0.00014284	Upregulated	Ictalurus punctatus immunoresponsive gene 1, like (irg1l), mRNA
XM_017452943.3	6.7216	2.43334	0.000397017	Upregulated	Ictalurus punctatus sialic acid-binding Ig-like lectin 13 (LOC108256274), mRNA
XM_017475233.3	5.9932	7.49386	0.000392565	Upregulated	Ictalurus punctatus uncharacterized si:ch211-153b23.3 (si:ch211-153b23.3), mRNA
XM_017494504.3	5.97802	-1.06554	0.0346609	Upregulated	Ictalurus punctatus chloride anion exchanger (LOC108279895), mRNA
XM_017465332.3	5.96237	1.31395	0.00119715	Upregulated	Ictalurus punctatus ATP-sensitive inward rectifier potassium channel 1 (LOC108264037), mRNA
XM_017452760.3	5.76839	5.19998	0.000149701	Upregulated	Ictalurus punctatus inhibitor of nuclear factor kappa-B kinase subunit alpha (zmp:0000000881), transcript variant X1, mRNA
XM_053678016.1	5.7006	0.89436	0.000765654	Upregulated	Ictalurus punctatus deleted in malignant brain tumors 1 protein (LOC124629147), transcript variant X2, mRNA
XM_017461117.3	5.60678	4.42105	0.0114012	Upregulated	Ictalurus punctatus chemokine (C-X-C motif) ligand 8a (cxcl8a), mRNA
XM_017489026.2	5.58516	9.47885	0.000316157	Upregulated	Ictalurus punctatus collagenase 3 (LOC108276915), mRNA
XM_017489027.3	5.45178	3.97003	0.0128245	Upregulated	Ictalurus punctatus collagenase 3 (LOC108276916), mRNA
XM_017473382.3	5.42452	9.29731	0.000125924	Upregulated	Ictalurus punctatus uncharacterized protein LOC321177 homolog (si:ch211-153b23.5), mRNA
XM_017450010.3	5.39687	6.30223	0.000214002	Upregulated	Ictalurus punctatus aerolysin-like protein (LOC108254737), mRNA
XM_053684566.1	5.30026	-0.560206	0.0417465	Upregulated	Ictalurus punctatus uncharacterized LOC108273325 (LOC108273325), mRNA
XM_017450511.3	5.22378	3.2619	0.000219586	Upregulated	Ictalurus punctatus ADP-ribosylation factor 4 (LOC108254967), mRNA
XM_017451441.3	5.19249	3.16357	0.000717075	Upregulated	Ictalurus punctatus 3-hydroxy-3-methylglutaryl-CoA reductase a (hmgcra), mRNA
XM_017479826.3	5.19034	0.0826936	0.00548232	Upregulated	Ictalurus punctatus zinc finger, MYND-type containing 10 (zmynd10), mRNA
NM_001200228.1	5.13895	9.69385	0.000596633	Upregulated	Ictalurus punctatus matrix metalloproteinase 9 (mmp9), mRNA
XR_001811181.3	5.12777	0.800882	0.0443893	Upregulated	Ictalurus punctatus uncharacterized LOC108260534 (LOC108260534), ncRNA
XM_017475813.3	5.05181	3.40772	0.00401735	Upregulated	Ictalurus punctatus interleukin 17a/f1 (il17a/f1), mRNA
NM_001200211.1	4.90389	4.54989	0.000326374	Upregulated	Ictalurus punctatus Mx2 protein (mx2), mRNA
XM_017460037.3	4.8741	10.6523	0.000249198	Upregulated	Ictalurus punctatus argininosuccinate synthase 1 (ass1), mRNA
XM_017452761.3	4.76327	6.30921	0.000314835	Upregulated	Ictalurus punctatus inhibitor of nuclear factor kappa-B kinase subunit alpha (zmp:0000000881), transcript variant X2, mRNA
XM_047161842.2	4.68111	1.69162	0.00101695	Upregulated	Ictalurus punctatus deleted in malignant brain tumors 1 protein (LOC124629147), transcript variant X1, mRNA
XM_017488985.3	4.6669	3.39275	0.00054177	Upregulated	Ictalurus punctatus transmembrane 7 superfamily member 2 (tm7sf2), mRNA
XM_017453712.2	4.56744	-0.946743	0.00492482	Upregulated	Ictalurus punctatus sperm-associated antigen 6 (LOC108256645), mRNA
XM_053674135.1	4.54288	7.33093	0.000284147	Upregulated	Ictalurus punctatus aerolysin-like protein (LOC108281062), mRNA
XM_017458726.3	4.53135	6.97704	0.00145296	Upregulated	Ictalurus punctatus CD44 molecule (Indian blood group) a (cd44a), mRNA
XM_047155330.2	4.48182	6.44688	0.000426874	Upregulated	Ictalurus punctatus carcinoembryonic antigen-related cell adhesion molecule 20 (LOC108262935), mRNA
XM_017495093.3	4.42571	3.33141	0.00164183	Upregulated	Ictalurus punctatus G protein-coupled receptor, class C, group 6, member A (gprc6a), mRNA
NM_001200497.1	4.41582	6.40683	6.87640321827215e-05	Upregulated	Ictalurus punctatus leukocyte elastase inhibitor (ileu), mRNA
XM_017490922.3	4.27412	8.77224	0.00339344	Upregulated	Ictalurus punctatus transcobalamin-1 (LOC108277891), mRNA
NM_001200789.1	4.27216	4.7407	0.00181699	Upregulated	Ictalurus punctatus lysozyme c (lysc), mRNA
XM_017476286.3	4.22995	7.64482	0.00128122	Upregulated	Ictalurus punctatus prepronociceptin a (pnoca), mRNA
XM_017496387.3	4.22506	10.6826	3.66282520438323e-05	Upregulated	Ictalurus punctatus CD59 glycoprotein (LOC108280891), mRNA
XM_017472610.2	4.2133	1.85542	0.0070729	Upregulated	Ictalurus punctatus chemokine (C-X-C motif) ligand 8b, duplicate 3 (cxcl8b.3), mRNA
XM_017452060.1	4.16567	7.48774	0.000136137	Upregulated	Ictalurus punctatus annexin A1 (LOC108255810), mRNA
XM_017463093.3	4.11846	3.95826	0.0310388	Upregulated	Ictalurus punctatus von Willebrand factor A domain containing 11 (vwa11), mRNA
XM_017475490.3	4.11514	-0.666043	0.00850374	Upregulated	Ictalurus punctatus photoreceptor cilium actin regulator 1 (pcare1), mRNA
XM_053673691.1	4.09983	-0.665736	0.0109818	Upregulated	Ictalurus punctatus mucin-2-like (LOC128628825), mRNA
XM_053676295.1	4.07174	2.89953	0.00392397	Upregulated	Ictalurus punctatus B-cell receptor CD22 (LOC108258431), mRNA
XM_017479940.3	4.06486	1.71784	0.00420481	Upregulated	Ictalurus punctatus thyroid stimulating hormone subunit beta a (tshba), mRNA
XM_017454052.3	4.00496	-0.339036	0.00693946	Upregulated	Ictalurus punctatus G-protein coupled receptor 183 (LOC108256830), mRNA
XM_017493736.3	3.97869	3.23168	9.47454264865168e-05	Upregulated	Ictalurus punctatus DEP domain containing 4 (depdc4), mRNA
XM_053681828.1	3.97723	2.12355	0.000844024	Upregulated	Ictalurus punctatus carcinoembryonic antigen-related cell adhesion molecule 5 (si:cabz01036022.1), mRNA
XM_017494310.2	3.97319	1.55726	0.0321017	Upregulated	Ictalurus punctatus uncharacterized LOC108279818 (LOC108279818), mRNA
XM_017466957.3	3.95973	0.160291	0.00263883	Upregulated	Ictalurus punctatus DEP domain containing 1a (depdc1a), transcript variant X1, mRNA
NM_001200219.1	3.95247	8.01815	0.0130993	Upregulated	Ictalurus punctatus interleukin 1, beta (LOC100304696), mRNA
XM_017451066.3	3.93944	8.51768	0.000535731	Upregulated	Ictalurus punctatus protein SSUH2 homolog (LOC108255245), mRNA
XR_001812159.3	3.9239	-0.770623	0.0221213	Upregulated	Ictalurus punctatus uncharacterized LOC108263409 (LOC108263409), ncRNA
NM_001200253.1	3.89136	9.51252	6.11355151498247e-05	Upregulated	Ictalurus punctatus cathepsin La (ctsla), mRNA
XM_053681359.1	3.88213	4.30146	0.00678289	Upregulated	Ictalurus punctatus zonadhesin, like (zanl), mRNA
XM_047151133.2	3.84973	-0.91659	0.00268727	Upregulated	Ictalurus punctatus pseudouridine 5'-phosphatase (pudp), transcript variant X1, mRNA
XM_047154314.2	3.84244	3.67563	0.00397243	Upregulated	Ictalurus punctatus uncharacterized protein LOC335475 homolog (wu:fj16a03), mRNA
XM_017457465.3	3.84142	6.27895	0.000204046	Upregulated	Ictalurus punctatus polo-like kinase 1 (Drosophila) (plk1), mRNA
XM_017462278.3	3.79092	7.05948	0.000202515	Upregulated	Ictalurus punctatus karyopherin alpha 2 (RAG cohort 1, importin alpha 1) (kpna2), mRNA
XM_017450658.3	3.75911	-0.197527	0.00460205	Upregulated	Ictalurus punctatus potassium voltage-gated channel subfamily A regulatory beta subunit 2a (kcnab2a), transcript variant X6, mRNA
XM_017459553.3	3.75766	1.94759	0.000404475	Upregulated	Ictalurus punctatus zinc finger CCCH-type containing 12B (zc3h12b), mRNA
XM_017475593.3	3.69054	4.14155	0.00013929	Upregulated	Ictalurus punctatus BUB1 mitotic checkpoint serine/threonine kinase Bb (bub1bb), mRNA
XM_017496315.3	3.60717	5.25431	0.000617051	Upregulated	Ictalurus punctatus cell division cycle 20 homolog (cdc20), mRNA
XM_017459478.3	3.60464	-0.855823	0.00911736	Upregulated	Ictalurus punctatus sperm associated antigen 8 (spag8), mRNA
XR_008393179.1	3.59098	-0.233898	0.00659614	Upregulated	Ictalurus punctatus uncharacterized LOC128628918 (LOC128628918), ncRNA
XM_017474860.3	3.57804	1.61848	0.000144468	Upregulated	Ictalurus punctatus carboxypeptidase A1 (LOC108269193), mRNA
XM_053686391.1	3.55994	-0.835181	0.0106318	Upregulated	Ictalurus punctatus uncharacterized LOC128635146 (LOC128635146), partial mRNA
NM_001200438.1	3.55438	3.47675	3.93281504570185e-05	Upregulated	Ictalurus punctatus Q-nucleotide N-glycosylase 1 (c5h9orf64), mRNA
XM_017475319.3	3.54436	5.29707	0.000805839	Upregulated	Ictalurus punctatus G-protein coupled receptor family C group 6 member A (LOC108269440), mRNA
NM_001200904.1	3.51974	2.109	0.0141981	Upregulated	Ictalurus punctatus fatty acid binding protein 2, intestinal (fabp2), mRNA
XM_017489395.3	3.49613	-0.259135	0.00804031	Upregulated	Ictalurus punctatus uncharacterized protein LOC565165 homolog (si:ch1073-143l10.2), mRNA
XM_017457743.3	3.4873	5.73915	0.00807234	Upregulated	Ictalurus punctatus microfibril-associated glycoprotein 4 (LOC108258806), mRNA
XM_017454711.3	3.4622	1.86242	0.000164544	Upregulated	Ictalurus punctatus aurora kinase A and ninein-interacting protein (LOC108257185), mRNA
XM_017493575.3	3.44496	5.94865	0.000805771	Upregulated	Ictalurus punctatus kinesin family member 20A (kif20a), mRNA
XM_053681848.1	3.43631	2.60926	9.85039318357117e-05	Upregulated	Ictalurus punctatus E3 ubiquitin-protein ligase TRIM39 (LOC108268233), mRNA
XM_017473252.2	3.43476	3.56889	0.000247514	Upregulated	Ictalurus punctatus mannose receptor, C type 1b (mrc1b), mRNA
XM_053686844.1	3.40658	0.194229	0.00392157	Upregulated	Ictalurus punctatus phospholipid phosphatase 5 (plpp5), transcript variant X1, mRNA
XM_017451686.3	3.40619	5.0117	3.30276802888749e-05	Upregulated	Ictalurus punctatus dihydrofolate reductase (dhfr), mRNA
XM_017494938.3	3.38716	0.392045	0.00939752	Upregulated	Ictalurus punctatus junctional adhesion molecule-like (LOC108280129), mRNA
XM_017482664.3	3.38345	2.989	0.0072272	Upregulated	Ictalurus punctatus stearoyl-CoA desaturase (delta-9-desaturase) (scd), mRNA
XM_017474770.3	3.37326	4.81147	0.000426047	Upregulated	Ictalurus punctatus hyaluronan-mediated motility receptor (RHAMM) (hmmr), mRNA
XM_017491904.3	3.32927	4.13926	6.16152746701438e-05	Upregulated	Ictalurus punctatus checkpoint kinase 1 (chek1), mRNA
XR_008398192.1	3.32783	0.000563942	0.000594652	Upregulated	Ictalurus punctatus uncharacterized LOC128635257 (LOC128635257), ncRNA
XR_008397855.1	3.31179	1.3752	9.85039318357117e-05	Upregulated	Ictalurus punctatus uncharacterized LOC128634927 (LOC128634927), ncRNA
XM_053679807.1	3.30157	2.61752	7.7367044281933e-05	Upregulated	Ictalurus punctatus DNA replication helicase/nuclease 2 (dna2), mRNA
XM_017482527.3	3.28394	5.93711	0.000330188	Upregulated	Ictalurus punctatus anterior gradient protein 2 homolog (LOC108273355), mRNA
XM_017475215.3	3.28056	7.87613	0.00172836	Upregulated	Ictalurus punctatus Grp1_Fun34_YaaH and SUA5 domain-containing protein (si:ch211-153b23.4), mRNA
XM_017488655.3	3.2793	5.78915	0.000792727	Upregulated	Ictalurus punctatus cytoskeleton-associated protein 2 (si:ch211-266i6.3), mRNA
XM_017493367.3	3.27824	-1.00154	0.00378827	Upregulated	Ictalurus punctatus MAM domain containing 4 (mamdc4), mRNA
XM_017486575.2	3.27457	4.59995	0.000290139	Upregulated	Ictalurus punctatus Rac GTPase activating protein 1 (racgap1), mRNA
XM_017462674.3	3.26453	3.74827	0.0141091	Upregulated	Ictalurus punctatus endonuclease domain-containing 1 protein (LOC108261942), mRNA
XM_017488761.3	3.24672	4.1723	0.000240722	Upregulated	Ictalurus punctatus cyclin F (ccnf), mRNA
XM_017493261.1	3.21266	2.73635	0.0016338	Upregulated	Ictalurus punctatus uncharacterized LOC108279209 (LOC108279209), mRNA
XM_053674548.1	3.2119	2.78403	0.000265096	Upregulated	Ictalurus punctatus chemerin-like receptor 1 (LOC108255814), mRNA
XM_053687071.1	3.20084	6.02819	0.0025739	Upregulated	Ictalurus punctatus chemokine (C-C motif) ligand 19b (ccl19b), mRNA
XM_017462846.3	3.19053	-0.358035	0.00357106	Upregulated	Ictalurus punctatus tubulin beta-4B chain-like (LOC108262309), mRNA
XM_017456660.3	3.18826	6.61573	3.30276802888749e-05	Upregulated	Ictalurus punctatus minichromosome maintenance complex component 3 (mcm3), mRNA
XM_017457905.3	3.17654	3.71935	6.58134080430806e-05	Upregulated	Ictalurus punctatus DNA replication fork stabilization factor DONSON (LOC108258906), mRNA
XM_017481786.3	3.17115	4.78487	7.69854750666983e-05	Upregulated	Ictalurus punctatus heme oxygenase (LOC108272923), mRNA
XM_017467046.3	3.16351	4.00436	9.39451817617383e-05	Upregulated	Ictalurus punctatus CDC45 cell division cycle 45 homolog (S. cerevisiae) (cdc45), mRNA
XM_017473415.3	3.16205	3.13304	0.00017151	Upregulated	Ictalurus punctatus TBC1 domain family member 12 (si:ch211-266k8.4), mRNA
XM_017451517.2	3.1573	5.99581	0.00165792	Upregulated	Ictalurus punctatus chemokine (C-C motif) ligand 19a, tandem duplicate 2 (ccl19a.2), mRNA
XM_017477567.3	3.15127	5.69689	0.00138368	Upregulated	Ictalurus punctatus IQ motif containing GTPase activating protein 3 (iqgap3), mRNA
XM_017482542.3	3.14509	5.6831	3.06967059033513e-05	Upregulated	Ictalurus punctatus GDP-mannose pyrophosphorylase Ab (gmppab), mRNA
NM_001200367.1	3.14323	2.90228	0.000392509	Upregulated	Ictalurus punctatus CTF8, chromosome transmission fidelity factor 8 homolog (S. cerevisiae) (chtf8), mRNA
XM_017480657.3	3.13217	4.32238	6.32489632112885e-05	Upregulated	Ictalurus punctatus RNA polymerase III subunit GL a (polr3gla), mRNA
XM_017474750.3	3.12595	6.25274	5.92752042900702e-05	Upregulated	Ictalurus punctatus peptidylprolyl isomerase D (ppid), mRNA
NM_001200633.1	3.12491	3.18338	0.000144427	Upregulated	Ictalurus punctatus GINS complex subunit 3 (gins3), mRNA
XM_017469313.3	3.12128	4.63134	0.000104045	Upregulated	Ictalurus punctatus DnaJ (Hsp40) homolog, subfamily C, member 3a (dnajc3a), mRNA
XM_017454484.3	3.10678	4.96391	0.000225156	Upregulated	Ictalurus punctatus cell division cycle associated 8 (cdca8), mRNA
XM_017482694.3	3.10052	3.98112	0.00140482	Upregulated	Ictalurus punctatus baculoviral IAP repeat containing 5a (birc5a), mRNA
XM_017457274.3	3.09978	0.934808	0.00113808	Upregulated	Ictalurus punctatus motor neuron and pancreas homeobox 2b (mnx2b), mRNA
XM_017483814.3	3.09973	7.01021	0.000518504	Upregulated	Ictalurus punctatus DNA topoisomerase II alpha (top2a), mRNA
XM_017491651.3	3.09926	4.17295	3.30276802888749e-05	Upregulated	Ictalurus punctatus BRCA2 DNA repair associated (brca2), mRNA
XM_017461585.3	3.0881	5.65847	0.00022872	Upregulated	Ictalurus punctatus non-SMC condensin II complex, subunit D3 (ncapd3), mRNA
XM_017484286.3	3.08738	4.69549	0.000490308	Upregulated	Ictalurus punctatus centrosomal protein 55 like (cep55l), mRNA
NM_001201052.1	3.08704	4.67602	0.000195634	Upregulated	Ictalurus punctatus PCNA clamp associated factor (pclaf), mRNA
XM_017457048.3	3.07966	4.10151	0.000178082	Upregulated	Ictalurus punctatus uncharacterized si:dkey-225f5.4 (si:dkey-225f5.4), mRNA
XM_017464418.2	3.07644	6.1489	0.00343712	Upregulated	Ictalurus punctatus uncharacterized LOC108263525 (LOC108263525), mRNA
NM_001200738.1	3.07216	7.80874	0.000206004	Upregulated	Ictalurus punctatus anterior gradient homolog 2 (Xenopus laevis) (agr2), mRNA
XM_047160416.2	3.07154	0.351187	0.021625	Upregulated	Ictalurus punctatus SAM pointed domain-containing Ets transcription factor (LOC108276361), mRNA
XM_017482508.3	3.0693	6.79253	3.66282520438323e-05	Upregulated	Ictalurus punctatus minichromosome maintenance complex component 6 (mcm6), mRNA
XM_017475618.3	3.06805	-0.322769	0.00308112	Upregulated	Ictalurus punctatus lefty2 (lft2), mRNA
XM_017480083.3	3.05451	6.44478	0.000463334	Upregulated	Ictalurus punctatus tubulin, beta 6 class V (tubb6), mRNA
XM_053688151.1	3.03853	-0.264209	0.022281	Upregulated	Ictalurus punctatus coiled-coil domain containing 3a (ccdc3a), mRNA
XM_017493722.3	3.03831	3.722	7.25201456114177e-05	Upregulated	Ictalurus punctatus RAD51 associated protein 1 (rad51ap1), mRNA
XM_017451522.3	3.03615	4.01595	0.000645197	Upregulated	Ictalurus punctatus cytoskeleton associated protein 2-like (ckap2l), mRNA
NM_001200344.1	3.03567	5.58871	7.47568745066725e-05	Upregulated	Ictalurus punctatus acetyl-CoA acetyltransferase 2 (acat2), mRNA
NM_001200229.1	3.03325	4.63983	0.0198618	Upregulated	Ictalurus punctatus toll-like receptor 5 (tlr-5), mRNA
NM_001200416.1	3.02272	5.56942	0.000383586	Upregulated	Ictalurus punctatus PDZ binding kinase (pbk), mRNA
XM_017461570.3	3.01615	6.11278	0.000235032	Upregulated	Ictalurus punctatus structural maintenance of chromosomes 2 (smc2), mRNA
NM_001200399.1	3.01372	3.03824	0.000905365	Upregulated	Ictalurus punctatus sterol-C5-desaturase (sc5d), mRNA
XM_017454251.3	3.01107	3.62509	0.000235241	Upregulated	Ictalurus punctatus G1/S-specific cyclin-E2 (LOC108256941), mRNA
XM_017478293.3	3.01077	5.50051	0.00160145	Upregulated	Ictalurus punctatus cytoskeleton-associated protein 5 (LOC108271062), mRNA
XM_017473021.2	3.00448	5.27998	0.000260752	Upregulated	Ictalurus punctatus non-SMC condensin II complex, subunit G2 (ncapg2), mRNA
XM_017481074.3	2.99951	-0.763863	0.03046	Upregulated	Ictalurus punctatus gastrulation brain homeobox 2 (gbx2), mRNA
XM_017469301.1	2.99522	1.22964	0.000507746	Upregulated	Ictalurus punctatus dynein axonemal assembly factor 1 (dnaaf1), mRNA
XM_017469761.3	2.98038	3.94154	0.00321954	Upregulated	Ictalurus punctatus C-X-C chemokine receptor type 1 (LOC108266440), mRNA
NM_001200979.1	2.96405	4.41687	0.000502326	Upregulated	Ictalurus punctatus MAD2 mitotic arrest deficient-like 1 (yeast) (mad2l1), mRNA
XM_017476448.3	2.95102	0.108043	0.00867678	Upregulated	Ictalurus punctatus exonuclease 1 (exo1), transcript variant X1, mRNA
XM_017471868.3	2.9502	-0.40431	0.00176231	Upregulated	Ictalurus punctatus zebrafish testis-expressed 38 (zte38), mRNA
XM_047157755.2	2.9468	3.19921	0.000144468	Upregulated	Ictalurus punctatus minichromosome maintenance 8 homologous recombination repair factor (mcm8), mRNA
XM_017453682.2	2.94571	8.09673	3.43951119437096e-05	Upregulated	Ictalurus punctatus protein disulfide isomerase family A, member 4 (pdia4), mRNA
XM_017486506.3	2.94027	8.89861	0.00355001	Upregulated	Ictalurus punctatus protein-glutamine gamma-glutamyltransferase K (LOC108275601), mRNA
XM_017487239.3	2.93416	0.358161	0.00592148	Upregulated	Ictalurus punctatus urokinase plasminogen activator surface receptor (LOC108276002), mRNA
XM_017464991.3	2.93205	6.06314	0.000128116	Upregulated	Ictalurus punctatus PPARG related coactivator 1 (pprc1), mRNA
XM_053687925.1	2.93147	5.2457	0.00065753	Upregulated	Ictalurus punctatus uncharacterized protein LOC797431 homolog (zgc:86764), mRNA
XM_017465040.3	2.92568	5.84377	0.000131271	Upregulated	Ictalurus punctatus helicase, lymphoid specific (hells), mRNA
XM_017456481.3	2.91058	3.85466	0.00032622	Upregulated	Ictalurus punctatus Serine/threonine-protein kinase pdik1l-B-like (si:ch211-63o20.7), mRNA
XM_017474766.3	2.9086	5.57465	0.00019375	Upregulated	Ictalurus punctatus cyclin A2 (ccna2), mRNA
XM_017460855.3	2.89116	-0.304394	0.0108096	Upregulated	Ictalurus punctatus atrial natriuretic peptide receptor 1 (si:dkey-37g12.1), mRNA
XM_017488949.3	2.8896	0.829348	0.00442057	Upregulated	Ictalurus punctatus amine oxidase copper containing 1 (aoc1), mRNA
NM_001257108.1	2.88348	11.5856	3.49527596392464e-05	Upregulated	Ictalurus punctatus annexin a1 (anxa1), mRNA
XM_017484911.3	2.87482	8.49849	3.30276802888749e-05	Upregulated	Ictalurus punctatus heat shock protein 4b (hspa4b), mRNA
XM_017487337.3	2.86994	9.52474	3.30276802888749e-05	Upregulated	Ictalurus punctatus transketolase b (tktb), mRNA
XM_017486204.3	2.86785	-0.165546	0.00775811	Upregulated	Ictalurus punctatus protein regulator of cytokinesis 1a (prc1a), transcript variant X1, mRNA
NM_001200489.2	2.86701	5.95349	5.81501654938227e-05	Upregulated	Ictalurus punctatus adenine phosphoribosyltransferase (aprt), mRNA
NM_001200569.1	2.86604	7.29324	0.000258693	Upregulated	Ictalurus punctatus methionine sulfoxide reductase B1a (msrb1a), mRNA
XM_017450336.3	2.85926	4.34434	0.000170099	Upregulated	Ictalurus punctatus v-myb avian myeloblastosis viral oncogene homolog-like 2b (mybl2b), mRNA
XM_017478949.3	2.85762	6.58851	0.00159438	Upregulated	Ictalurus punctatus UDP-GlcNAc:betaGal beta-1,3-N-acetylglucosaminyltransferase 7 (b3gnt7), mRNA
XM_017455305.3	2.84952	6.41054	2.22459458925574e-05	Upregulated	Ictalurus punctatus prolyl endopeptidase (prep), mRNA
XM_017471973.3	2.84704	4.48139	0.000417487	Upregulated	Ictalurus punctatus kelch repeat-containing protein (krcp), mRNA
XM_053674822.1	2.84331	6.54481	5.81501654938227e-05	Upregulated	Ictalurus punctatus minichromosome maintenance complex component 5 (mcm5), mRNA
XM_017467472.3	2.83855	-0.799614	0.0209492	Upregulated	Ictalurus punctatus uncharacterized LOC108265300 (LOC108265300), mRNA
XM_017451063.3	2.83707	7.14613	3.79517670287617e-05	Upregulated	Ictalurus punctatus minichromosome maintenance complex component 2 (mcm2), mRNA
XM_017488315.3	2.83205	4.87123	0.00271728	Upregulated	Ictalurus punctatus caspase-3 (LOC108276553), mRNA
NM_001201145.1	2.82431	2.79998	0.000716983	Upregulated	Ictalurus punctatus heme oxygenase (hmox), mRNA
XM_053682086.1	2.81748	5.87501	0.0031029	Upregulated	Ictalurus punctatus carbohydrate sulfotransferase 6 (chst6), mRNA
XM_017476494.3	2.81392	0.777326	0.00503169	Upregulated	Ictalurus punctatus ergosterol biosynthesis 28 homolog (erg28), mRNA
XM_053679183.1	2.80343	5.76992	0.000168174	Upregulated	Ictalurus punctatus kinesin family member 15 (kif15), mRNA
XM_017469126.3	2.80274	4.45443	0.000206877	Upregulated	Ictalurus punctatus cell division cycle associated 7a (cdca7a), mRNA
XM_017471869.3	2.79854	8.26161	7.47568745066725e-05	Upregulated	Ictalurus punctatus peroxiredoxin 1 (prdx1), mRNA
XM_017480639.3	2.79733	7.28643	0.000294644	Upregulated	Ictalurus punctatus cellular retinoic acid binding protein 2, a (crabp2a), mRNA
XM_017475649.3	2.79542	1.98502	0.000555859	Upregulated	Ictalurus punctatus crystallin beta-gamma domain containing 1a (crybg1a), transcript variant X1, mRNA
XM_017460768.3	2.78894	6.3268	6.28653546898223e-05	Upregulated	Ictalurus punctatus uncharacterized si:ch211-11k18.4 (si:ch211-11k18.4), mRNA
XM_017466134.2	2.78165	5.0174	0.015719	Upregulated	Ictalurus punctatus B-type lectin plumieribetin (LOC108264531), mRNA
XM_017487758.3	2.77892	9.30752	0.00010274	Upregulated	Ictalurus punctatus phosphogluconate dehydrogenase (pgd), mRNA
XM_017455769.3	2.77762	3.31561	0.00049227	Upregulated	Ictalurus punctatus uncharacterized protein LOC572032 homolog (si:dkeyp-117h8.4), mRNA
XR_001815882.3	2.76066	-0.78893	0.0268244	Upregulated	Ictalurus punctatus uncharacterized LOC108281080 (LOC108281080), ncRNA
XM_017451241.2	2.75985	-1.02502	0.0292232	Upregulated	Ictalurus punctatus neuropeptide FF receptor 2a (npffr2a), mRNA
XM_017494783.3	2.75721	4.95054	0.00019138	Upregulated	Ictalurus punctatus adrenomedullin 2a (adm2a), mRNA
XM_017488302.3	2.74463	5.22801	6.13769533378371e-05	Upregulated	Ictalurus punctatus sigma non-opioid intracellular receptor 1 (sigmar1), mRNA
XM_017491099.3	2.74292	4.36944	0.00563366	Upregulated	Ictalurus punctatus galactose-3-O-sulfotransferase 2 (LOC108277996), mRNA
XM_017484289.3	2.72187	5.88535	6.11355151498247e-05	Upregulated	Ictalurus punctatus leucine rich repeat containing 59 (lrrc59), mRNA
XM_017459411.3	2.71813	3.7975	4.37070911149584e-05	Upregulated	Ictalurus punctatus MIS12 kinetochore complex component (mis12), mRNA
XM_053683150.1	2.71645	-0.590145	0.00194207	Upregulated	Ictalurus punctatus MARVEL domain containing 3 (marveld3), transcript variant X4, mRNA
XM_017469078.2	2.71622	3.33169	3.30276802888749e-05	Upregulated	Ictalurus punctatus charged multivesicular body protein 2Ba (chmp2ba), transcript variant X1, mRNA
XM_017486154.3	2.70959	4.02673	8.12157021296666e-05	Upregulated	Ictalurus punctatus TopBP1-interacting, checkpoint, and replication regulator (ticrr), mRNA
XM_017480581.3	2.70489	2.6901	0.000803425	Upregulated	Ictalurus punctatus high mobility group AT-hook 2b (si:ch211-161c3.6), mRNA
XM_017468103.3	2.7017	7.26824	0.000235032	Upregulated	Ictalurus punctatus lipase, endothelial (lipg), mRNA
XM_017478780.3	2.69362	1.3354	0.000534455	Upregulated	Ictalurus punctatus StAR-related lipid transfer (START) domain containing 5 (stard5), mRNA
XM_017473325.3	2.69068	4.28211	0.000338468	Upregulated	Ictalurus punctatus centromere protein I (cenpi), mRNA
NM_001200579.1	2.6802	4.96592	0.000260191	Upregulated	Ictalurus punctatus thymidine kinase 1, soluble (tk1), mRNA
XM_017492436.2	2.67837	5.49077	0.000182091	Upregulated	Ictalurus punctatus kinesin family member 4 (kif4), mRNA
XM_017489834.3	2.67698	2.99727	0.00598892	Upregulated	Ictalurus punctatus uncharacterized protein LOC641564 homolog (zgc:123295), mRNA
XM_017489983.3	2.67477	9.32851	0.000239658	Upregulated	Ictalurus punctatus nucleophosmin 1a (npm1a), mRNA
XM_017480790.3	2.67309	3.34079	6.16152746701438e-05	Upregulated	Ictalurus punctatus E2F transcription factor 3 (e2f3), mRNA
XM_017496062.3	2.66291	6.39012	0.000225156	Upregulated	Ictalurus punctatus non-SMC condensin I complex, subunit D2 (ncapd2), mRNA
XM_017487115.2	2.63836	9.87776	2.90815522278696e-05	Upregulated	Ictalurus punctatus tubulin alpha-1C chain (LOC128628657), mRNA
XM_017461811.3	2.62227	7.14036	0.00515659	Upregulated	Ictalurus punctatus leukotriene B4 receptor (ltb4r), mRNA
XM_053683749.1	2.61798	3.82012	0.000216638	Upregulated	Ictalurus punctatus RAD54 like (rad54l), mRNA
XM_017490051.3	2.61373	4.01655	0.00065753	Upregulated	Ictalurus punctatus DEP domain containing 1B (depdc1b), mRNA
XM_017480505.3	2.60663	6.68799	0.0101202	Upregulated	Ictalurus punctatus uncharacterized si:dkey-195m11.11 (si:dkey-195m11.11), mRNA
XM_017450562.3	2.60524	4.66024	6.11355151498247e-05	Upregulated	Ictalurus punctatus canopy FGF signaling regulator 2 (cnpy2), mRNA
XM_017455600.3	2.59982	2.6334	0.00310587	Upregulated	Ictalurus punctatus uncharacterized LOC108257670 (LOC108257670), mRNA
NM_001200433.1	2.59871	4.19958	9.90991415472235e-05	Upregulated	Ictalurus punctatus tRNA methyltransferase 61A (trmt61a), mRNA
XM_017491993.3	2.59473	0.541101	0.0320878	Upregulated	Ictalurus punctatus ovo-like zinc finger 1b (ovol1b), mRNA
XM_017469365.2	2.59423	9.56639	3.30276802888749e-05	Upregulated	Ictalurus punctatus heat shock 60 protein 1 (hspd1), mRNA
XM_017474327.3	2.5894	5.31922	0.000527287	Upregulated	Ictalurus punctatus olfactomedin-4 (LOC108268946), mRNA
XM_017478465.2	2.58549	6.44154	6.84919583306145e-05	Upregulated	Ictalurus punctatus pyrroline-5-carboxylate reductase 1b (pycr1b), mRNA
NM_001200621.1	2.5851	8.09489	0.000544792	Upregulated	Ictalurus punctatus proteasome 20S subunit beta 7 (psmb7), mRNA
XM_017492528.3	2.58347	6.4148	0.000124303	Upregulated	Ictalurus punctatus low density lipoprotein receptor a (ldlra), mRNA
XM_053679980.1	2.58146	4.86138	0.0296034	Upregulated	Ictalurus punctatus uncharacterized LOC108261316 (LOC108261316), mRNA
NM_001278803.1	2.57445	8.60107	3.30276802888749e-05	Upregulated	Ictalurus punctatus protein disulfide isomerase family A, member 6 (pdia6), mRNA
XM_017484466.3	2.57276	3.61251	9.49572347801419e-05	Upregulated	Ictalurus punctatus essential meiotic structure-specific endonuclease 1 (eme1), mRNA
XM_017480109.3	2.56467	5.09465	9.39451817617383e-05	Upregulated	Ictalurus punctatus deoxythymidylate kinase (thymidylate kinase) (dtymk), mRNA
XM_017462468.3	2.55102	2.44676	0.019481	Upregulated	Ictalurus punctatus sp8 transcription factor b (sp8b), mRNA
XM_017469199.3	2.5449	-0.472169	0.00855446	Upregulated	Ictalurus punctatus neurexophilin 2a (nxph2a), mRNA
XM_017484465.3	2.54064	5.59277	6.65524059544923e-05	Upregulated	Ictalurus punctatus mutS homolog 2 (E. coli) (msh2), mRNA
XM_017489901.3	2.53901	3.08049	0.000533659	Upregulated	Ictalurus punctatus spindle and kinetochore associated complex subunit 1 (ska1), mRNA
XM_017463350.3	2.53772	2.35348	0.00093171	Upregulated	Ictalurus punctatus opa interacting protein 5 (oip5), mRNA
XM_017461462.2	2.53574	0.497713	0.0378308	Upregulated	Ictalurus punctatus fibroblast growth factor binding protein 2b (fgfbp2b), mRNA
XM_053683767.1	2.53054	-0.753428	0.021443	Upregulated	Ictalurus punctatus circumsporozoite protein (LOC128628792), mRNA
XM_017464663.3	2.51449	4.58921	0.00079398	Upregulated	Ictalurus punctatus C-X-C motif chemokine 9 (LOC108263637), mRNA
XM_017477971.3	2.50699	4.87551	2.22459458925574e-05	Upregulated	Ictalurus punctatus centromere protein T (cenpt), mRNA
XM_017458712.3	2.48924	8.65295	0.0001079	Upregulated	Ictalurus punctatus proteasome 26S subunit, ATPase 3 (psmc3), mRNA
XM_017450722.3	2.47229	5.11577	0.0291534	Upregulated	Ictalurus punctatus insulin-like growth factor binding protein 6a (igfbp6a), mRNA
XM_017485326.3	2.46914	3.91109	0.0055027	Upregulated	Ictalurus punctatus histone H3-like centromeric protein A (LOC108274877), mRNA
XM_017487760.3	2.46594	3.07477	0.000467122	Upregulated	Ictalurus punctatus ubiquitin-conjugating enzyme E2T (putative) (ube2t), mRNA
XM_017471080.3	2.45698	4.07084	0.000663215	Upregulated	Ictalurus punctatus coiled-coil domain containing 39 (ccdc39), mRNA
XM_017479878.3	2.45552	4.8581	3.30276802888749e-05	Upregulated	Ictalurus punctatus FA complementation group D2 (fancd2), mRNA
NM_001200488.1	2.45534	4.99038	0.000595009	Upregulated	Ictalurus punctatus ubiquitin-conjugating enzyme E2C (ube2c), mRNA
XM_017459206.2	2.455	4.59686	0.000282979	Upregulated	Ictalurus punctatus kinesin family member 18A (kif18a), mRNA
XM_053686104.1	2.45492	4.6557	0.000114949	Upregulated	Ictalurus punctatus DNA primase subunit 1 (prim1), mRNA
XM_047160526.2	2.45453	1.37801	0.00622203	Upregulated	Ictalurus punctatus junctional adhesion molecule-like (LOC124626100), mRNA
XM_017468823.3	2.4496	6.93527	7.51851514459216e-05	Upregulated	Ictalurus punctatus calreticulin (calr), mRNA
XM_017461388.3	2.43739	6.39521	6.41498627682948e-05	Upregulated	Ictalurus punctatus leucine aminopeptidase 3 (lap3), mRNA
XM_017453834.3	2.43068	4.32625	0.000249149	Upregulated	Ictalurus punctatus uncharacterized si:dkey-122a22.2 (si:dkey-122a22.2), mRNA
XM_047156287.2	2.42617	1.15643	0.000251551	Upregulated	Ictalurus punctatus ankyrin and armadillo repeat containing (ankar), mRNA
XM_017482278.3	2.42368	6.30255	0.000152071	Upregulated	Ictalurus punctatus WD repeat domain 12 (wdr12), mRNA
NM_001200084.1	2.41979	8.49014	8.29253214239997e-05	Upregulated	Ictalurus punctatus P1, F-box associated domain containing (nccrp1), mRNA
XM_017457397.3	2.41838	4.42629	0.000192374	Upregulated	Ictalurus punctatus shugoshin 1 (sgo1), mRNA
XM_017455311.3	2.41431	3.99933	0.000232046	Upregulated	Ictalurus punctatus RecQ helicase-like 4 (recql4), mRNA
XM_017477416.3	2.41137	0.0141648	0.0180962	Upregulated	Ictalurus punctatus protein bunched, class 1/class 3/D/E isoforms (LOC108270585), mRNA
XM_017487249.3	2.4108	6.48167	0.00249494	Upregulated	Ictalurus punctatus cytochrome P450 2B4 (LOC108276005), mRNA
XM_047155702.2	2.40656	4.65181	7.48897392835754e-05	Upregulated	Ictalurus punctatus polymerase (DNA directed), alpha 2 (pola2), mRNA
XM_017492198.3	2.39894	6.08633	0.000155159	Upregulated	Ictalurus punctatus programmed cell death 1 ligand 1 (si:ch211-241b2.5), mRNA
XM_053686381.1	2.39809	-0.38839	0.00476767	Upregulated	Ictalurus punctatus cell adhesion molecule DSCAM (LOC108261645), mRNA
XM_017494265.3	2.39525	9.34503	5.18722021564881e-05	Upregulated	Ictalurus punctatus heat shock protein 90, beta (grp94), member 1 (hsp90b1), mRNA
XM_017468573.3	2.39318	3.07586	0.00132496	Upregulated	Ictalurus punctatus uncharacterized LOC108265832 (LOC108265832), mRNA
XM_053686501.1	2.38802	2.97326	0.00102073	Upregulated	Ictalurus punctatus armadillo repeat-containing protein 1-like (LOC128635156), mRNA
NM_001200069.1	2.38767	7.52309	0.00314855	Upregulated	Ictalurus punctatus ADAM metallopeptidase domain 8a (adam8a), mRNA
XM_017465906.3	2.3685	6.77088	5.50538283376836e-05	Upregulated	Ictalurus punctatus nucleoporin 93 (nup93), mRNA
XM_017484062.3	2.36692	4.66148	0.00876861	Upregulated	Ictalurus punctatus solute carrier family 16 member 9b (slc16a9b), mRNA
XM_017457462.3	2.36653	5.44066	0.00059958	Upregulated	Ictalurus punctatus uncharacterized LOC108258663 (LOC108258663), mRNA
XM_017482072.3	2.36467	5.15881	0.00418598	Upregulated	Ictalurus punctatus membrane-spanning 4-domains subfamily A member 4A (LOC108273082), mRNA
XM_017491939.3	2.36209	0.988542	0.000212801	Upregulated	Ictalurus punctatus solute carrier family 45 member 2 (slc45a2), mRNA
XM_017488516.3	2.35907	7.9082	5.92752042900702e-05	Upregulated	Ictalurus punctatus ALG5 dolichyl-phosphate beta-glucosyltransferase (alg5), mRNA
XM_017474655.3	2.35496	6.84739	6.31624446690521e-05	Upregulated	Ictalurus punctatus testis derived transcript (3 LIM domains) (tes), mRNA
XM_017450751.3	2.35187	7.44797	0.000192374	Upregulated	Ictalurus punctatus mesencephalic astrocyte-derived neurotrophic factor (manf), mRNA
XM_053680699.1	2.35149	6.81623	7.69854750666983e-05	Upregulated	Ictalurus punctatus DnaJ heat shock protein family (Hsp40) member B11 (dnajb11), mRNA
XM_017473370.3	2.34905	6.74346	0.000604726	Upregulated	Ictalurus punctatus GAR1 homolog, ribonucleoprotein (gar1), mRNA
XM_017482971.2	2.34634	6.26663	2.22459458925574e-05	Upregulated	Ictalurus punctatus BUB3 mitotic checkpoint protein (bub3), mRNA
XM_053675715.1	2.34571	-0.607422	0.00853123	Upregulated	Ictalurus punctatus spermatogenesis associated 18 (spata18), mRNA
XM_017467775.3	2.34319	4.84742	0.00645773	Upregulated	Ictalurus punctatus solute carrier family 2, facilitated glucose transporter member 6 (LOC108265450), mRNA
XM_017493973.1	2.34306	4.62404	9.62350858285309e-05	Upregulated	Ictalurus punctatus origin recognition complex, subunit 5 (orc5), mRNA
XM_017470729.3	2.34236	1.51022	0.00267154	Upregulated	Ictalurus punctatus thyroid receptor-interacting protein 11 (LOC108266903), transcript variant X1, mRNA
XM_017461093.3	2.34067	4.51995	8.13011169103018e-05	Upregulated	Ictalurus punctatus dCTP pyrophosphatase 1 (dctpp1), mRNA
XM_017458658.3	2.33417	2.88828	9.22969500620046e-05	Upregulated	Ictalurus punctatus homologous recombination factor with OB-fold (hrob), mRNA
XM_017476944.3	2.32434	2.51612	0.000447909	Upregulated	Ictalurus punctatus E2F transcription factor 2 (e2f2), mRNA
XM_053674508.1	2.31939	0.856115	0.0148006	Upregulated	Ictalurus punctatus uncharacterized LOC124626150 (LOC124626150), transcript variant X2, mRNA
XM_017453964.3	2.31912	4.27813	4.03374230233525e-05	Upregulated	Ictalurus punctatus cell division cycle associated 7b (cdca7b), mRNA
XM_017453225.3	2.31687	1.44614	0.0212838	Upregulated	Ictalurus punctatus uncharacterized LOC108256399 (LOC108256399), mRNA
XM_017489231.3	2.31496	2.27431	0.00744905	Upregulated	Ictalurus punctatus kelch-like family member 35 (klhl35), mRNA
XM_017467250.3	2.309	-0.534592	0.017735	Upregulated	Ictalurus punctatus porcupine O-acyltransferase (porcn), mRNA
XM_017483661.3	2.30832	6.84198	0.000135816	Upregulated	Ictalurus punctatus NHP2-like protein 1 (LOC108273948), mRNA
XM_017459498.3	2.30461	4.22001	0.000132541	Upregulated	Ictalurus punctatus leucine-rich repeats and WD repeat domain containing 1 (lrwd1), mRNA
XM_017468721.3	2.30406	11.0617	3.30276802888749e-05	Upregulated	Ictalurus punctatus tubulin, beta 2b (tubb2b), mRNA
XM_017456878.3	2.30342	0.897375	0.0114704	Upregulated	Ictalurus punctatus uncharacterized protein LOC678514 homolog (zgc:136472), mRNA
XM_017450711.2	2.30037	8.89345	2.22459458925574e-05	Upregulated	Ictalurus punctatus tubulin alpha-1B chain (LOC108255063), mRNA
XM_017460228.2	2.2995	8.12267	0.0012447	Upregulated	Ictalurus punctatus sialic acid synthase (LOC108260162), mRNA
XM_017483878.3	2.29853	2.57103	0.00558919	Upregulated	Ictalurus punctatus baculoviral IAP repeat-containing protein 5 (LOC108274059), mRNA
XM_017450966.2	2.29616	6.6152	0.000977567	Upregulated	Ictalurus punctatus MRT4 homolog, ribosome maturation factor (mrto4), mRNA
XM_017486422.3	2.29429	3.26582	0.0001079	Upregulated	Ictalurus punctatus nuclear envelope integral membrane protein 1 (nemp1), mRNA
XM_017491823.3	2.28275	4.90469	3.30276802888749e-05	Upregulated	Ictalurus punctatus deoxynucleoside kinase (zgc:110540), mRNA
XM_017456581.3	2.28062	7.65958	0.000257046	Upregulated	Ictalurus punctatus proteasome 20S subunit alpha 8 (psma8), mRNA
XR_001814938.3	2.27436	4.52464	0.00714884	Upregulated	Ictalurus punctatus uncharacterized LOC108276599 (LOC108276599), ncRNA
XM_017460083.3	2.27423	6.43648	7.11337702944153e-05	Upregulated	Ictalurus punctatus histone H2AX (LOC108260105), mRNA
XM_017476594.3	2.27171	3.41853	0.00137042	Upregulated	Ictalurus punctatus centromere protein O (cenpo), mRNA
NM_001200877.1	2.26998	5.9449	5.16918537461962e-05	Upregulated	Ictalurus punctatus phosphomannomutase 2 (pmm2), mRNA
XM_053676084.1	2.26952	2.23114	0.00128122	Upregulated	Ictalurus punctatus endonuclease domain-containing 1 protein-like (LOC128629190), mRNA
XM_017456179.3	2.26594	7.54311	3.93281504570185e-05	Upregulated	Ictalurus punctatus phenylalanyl-tRNA synthetase subunit alpha (farsa), mRNA
XM_017496215.3	2.26561	9.58078	5.57254883478732e-05	Upregulated	Ictalurus punctatus calreticulin 3b (calr3b), mRNA
XM_017487662.3	2.26508	0.324265	0.00122647	Upregulated	Ictalurus punctatus coiled-coil domain containing 103 (ccdc103), mRNA
XM_017453555.3	2.26265	2.84767	0.000214143	Upregulated	Ictalurus punctatus RAD54 homolog B (rad54b), mRNA
NM_001200619.1	2.2586	4.36951	0.000159177	Upregulated	Ictalurus punctatus chromosome 28 C11orf54 homolog (c28h11orf54), mRNA
XM_017451202.3	2.25805	6.27001	7.48906448888123e-05	Upregulated	Ictalurus punctatus methionine adenosyltransferase II, alpha b (mat2ab), mRNA
XM_017467003.3	2.25791	4.46551	7.27633280741852e-05	Upregulated	Ictalurus punctatus HAUS augmin-like complex, subunit 5 (haus5), mRNA
XR_001815793.3	2.25186	0.624827	0.00271728	Upregulated	Ictalurus punctatus uncharacterized LOC108280553 (LOC108280553), ncRNA
XM_017472285.3	2.2515	7.28589	5.21278542673337e-05	Upregulated	Ictalurus punctatus histone H2A.Z (LOC108267834), mRNA
NM_001201312.1	2.24804	3.69943	0.00101922	Upregulated	Ictalurus punctatus ADP-ribosylation factor-like 4aa (arl4aa), mRNA
XM_053686069.1	2.24372	5.1801	0.0022168	Upregulated	Ictalurus punctatus urokinase plasminogen activator surface receptor (LOC128635099), mRNA
XM_017459675.3	2.23476	7.51661	5.08685742453981e-05	Upregulated	Ictalurus punctatus transcription factor Sox-9-A (LOC108259890), mRNA
XM_017482103.2	2.23224	1.88533	0.000696616	Upregulated	Ictalurus punctatus gastrula zinc finger protein XlCGF7.1 (LOC108273077), transcript variant X2, mRNA
XM_017464781.3	2.2322	4.88917	0.000125719	Upregulated	Ictalurus punctatus dCMP deaminase (dctd), mRNA
XM_017477708.3	2.2185	7.8384	0.00144295	Upregulated	Ictalurus punctatus keratin, type I cytoskeletal 50 kDa (LOC108270790), mRNA
XM_053674577.1	2.21778	5.45083	0.000112394	Upregulated	Ictalurus punctatus polymerase (DNA directed), epsilon (pole), mRNA
XM_017455841.3	2.21488	4.43867	6.13769533378371e-05	Upregulated	Ictalurus punctatus methyltransferase 13, eEF1A lysine and N-terminal methyltransferase (mettl13), mRNA
XM_017476265.3	2.2101	4.21898	0.00013328	Upregulated	Ictalurus punctatus polymerase (DNA directed), epsilon 2 (pole2), mRNA
XM_017461971.3	2.20896	5.60044	3.49527596392464e-05	Upregulated	Ictalurus punctatus N-acetylglutamate synthase (nags), mRNA
XM_017460260.3	2.20855	7.76729	0.00017151	Upregulated	Ictalurus punctatus proteasome 20S subunit beta 6 (psmb6), mRNA
XM_017469027.3	2.20542	6.74526	0.0018648	Upregulated	Ictalurus punctatus pyridoxal (pyridoxine, vitamin B6) kinase a (pdxka), transcript variant X1, mRNA
XM_017460312.3	2.20409	9.54663	0.000130269	Upregulated	Ictalurus punctatus heat shock protein 5 (hspa5), mRNA
XM_017487218.3	2.20408	11.6366	9.47764344883407e-05	Upregulated	Ictalurus punctatus keratin, type I cytoskeletal 18 (LOC108275990), mRNA
XM_017493023.3	2.20126	4.29844	0.00168197	Upregulated	Ictalurus punctatus complement component 7b (c7b), mRNA
XM_053686427.1	2.20095	7.66934	0.0001079	Upregulated	Ictalurus punctatus NSFL1 (p97) cofactor (p47) (nsfl1c), mRNA
XM_017451281.3	2.20091	1.10913	0.00721028	Upregulated	Ictalurus punctatus RAR-related orphan receptor B (rorb), mRNA
XM_017479258.3	2.194	-0.227309	0.0156462	Upregulated	Ictalurus punctatus neurexophilin-2 (LOC108271592), mRNA
XM_017463513.2	2.19367	6.71415	0.000249412	Upregulated	Ictalurus punctatus transforming, acidic coiled-coil containing protein 3 (tacc3), mRNA
XM_017475638.3	2.19301	6.72228	0.000577775	Upregulated	Ictalurus punctatus tetratricopeptide repeat domain 27 (ttc27), mRNA
XM_017484248.3	2.18515	4.68753	3.50291915448308e-05	Upregulated	Ictalurus punctatus LRAT domain containing 1 (lratd1), mRNA
NM_001200452.1	2.1825	4.66974	0.000150495	Upregulated	Ictalurus punctatus inhibitor of growth family, member 5b (ing5b), mRNA
XM_017492112.2	2.18241	4.32886	3.931276823172e-05	Upregulated	Ictalurus punctatus protein arginine methyltransferase 6 (prmt6), mRNA
XM_017474122.3	2.18085	8.02114	0.0018564	Upregulated	Ictalurus punctatus NADPH oxidase 1 (nox1), mRNA
XR_006983465.1	2.17758	-0.466867	0.0090241	Upregulated	Ictalurus punctatus small nucleolar RNA SNORA16B/SNORA16A family (LOC124628783), ncRNA
XM_017460297.3	2.16914	7.52151	0.00182516	Upregulated	Ictalurus punctatus cystatin-B (LOC108260204), mRNA
XM_017460774.3	2.16758	6.77428	5.51618983605087e-05	Upregulated	Ictalurus punctatus RuvB-like AAA ATPase 2 (ruvbl2), mRNA
NM_001201008.1	2.1674	10.4716	0.000168611	Upregulated	Ictalurus punctatus glyceraldehyde-3-phosphate dehydrogenase, spermatogenic (gapdhs), mRNA
XM_017481784.3	2.16264	4.51996	0.000124807	Upregulated	Ictalurus punctatus urotensin-2 receptor 4 (uts2r4), mRNA
XM_017476799.3	2.15636	6.0435	3.33118759251586e-05	Upregulated	Ictalurus punctatus zinc metallopeptidase, STE24 homolog (zmpste24), mRNA
XM_017493046.3	2.15301	5.03489	0.000287018	Upregulated	Ictalurus punctatus deoxycytidine kinase (dck), mRNA
XM_047160277.2	2.15083	-0.201067	0.0191252	Upregulated	Ictalurus punctatus TRAF3 interacting protein 2a (traf3ip2a), transcript variant X3, mRNA
XM_017482167.3	2.15046	7.9742	9.22969500620046e-05	Upregulated	Ictalurus punctatus proteasome 26S subunit, non-ATPase 12 (psmd12), mRNA
XM_017479020.3	2.14662	3.28961	0.0220328	Upregulated	Ictalurus punctatus IL-6 subfamily cytokine M17 (m17), mRNA
XM_017455174.3	2.12579	7.71024	4.40588019027363e-05	Upregulated	Ictalurus punctatus tyrosyl-tRNA synthetase 1 (yars1), mRNA
NM_001201107.2	2.12542	5.77369	0.000139884	Upregulated	Ictalurus punctatus eukaryotic translation initiation factor 2B, subunit 1 alpha (eif2b1), mRNA
XM_017469453.3	2.12338	8.55387	2.22459458925574e-05	Upregulated	Ictalurus punctatus valyl-tRNA synthetase 1 (vars1), mRNA
XM_017460586.3	2.12203	5.68097	0.00366819	Upregulated	Ictalurus punctatus aspartoacylase (aspa), mRNA
XM_017492857.2	2.11211	-0.21908	0.0348261	Upregulated	Ictalurus punctatus ependymin-like 2 (epdl2), mRNA
XM_017459243.3	2.10827	3.91387	3.93281504570185e-05	Upregulated	Ictalurus punctatus chromatin licensing and DNA replication factor 1 (cdt1), mRNA
XM_017450646.3	2.10384	8.57988	3.51278931600976e-05	Upregulated	Ictalurus punctatus ribophorin I (rpn1), mRNA
XM_017479562.3	2.10371	3.8513	0.00265689	Upregulated	Ictalurus punctatus Mov10 RISC complex RNA helicase a (mov10a), transcript variant X1, mRNA
XM_017490052.2	2.10183	8.03875	7.14884695918648e-05	Upregulated	Ictalurus punctatus proliferating cell nuclear antigen (pcna), mRNA
XM_053685231.1	2.1002	2.96596	0.000815833	Upregulated	Ictalurus punctatus DBF4 zinc finger B (dbf4b), mRNA
XM_017460437.3	2.09357	5.29372	3.30276802888749e-05	Upregulated	Ictalurus punctatus bublin coiled coil protein (bbln), mRNA
XM_017451268.3	2.0922	-0.731567	0.0469787	Upregulated	Ictalurus punctatus transmembrane protein 8B (tmem8b), mRNA
XM_017490045.3	2.08967	6.32176	4.21150559510808e-05	Upregulated	Ictalurus punctatus developmentally regulated GTP binding protein 1 (drg1), mRNA
NM_001200734.2	2.08455	4.20608	0.00127855	Upregulated	Ictalurus punctatus DNA replication and sister chromatid cohesion 1 (dscc1), mRNA
XM_017479810.2	2.07914	2.66877	0.0075456	Upregulated	Ictalurus punctatus hydroxysteroid (17-beta) dehydrogenase 7 (hsd17b7), mRNA
XM_017460204.3	2.07908	4.65255	3.30276802888749e-05	Upregulated	Ictalurus punctatus SUMO specific peptidase 3a (senp3a), mRNA
XM_017484616.3	2.07578	4.24402	5.08685742453981e-05	Upregulated	Ictalurus punctatus tyrosyl-tRNA synthetase 2, mitochondrial (yars2), mRNA
XM_017450817.3	2.07452	7.59273	0.000576539	Upregulated	Ictalurus punctatus guanine nucleotide binding protein-like 3 (nucleolar) (gnl3), mRNA
XM_017483627.3	2.07388	0.324764	0.00548879	Upregulated	Ictalurus punctatus protein kinase, membrane associated tyrosine/threonine 1 (pkmyt1), transcript variant X1, mRNA
XM_017466769.3	2.06924	4.38656	0.00798723	Upregulated	Ictalurus punctatus complement C5a receptor 1 (c5ar1), mRNA
NM_001201039.1	2.06635	4.70885	9.18110778362291e-05	Upregulated	Ictalurus punctatus peptidylprolyl isomerase (cyclophilin)-like 1 (ppil1), mRNA
XM_017478380.3	2.05983	3.9132	0.0325329	Upregulated	Ictalurus punctatus sulfotransferase family, cytosolic, 6b, member 1 (sult6b1), transcript variant X2, mRNA
XM_017475971.3	2.0589	7.21414	3.30276802888749e-05	Upregulated	Ictalurus punctatus tryptophanyl-tRNA synthetase 1 (wars1), mRNA
XM_017494096.3	2.05239	5.97961	6.16152746701438e-05	Upregulated	Ictalurus punctatus phosphoglucomutase 3 (pgm3), mRNA
NM_001201320.1	2.05181	6.37746	7.48897392835754e-05	Upregulated	Ictalurus punctatus methylthioadenosine phosphorylase (mtap), mRNA
XM_017486208.3	2.04559	6.59628	0.000416877	Upregulated	Ictalurus punctatus sulfide quinone oxidoreductase (sqor), mRNA
XM_017475843.3	2.0442	6.48293	9.62350858285309e-05	Upregulated	Ictalurus punctatus mitochondrial ribosomal protein S5 (mrps5), mRNA
XM_047156552.2	2.04001	7.65924	0.000164544	Upregulated	Ictalurus punctatus ubiquitin specific peptidase 14 (tRNA-guanine transglycosylase) (usp14), mRNA
XM_017469009.3	2.03976	3.97742	0.000199406	Upregulated	Ictalurus punctatus zinc finger protein 367 (znf367), mRNA
XM_017467357.3	2.03869	4.03458	0.000534455	Upregulated	Ictalurus punctatus actin related protein 5 (actr5), mRNA
XM_017469189.2	2.0358	7.2035	0.0188001	Upregulated	Ictalurus punctatus C-type lectin domain containing 1 (cldc1), mRNA
NM_001200570.1	2.03529	6.33072	7.01870601256475e-05	Upregulated	Ictalurus punctatus small nuclear ribonucleoprotein polypeptide B2 (snrpb2), mRNA
NM_001200577.1	2.0331	7.50102	0.000194498	Upregulated	Ictalurus punctatus proteasome 20S subunit alpha 2b (psma2b), mRNA
XM_017449946.3	2.03242	7.30093	0.000112922	Upregulated	Ictalurus punctatus ATPase family AAA domain containing 3 (atad3), mRNA
XM_017466175.3	2.0307	2.79556	0.000296105	Upregulated	Ictalurus punctatus peptide deformylase, mitochondrial (pdf), mRNA
XM_017456754.3	2.03051	6.31301	8.99132618481906e-05	Upregulated	Ictalurus punctatus proteasome 20S subunit alpha 6b (psma6b), mRNA
XM_017472401.3	2.03024	6.85781	3.30276802888749e-05	Upregulated	Ictalurus punctatus phospholipase A2-activating protein (plaa), mRNA
XM_017479109.3	2.02964	4.99589	0.00971945	Upregulated	Ictalurus punctatus uncharacterized protein LOC559250 homolog (im:7152348), mRNA
XM_053673792.1	2.02782	-0.171666	0.0271083	Upregulated	Ictalurus punctatus G-protein coupled receptor 83 (LOC108280271), mRNA
XM_017453297.3	2.02263	4.07014	0.000126776	Upregulated	Ictalurus punctatus thiamine triphosphatase (thtpa), mRNA
XM_017490498.3	2.02182	2.20258	0.000753501	Upregulated	Ictalurus punctatus eukaryotic translation initiation factor 4 gamma 1 (wu:fb16f03), transcript variant X1, mRNA
XM_017477813.3	2.01878	6.99841	0.000184676	Upregulated	Ictalurus punctatus FtsJ RNA 2'-O-methyltransferase 3 (ftsj3), mRNA
XM_017485631.3	2.01843	4.05522	9.39451817617383e-05	Upregulated	Ictalurus punctatus aarF domain containing kinase 2 (adck2), mRNA
XM_017474262.3	2.0183	4.16715	0.00135588	Upregulated	Ictalurus punctatus RNA polymerase I and III subunit D (polr1d), mRNA
XM_017476528.3	2.01687	7.13258	0.000557264	Upregulated	Ictalurus punctatus NOP2 nucleolar protein homolog (yeast) (nop2), mRNA
XM_017493838.3	2.01675	7.59762	0.000346276	Upregulated	Ictalurus punctatus ABRA C-terminal like (abracl), mRNA
XM_017474329.2	2.01225	5.18827	0.00177928	Upregulated	Ictalurus punctatus olfactomedin-4 (LOC108268948), mRNA
NM_001200795.2	2.00969	3.18451	0.000211573	Upregulated	Ictalurus punctatus meiotic nuclear divisions 1 homolog (S. cerevisiae) (mnd1), mRNA
NM_001201321.1	2.00759	7.85134	6.11355151498247e-05	Upregulated	Ictalurus punctatus KDEL endoplasmic reticulum protein retention receptor 2a (kdelr2a), mRNA
XM_017475949.3	2.00695	5.00406	0.0486741	Upregulated	Ictalurus punctatus cathepsin L (catl), transcript variant X5, mRNA
XM_017469070.3	2.00542	9.08201	0.0013697	Upregulated	Ictalurus punctatus anterior gradient 1 (agr1), mRNA
XM_017466234.3	2.00212	7.78487	0.00121672	Upregulated	Ictalurus punctatus cytochrome b-245 light chain (LOC108264585), mRNA
XM_017451095.3	1.9991	5.0093	5.18722021564881e-05	Upregulated	Ictalurus punctatus cyclin-dependent kinase 2 (cdk2), mRNA
XM_017461351.3	1.99827	7.07027	5.81501654938227e-05	Upregulated	Ictalurus punctatus elongation factor Tu GTP binding domain containing 2 (eftud2), mRNA
XM_053687632.1	1.99497	-0.179189	0.0186004	Upregulated	Ictalurus punctatus HAUS augmin-like complex, subunit 1 (haus1), transcript variant X1, mRNA
XM_017494694.3	1.99295	4.94997	2.90815522278696e-05	Upregulated	Ictalurus punctatus RAD50 interactor 1 (rint1), mRNA
XM_017478774.3	1.99226	7.17151	3.1624700214261e-05	Upregulated	Ictalurus punctatus thimet oligopeptidase 1 (thop1), mRNA
XM_017480378.3	1.99113	6.87453	0.000235032	Upregulated	Ictalurus punctatus SEC61 translocon subunit alpha 1, like (sec61a1l), mRNA
XM_017453059.3	1.99068	3.14908	0.0396093	Upregulated	Ictalurus punctatus squalene epoxidase a (sqlea), mRNA
NM_001201037.1	1.9854	4.06487	5.18722021564881e-05	Upregulated	Ictalurus punctatus HD domain containing 2 (hddc2), mRNA
XM_017450431.3	1.98243	4.5621	0.000648849	Upregulated	Ictalurus punctatus coiled-coil-helix-coiled-coil-helix domain containing 4a (chchd4a), mRNA
XM_017489757.3	1.98063	6.97639	0.000121355	Upregulated	Ictalurus punctatus stomatin (EPB72)-like 2 (stoml2), mRNA
XM_053687326.1	1.97962	5.45391	6.11355151498247e-05	Upregulated	Ictalurus punctatus caseinolytic peptidase B protein homolog (LOC108261209), mRNA
XR_008397257.1	1.97371	-0.316081	0.0332679	Upregulated	Ictalurus punctatus uncharacterized LOC128634075 (LOC128634075), ncRNA
XM_017486148.1	1.97091	4.94244	9.85039318357117e-05	Upregulated	Ictalurus punctatus cAMP-regulated phosphoprotein 19b (arpp19b), mRNA
XM_017466931.3	1.97086	6.73426	7.7367044281933e-05	Upregulated	Ictalurus punctatus malectin (mlec), mRNA
XR_006983789.2	1.96868	0.978172	0.00454457	Upregulated	Ictalurus punctatus uncharacterized LOC108276082 (LOC108276082), ncRNA
XM_053683745.1	1.9682	6.60819	0.000247514	Upregulated	Ictalurus punctatus Ts translation elongation factor, mitochondrial (tsfm), mRNA
XM_017455062.3	1.96489	7.17925	2.22459458925574e-05	Upregulated	Ictalurus punctatus retinoblastoma binding protein 4 (rbbp4), mRNA
XM_017489376.3	1.96394	4.26996	0.000967431	Upregulated	Ictalurus punctatus ribosomal oxygenase 2 (riox2), mRNA
NM_001200701.1	1.96199	-0.651484	0.0154025	Upregulated	Ictalurus punctatus fibroblast growth factor 1a (fgf1a), mRNA
XM_017468062.3	1.96135	5.42413	3.395609573523e-05	Upregulated	Ictalurus punctatus polymerase (DNA directed), delta 2, regulatory subunit (pold2), mRNA
XM_017452897.3	1.96087	8.26502	0.000244595	Upregulated	Ictalurus punctatus fibrillarin (fbl), mRNA
XM_017453016.3	1.95989	4.7301	0.000594429	Upregulated	Ictalurus punctatus ATPase H+/K+ transporting subunit alpha (LOC108256310), mRNA
XM_017483254.3	1.95857	7.79074	8.12157021296666e-05	Upregulated	Ictalurus punctatus N-ethylmaleimide-sensitive factor b (nsfb), mRNA
XM_017487648.3	1.95599	4.13514	0.0015384	Upregulated	Ictalurus punctatus centromere protein W (cenpw), mRNA
XM_053688534.1	1.95482	5.88256	2.22459458925574e-05	Upregulated	Ictalurus punctatus abhydrolase domain containing 18 (abhd18), mRNA
XR_001813592.2	1.9518	-0.343193	0.0182273	Upregulated	Ictalurus punctatus uncharacterized LOC108269947 (LOC108269947), ncRNA
XM_017452629.3	1.95027	6.98401	3.49527596392464e-05	Upregulated	Ictalurus punctatus solute carrier family 35 member B1 (slc35b1), mRNA
XM_017472609.3	1.94862	5.22228	0.0220052	Upregulated	Ictalurus punctatus chemokine (C-X-C motif) ligand 19 (cxcl19), mRNA
XM_017451049.3	1.94853	6.69676	2.22459458925574e-05	Upregulated	Ictalurus punctatus tubulin alpha-1A chain (LOC108255233), mRNA
XM_017458040.3	1.94444	7.44505	0.000536464	Upregulated	Ictalurus punctatus PWP2 small subunit processome component (pwp2h), mRNA
XM_017464777.3	1.94232	5.40715	0.00308076	Upregulated	Ictalurus punctatus desumoylating isopeptidase 2 (desi2), mRNA
XM_017474754.3	1.94134	5.90611	0.000728881	Upregulated	Ictalurus punctatus mixed lineage kinase domain like pseudokinase (LOC108269146), mRNA
XM_053679336.1	1.9412	4.0931	0.000530298	Upregulated	Ictalurus punctatus uncharacterized LOC128631793 (LOC128631793), mRNA
XM_017491065.3	1.94116	6.20854	7.38589279522434e-05	Upregulated	Ictalurus punctatus SUMO1 activating enzyme subunit 1 (sae1), mRNA
XM_017493109.3	1.94074	7.19261	0.00107649	Upregulated	Ictalurus punctatus brix domain containing 2 (bxdc2), mRNA
XM_017491845.3	1.93755	6.73217	0.000155159	Upregulated	Ictalurus punctatus small nuclear ribonucleoprotein D3 polypeptide, like (snrpd3l), mRNA
XM_017455209.3	1.93736	6.6661	0.000319561	Upregulated	Ictalurus punctatus BOP1 ribosomal biogenesis factor (bop1), mRNA
XM_017479143.3	1.93641	6.04688	3.66282520438323e-05	Upregulated	Ictalurus punctatus small nuclear ribonucleoprotein polypeptide C (snrpc), mRNA
XM_017451677.3	1.9343	8.62169	0.000215415	Upregulated	Ictalurus punctatus RAN binding protein 1 (ranbp1), mRNA
NM_001201149.1	1.93103	7.24986	0.000748258	Upregulated	Ictalurus punctatus heat shock 10 protein 1 (hspe1), mRNA
XM_017487804.3	1.93102	1.09327	0.0115106	Upregulated	Ictalurus punctatus myosin light chain kinase 2 (mylk2), mRNA
XM_017457373.3	1.92735	6.805	2.22459458925574e-05	Upregulated	Ictalurus punctatus nucleoporin 133 (nup133), mRNA
XM_017460751.3	1.92724	3.69801	0.000248494	Upregulated	Ictalurus punctatus HAUS augmin-like complex, subunit 4 (haus4), mRNA
XM_047160659.2	1.92335	7.07037	0.000841808	Upregulated	Ictalurus punctatus pumilio RNA-binding family member 3 (pum3), mRNA
XM_053686952.1	1.92303	5.93816	2.22459458925574e-05	Upregulated	Ictalurus punctatus peptidylprolyl isomerase domain and WD repeat containing 1 (ppwd1), mRNA
XM_017490502.3	1.92093	9.00784	8.05630406736783e-05	Upregulated	Ictalurus punctatus proteasome 26S subunit ubiquitin receptor, non-ATPase 2 (psmd2), mRNA
XM_017494050.2	1.92061	6.94122	0.000265112	Upregulated	Ictalurus punctatus UTP20 small subunit processome component (utp20), mRNA
NM_001200390.2	1.9143	8.07909	0.000113635	Upregulated	Ictalurus punctatus signal sequence receptor, gamma (ssr3), mRNA
XM_017496269.3	1.91068	4.14661	0.000666047	Upregulated	Ictalurus punctatus cytochrome b-c1 complex subunit 6, mitochondrial (LOC108280833), mRNA
XM_017460075.3	1.91025	7.42278	0.00102734	Upregulated	Ictalurus punctatus complement component 1, q subcomponent binding protein (c1qbp), mRNA
XM_017451436.3	1.91022	6.4265	0.000180417	Upregulated	Ictalurus punctatus nucleolar protein 6 (RNA-associated) (nol6), mRNA
XM_017481115.3	1.90996	0.797915	0.0151966	Upregulated	Ictalurus punctatus transcription intermediary factor 1-beta (LOC108272619), mRNA
XM_017496063.3	1.90777	1.801	0.000611073	Upregulated	Ictalurus punctatus endothelin converting enzyme 2a (ece2a), mRNA
XM_017465766.3	1.90763	6.69098	3.30276802888749e-05	Upregulated	Ictalurus punctatus small nuclear ribonucleoprotein polypeptide A (snrpa), mRNA
XM_017451272.3	1.90548	0.770806	0.00974544	Upregulated	Ictalurus punctatus NMDA receptor synaptonuclear signaling and neuronal migration factor b (nsmfb), mRNA
NM_001201265.1	1.90507	7.67175	0.000197637	Upregulated	Ictalurus punctatus proteasome 26S subunit, non-ATPase 6 (psmd6), mRNA
XM_053678674.1	1.89995	5.5936	0.00473055	Upregulated	Ictalurus punctatus eukaryotic translation initiation factor 4E family member 1c (eif4e1c), transcript variant X1, mRNA
XM_017463920.3	1.89499	2.57311	0.000945307	Upregulated	Ictalurus punctatus methyltransferase like 18 (mettl18), mRNA
XM_017494665.3	1.8943	6.51676	9.75765341523795e-05	Upregulated	Ictalurus punctatus heat shock protein 14 (hspa14), mRNA
XM_017471431.3	1.89424	4.30825	4.08343277861072e-05	Upregulated	Ictalurus punctatus transmembrane protein 53 (tmem53), mRNA
XM_017490305.3	1.8929	5.85862	9.62350858285309e-05	Upregulated	Ictalurus punctatus translocase of inner mitochondrial membrane 50 homolog (S. cerevisiae) (timm50), mRNA
XM_053677092.1	1.89221	6.06408	0.000167956	Upregulated	Ictalurus punctatus ubiquitin-fold modifier conjugating enzyme 1 (ufc1), mRNA
XM_017494430.3	1.89045	6.31886	0.000534455	Upregulated	Ictalurus punctatus chromosome 19 C11orf98 homolog (c19h11orf98), mRNA
XM_017486112.3	1.88896	4.20526	0.0280789	Upregulated	Ictalurus punctatus fibulin 1 (fbln1), transcript variant X3, mRNA
NM_001201234.1	1.88851	7.84202	0.000415146	Upregulated	Ictalurus punctatus proteasome 20S subunit beta 3 (psmb3), mRNA
XM_017476697.2	1.88621	7.90954	2.60911437474754e-05	Upregulated	Ictalurus punctatus ATPase, H+ transporting, lysosomal, V1 subunit B, member a (atp6v1ba), mRNA
XM_053681789.1	1.88473	2.13506	0.00206055	Upregulated	Ictalurus punctatus glucosidase, beta, acid 3 (gba3), mRNA
XM_017487595.3	1.88337	6.18815	0.000708006	Upregulated	Ictalurus punctatus solute carrier family 17 member 9b (slc17a9b), mRNA
XM_017453451.3	1.87948	3.99008	0.000149701	Upregulated	Ictalurus punctatus ribonuclease P/MRP 38 subunit (rpp38), mRNA
XM_017485286.2	1.87831	6.07804	0.00774061	Upregulated	Ictalurus punctatus uncharacterized LOC108274852 (LOC108274852), mRNA
XM_017464253.3	1.87649	5.08585	0.000702063	Upregulated	Ictalurus punctatus mutS homolog 6 (E. coli) (msh6), mRNA
XM_017459849.3	1.87273	4.03323	0.00142993	Upregulated	Ictalurus punctatus UDP-glucuronosyltransferase 2C1 (LOC108259978), transcript variant X2, mRNA
XM_017470772.3	1.86572	6.37103	0.000502326	Upregulated	Ictalurus punctatus glutamate-rich WD repeat containing 1 (grwd1), mRNA
XM_017487289.3	1.86448	8.90632	0.000110548	Upregulated	Ictalurus punctatus proliferation-associated 2G4, b (pa2g4b), mRNA
XM_017454141.3	1.85803	5.98312	0.000144468	Upregulated	Ictalurus punctatus mitochondrial ribosomal protein L12 (mrpl12), mRNA
XM_017461755.3	1.85715	6.38154	5.18722021564881e-05	Upregulated	Ictalurus punctatus transmembrane protein 144a (tmem144a), mRNA
XM_017455128.2	1.8549	7.41241	0.000244416	Upregulated	Ictalurus punctatus eukaryotic translation initiation factor 3, subunit E, b (eif3eb), mRNA
XM_017460693.3	1.85269	6.65212	0.000209717	Upregulated	Ictalurus punctatus WD repeat domain 36 (wdr36), mRNA
XM_017460690.3	1.84844	6.97021	0.000209594	Upregulated	Ictalurus punctatus DEAD (Asp-Glu-Ala-Asp) box polypeptide 54 (ddx54), mRNA
XM_017485369.3	1.84766	6.81274	0.000211581	Upregulated	Ictalurus punctatus solute carrier family 49 member 3 (slc49a3), mRNA
XM_017478804.3	1.84458	7.67627	0.000225156	Upregulated	Ictalurus punctatus proteasome 26S subunit, non-ATPase 7 (psmd7), mRNA
XM_017476487.3	1.84328	8.85695	0.000260191	Upregulated	Ictalurus punctatus proteasome 26S subunit, ATPase 1a (psmc1a), mRNA
XM_053675658.1	1.84169	6.82892	5.81501654938227e-05	Upregulated	Ictalurus punctatus methylenetetrahydrofolate dehydrogenase (NADP+ dependent) 1 like (mthfd1l), mRNA
NM_001201141.1	1.84142	6.47044	0.000131271	Upregulated	Ictalurus punctatus FKBP prolyl isomerase 2 (fkbp2), mRNA
XM_017475076.3	1.8363	5.82191	5.18722021564881e-05	Upregulated	Ictalurus punctatus solute carrier family 26 member 2 (slc26a2), mRNA
XM_017473140.3	1.83589	7.20812	0.00046343	Upregulated	Ictalurus punctatus EBNA1 binding protein 2 (ebna1bp2), mRNA
XM_017471368.3	1.83485	6.8623	0.000211581	Upregulated	Ictalurus punctatus protein arginine methyltransferase 5 (prmt5), mRNA
XM_017491878.3	1.83445	2.1369	0.00506767	Upregulated	Ictalurus punctatus hepatitis A virus cellular receptor 1 (havcr1), mRNA
XM_017474972.3	1.83248	5.89506	0.000110142	Upregulated	Ictalurus punctatus mitochondrial ribosomal protein L11 (mrpl11), mRNA
XM_017496066.3	1.83057	6.58468	3.66282520438323e-05	Upregulated	Ictalurus punctatus short chain dehydrogenase/reductase family 16C, member 5a (sdr16c5a), mRNA
XM_017470645.3	1.82622	6.93479	0.000638494	Upregulated	Ictalurus punctatus ribosomal RNA processing 1 (rrp1), mRNA
XM_017486861.3	1.82577	8.85269	5.07398057207528e-05	Upregulated	Ictalurus punctatus dolichyl-diphosphooligosaccharide--protein glycosyltransferase subunit (non-catalytic) (ddost), mRNA
XM_017470328.2	1.82443	6.9965	0.000864055	Upregulated	Ictalurus punctatus WD repeat domain 3 (wdr3), mRNA
XM_017478553.3	1.82273	6.15844	0.000225156	Upregulated	Ictalurus punctatus myeloid-derived growth factor (mydgf), mRNA
NM_001200432.1	1.81875	4.54203	0.00032453	Upregulated	Ictalurus punctatus methyltransferase 1, tRNA methylguanosine (mettl1), mRNA
NM_001200676.1	1.81472	5.54712	0.00021675	Upregulated	Ictalurus punctatus translocase of inner mitochondrial membrane 10 homolog (yeast) (timm10), mRNA; nuclear gene for mitochondrial product
XM_017476159.3	1.81064	7.16829	0.000184529	Upregulated	Ictalurus punctatus guanine nucleotide binding protein-like 2 (nucleolar) (gnl2), mRNA
XM_017481878.3	1.80783	8.92495	0.000379038	Upregulated	Ictalurus punctatus S100 calcium binding protein U (s100u), mRNA
XM_017453892.3	1.80735	9.22872	8.13011169103018e-05	Upregulated	Ictalurus punctatus synapse differentiation-inducing gene protein 1 (LOC108256728), mRNA
NM_001200403.1	1.80712	8.03317	0.000422462	Upregulated	Ictalurus punctatus proteasome 26S subunit, non-ATPase 13 (psmd13), mRNA
XM_053677360.1	1.80531	-0.0877387	0.0486939	Upregulated	Ictalurus punctatus coiled-coil domain-containing protein 1-like (LOC128629406), mRNA
XM_017467480.3	1.80478	4.43402	0.000342554	Upregulated	Ictalurus punctatus GINS complex subunit 4 (Sld5 homolog) (gins4), mRNA
XM_017450989.3	1.80287	6.36685	0.000348827	Upregulated	Ictalurus punctatus UTP3 small subunit processome component (utp3), mRNA
XM_017493842.3	1.79614	7.90383	5.81501654938227e-05	Upregulated	Ictalurus punctatus staphylococcal nuclease and tudor domain containing 1 (snd1), mRNA
XM_017456899.2	1.79323	2.42386	0.000538196	Upregulated	Ictalurus punctatus lipoyltransferase 1 (lipt1), mRNA
XM_017455297.3	1.79107	7.49956	5.50538283376836e-05	Upregulated	Ictalurus punctatus interleukin enhancer binding factor 2 (ilf2), mRNA
NM_001201224.1	1.78626	6.94613	8.41443602979451e-05	Upregulated	Ictalurus punctatus mitochondrial ribosomal protein L16 (mrpl16), mRNA
XM_017458790.3	1.7859	7.23178	0.000455051	Upregulated	Ictalurus punctatus huntingtin interacting protein K (hypk), mRNA
XM_017496092.3	1.78563	7.33429	0.000174257	Upregulated	Ictalurus punctatus protein phosphatase 5, catalytic subunit (ppp5c), mRNA
XM_017450250.3	1.78487	5.33413	0.00176087	Upregulated	Ictalurus punctatus ArfGAP with coiled-coil, ankyrin repeat and PH domains 3b (acap3b), transcript variant X2, mRNA
XM_017492815.2	1.7813	8.0417	2.22459458925574e-05	Upregulated	Ictalurus punctatus leucyl-tRNA synthetase 1b (lars1b), mRNA
XM_017470654.3	1.77874	3.79463	0.000215415	Upregulated	Ictalurus punctatus ATP-binding cassette, sub-family B (MDR/TAP), member 6b (abcb6b), mRNA
XM_017486804.3	1.77861	7.94957	9.18110778362291e-05	Upregulated	Ictalurus punctatus ATP-binding cassette, sub-family E (OABP), member 1 (abce1), mRNA
XM_053679503.1	1.77543	1.82112	0.00968908	Upregulated	Ictalurus punctatus dynein, axonemal, heavy chain 5 (dnah5), mRNA
NM_001200180.1	1.77538	7.86571	7.25863029359747e-05	Upregulated	Ictalurus punctatus calnexin (canx), mRNA
XM_017479836.3	1.77533	6.52439	3.931276823172e-05	Upregulated	Ictalurus punctatus actin-like 6A (actl6a), mRNA
XM_017481234.2	1.77421	8.39738	0.000162193	Upregulated	Ictalurus punctatus proteasome 26S subunit ubiquitin receptor, non-ATPase 4a (psmd4a), mRNA
XM_053675971.1	1.77224	1.20639	0.0361282	Upregulated	Ictalurus punctatus uncharacterized LOC124626037 (LOC124626037), mRNA
NM_001329328.1	1.77206	3.94965	0.000203107	Upregulated	Ictalurus punctatus tetratricopeptide repeat domain 9C (ttc9c), mRNA
XM_017460808.3	1.76841	5.95251	0.00118817	Upregulated	Ictalurus punctatus exosome component 9 (exosc9), mRNA
NM_001200905.1	1.76775	4.1727	0.00072763	Upregulated	Ictalurus punctatus inosine triphosphatase (nucleoside triphosphate pyrophosphatase) (itpa), mRNA
NM_001200518.1	1.76702	8.47443	0.000265112	Upregulated	Ictalurus punctatus proteasome 20S subunit alpha 3 (psma3), mRNA
XM_017451519.3	1.76581	6.55173	0.0301265	Upregulated	Ictalurus punctatus chemokine (C-C motif) ligand 19a, tandem duplicate 1 (ccl19a.1), mRNA
XM_017472749.3	1.76568	8.39884	0.000409634	Upregulated	Ictalurus punctatus proteasome 20S subunit beta 5 (psmb5), mRNA
XM_017479959.3	1.76558	7.26811	0.000818941	Upregulated	Ictalurus punctatus DEAD (Asp-Glu-Ala-Asp) box polypeptide 27 (ddx27), mRNA
XM_017484043.3	1.76446	8.18559	0.000201986	Upregulated	Ictalurus punctatus proteasome 26S subunit, non-ATPase 11b (psmd11b), mRNA
NM_001200593.1	1.76175	7.50964	6.94702618866973e-05	Upregulated	Ictalurus punctatus SEC13 homolog, nuclear pore and COPII coat complex component (sec13), mRNA
XM_017485751.3	1.76097	6.97436	0.000301606	Upregulated	Ictalurus punctatus DnaJ (Hsp40) homolog, subfamily C, member 2 (dnajc2), mRNA
XM_017494871.3	1.76082	4.86171	0.00189854	Upregulated	Ictalurus punctatus single-stranded DNA binding protein 1 (ssbp1), mRNA
XM_017481148.3	1.7602	10.121	6.11355151498247e-05	Upregulated	Ictalurus punctatus prolyl 4-hydroxylase, beta polypeptide (p4hb), mRNA
XM_017455965.3	1.75977	5.95778	0.000173827	Upregulated	Ictalurus punctatus NUS1 dehydrodolichyl diphosphate synthase subunit (nus1), mRNA
XM_017493323.2	1.75803	7.87815	3.30276802888749e-05	Upregulated	Ictalurus punctatus arginyl-tRNA synthetase 1 (rars1), mRNA
XM_017455233.3	1.75738	6.80076	7.54143702781548e-05	Upregulated	Ictalurus punctatus nfe2 like bZIP transcription factor 3 (nfe2l3), mRNA
NM_001200442.1	1.75699	6.55699	0.000301606	Upregulated	Ictalurus punctatus WD repeat domain 77 (wdr77), mRNA
XM_017469877.3	1.75608	4.23411	0.000192374	Upregulated	Ictalurus punctatus mitochondrial chaperone BCS1 (LOC108266488), mRNA
XM_017485987.3	1.75552	4.26824	0.000305352	Upregulated	Ictalurus punctatus fin bud initiation factor a (fibina), mRNA
XM_017483740.3	1.75462	6.81364	0.00023277	Upregulated	Ictalurus punctatus translocase of outer mitochondrial membrane 22 homolog (yeast) (tomm22), mRNA
XM_053688411.1	1.75333	2.34496	0.00604809	Upregulated	Ictalurus punctatus myelin-associated glycoprotein (LOC124629234), mRNA
XM_017487508.3	1.74958	3.31711	0.000529548	Upregulated	Ictalurus punctatus dimethylarginine dimethylaminohydrolase 1 (ddah1), transcript variant X1, mRNA
XM_017469774.3	1.7458	5.9475	0.00038022	Upregulated	Ictalurus punctatus uridine monophosphate synthetase (umps), mRNA
XM_053684970.1	1.74539	-0.0132087	0.0271862	Upregulated	Ictalurus punctatus E3 SUMO-protein ligase ZBED1-like (LOC128634444), mRNA
XM_017454891.3	1.74486	8.32925	0.000197762	Upregulated	Ictalurus punctatus proteasome 26S subunit, non-ATPase 3 (psmd3), mRNA
XM_017492316.3	1.74422	6.32152	0.00156621	Upregulated	Ictalurus punctatus dynein light chain 2, cytoplasmic (LOC108278758), mRNA
XM_017454896.3	1.74361	7.41325	7.38589279522434e-05	Upregulated	Ictalurus punctatus DNA (cytosine-5-)-methyltransferase 1 (dnmt1), mRNA
XM_017464729.3	1.74327	7.37164	3.30276802888749e-05	Upregulated	Ictalurus punctatus SWI/SNF related, matrix associated, actin dependent regulator of chromatin, subfamily a, member 5 (smarca5), mRNA
NM_001200971.1	1.74316	5.32354	0.000371889	Upregulated	Ictalurus punctatus nudix (nucleoside diphosphate linked moiety X)-type motif 5 (nudt5), mRNA
XM_017454167.3	1.7431	5.64312	7.0561726979119e-05	Upregulated	Ictalurus punctatus nucleoporin 43 (nup43), mRNA
XM_017490774.3	1.74307	6.85686	0.000235025	Upregulated	Ictalurus punctatus bleomycin hydrolase (blmh), mRNA
XM_017464692.3	1.74169	6.52073	4.93695512431923e-05	Upregulated	Ictalurus punctatus low density lipoprotein receptor-related protein associated protein 1 (lrpap1), mRNA
XM_017471356.3	1.73957	5.37429	0.000130269	Upregulated	Ictalurus punctatus exosome component 4 (exosc4), mRNA
XM_017456365.3	1.7389	6.76415	0.00034851	Upregulated	Ictalurus punctatus transducin beta like 3 (tbl3), mRNA
XM_017459745.3	1.7389	4.90765	0.0011769	Upregulated	Ictalurus punctatus B-box and SPRY domain containing (bspry), mRNA
XM_053687297.1	1.73858	8.12294	4.03865109426512e-05	Upregulated	Ictalurus punctatus actin related protein 2/3 complex, subunit 5A (arpc5a), mRNA
NM_001200534.2	1.73822	6.94154	0.000159835	Upregulated	Ictalurus punctatus oligosaccharyltransferase complex subunit (ostc), mRNA
XM_053677896.1	1.73812	7.64654	2.22459458925574e-05	Upregulated	Ictalurus punctatus nucleoporin 205 (nup205), mRNA
XM_017473433.3	1.73485	4.37568	0.00558171	Upregulated	Ictalurus punctatus interferon stimulated exonuclease gene (isg20), mRNA
XM_017483303.3	1.73347	2.62397	0.000577775	Upregulated	Ictalurus punctatus BRCA1 DNA repair associated (LOC108273781), transcript variant X1, mRNA
XM_017477616.3	1.73242	4.46935	0.000135816	Upregulated	Ictalurus punctatus regulator of telomere elongation helicase 1 (rtel1), mRNA
XM_017484618.3	1.73089	4.97577	0.000683717	Upregulated	Ictalurus punctatus BCL2 interacting protein 1a (bnip1a), mRNA
XM_017467680.2	1.72739	8.93716	0.000168771	Upregulated	Ictalurus punctatus eukaryotic translation initiation factor 2, subunit 2 beta (eif2s2), mRNA
XM_017485500.3	1.72732	5.26599	9.62350858285309e-05	Upregulated	Ictalurus punctatus ring finger and WD repeat domain 3 (rfwd3), mRNA
XM_017474487.3	1.72353	4.16262	0.000192374	Upregulated	Ictalurus punctatus serine-rich adhesin for platelets (si:ch211-126c2.4), mRNA
XM_017482373.3	1.72211	7.20656	6.11355151498247e-05	Upregulated	Ictalurus punctatus nodal modulator (nomo), mRNA
XM_017487214.3	1.72031	6.74986	0.000121379	Upregulated	Ictalurus punctatus chromobox homolog 5 (HP1 alpha homolog, Drosophila) (cbx5), mRNA
NM_001201236.2	1.71726	7.64169	0.000665788	Upregulated	Ictalurus punctatus proteasome 20S subunit beta 2 (psmb2), mRNA
XM_017480781.3	1.71692	1.21294	0.00252171	Upregulated	Ictalurus punctatus lysophosphatidylcholine acyltransferase 1 (LOC108272386), mRNA
XM_017452265.3	1.7165	10.0632	0.00013606	Upregulated	Ictalurus punctatus valosin containing protein (vcp), mRNA
XM_017469121.3	1.71639	6.73058	0.0222292	Upregulated	Ictalurus punctatus interleukin-1 receptor type 2 (LOC108266111), mRNA
XM_017482400.3	1.71551	6.52414	9.62350858285309e-05	Upregulated	Ictalurus punctatus angio-associated, migratory cell protein (aamp), mRNA
XM_017452494.3	1.71481	6.3131	6.16152746701438e-05	Upregulated	Ictalurus punctatus lectin, mannose-binding 2-like b (lman2lb), mRNA
XM_017495466.3	1.71474	6.13521	3.30276802888749e-05	Upregulated	Ictalurus punctatus mitochondrial ribosomal protein L37 (mrpl37), mRNA
XM_017460386.3	1.7126	1.78946	0.00192492	Upregulated	Ictalurus punctatus transmembrane protein 150Ab (tmem150ab), mRNA
XM_017485723.3	1.71259	-0.567583	0.0140758	Upregulated	Ictalurus punctatus TBC1 domain family, member 2B (tbc1d2b), transcript variant X1, mRNA
XM_017492434.3	1.71226	8.13885	0.000143185	Upregulated	Ictalurus punctatus hydroxysteroid (17-beta) dehydrogenase 14 (hsd17b14), mRNA
NM_001200858.2	1.71186	5.6927	0.00161614	Upregulated	Ictalurus punctatus PRELI domain containing 3 (prelid3b), mRNA
XM_017468384.3	1.71019	6.32758	0.000235032	Upregulated	Ictalurus punctatus coproporphyrinogen oxidase (cpox), mRNA
XM_017453826.3	1.70884	2.98701	0.0463581	Upregulated	Ictalurus punctatus free fatty acid receptor 2 (LOC108256693), mRNA
XM_017494798.3	1.70874	5.48857	0.000798132	Upregulated	Ictalurus punctatus tubulin tyrosine ligase-like family, member 12 (ttll12), mRNA
XM_017459807.2	1.70852	4.79245	6.32489632112885e-05	Upregulated	Ictalurus punctatus DnaJ (Hsp40) homolog, subfamily C, member 25 (dnajc25), mRNA
NM_001200408.1	1.70843	7.45727	0.000184676	Upregulated	Ictalurus punctatus eukaryotic translation initiation factor 2, subunit 1 alpha b (eif2s1b), mRNA
XM_017480033.3	1.70811	8.70587	7.25863029359747e-05	Upregulated	Ictalurus punctatus thioredoxin reductase 3 (txnrd3), mRNA
XM_017469760.3	1.70784	1.7161	0.00548968	Upregulated	Ictalurus punctatus chemokine (C-X-C motif) receptor 2 (cxcr2), mRNA
NM_001201223.2	1.7076	5.8362	0.00061973	Upregulated	Ictalurus punctatus SRP receptor subunit beta (srprb), mRNA
XM_017452242.3	1.70721	8.15701	5.92752042900702e-05	Upregulated	Ictalurus punctatus threonyl-tRNA synthetase 1 (tars1), mRNA
XR_008397261.1	1.70603	0.831961	0.0302	Upregulated	Ictalurus punctatus cd7 antigen-like (cd7al), transcript variant X1, misc_RNA
XM_017472754.3	1.70592	6.94106	8.12157021296666e-05	Upregulated	Ictalurus punctatus ATP-binding cassette, sub-family F (GCN20), member 3 (abcf3), mRNA
XM_017456251.3	1.70558	6.09822	0.000992767	Upregulated	Ictalurus punctatus tRNA methyltransferase 6 non-catalytic subunit (trmt6), mRNA
XM_017451946.3	1.70556	4.25455	0.00017013	Upregulated	Ictalurus punctatus peroxisomal membrane protein 2 (pxmp2), mRNA
XM_017480556.3	1.70469	7.33285	7.14884695918648e-05	Upregulated	Ictalurus punctatus RuvB-like AAA ATPase 1 (ruvbl1), mRNA
XM_017461054.3	1.7042	4.36807	0.0480911	Upregulated	Ictalurus punctatus uncharacterized LOC108260627 (LOC108260627), mRNA
XM_017494543.2	1.70324	6.04438	0.00130962	Upregulated	Ictalurus punctatus ras-related protein Rab-19 (LOC108279914), mRNA
XM_017475136.3	1.70184	2.10938	0.00534404	Upregulated	Ictalurus punctatus neurotrophic tyrosine kinase, receptor, type 3a (ntrk3a), mRNA
XM_017464745.3	1.70135	3.66664	0.000249412	Upregulated	Ictalurus punctatus retinol dehydrogenase 14a (rdh14a), mRNA
XM_017481791.3	1.70125	-0.161688	0.034661	Upregulated	Ictalurus punctatus ras homolog family member T1 (rhot1b), mRNA
XM_017458751.3	1.70067	7.64925	0.00138192	Upregulated	Ictalurus punctatus eukaryotic translation initiation factor 3, subunit Jb (eif3jb), mRNA
NM_001200548.1	1.69646	6.05007	0.000194498	Upregulated	Ictalurus punctatus ELOVL fatty acid elongase 6 (elovl6), mRNA
NM_001200840.1	1.69536	7.01246	7.54143702781548e-05	Upregulated	Ictalurus punctatus RNA transcription, translation and transport factor (rtraf), mRNA
XM_053687625.1	1.69343	8.91932	7.03954735624446e-05	Upregulated	Ictalurus punctatus asparaginyl-tRNA synthetase 1 (nars1), mRNA
XM_017479914.3	1.69245	9.02984	0.000110744	Upregulated	Ictalurus punctatus SEC61 translocon subunit alpha 1 (sec61a1), mRNA
XM_017474466.3	1.69226	5.80951	0.000171234	Upregulated	Ictalurus punctatus protein arginine methyltransferase 7 (prmt7), mRNA
XM_017484402.3	1.69072	4.91907	0.00121672	Upregulated	Ictalurus punctatus carboxypeptidase N, polypeptide 1 (cpn1), mRNA
XM_017478838.3	1.6885	0.489661	0.0471191	Upregulated	Ictalurus punctatus origin recognition complex, subunit 2 (orc2), transcript variant X1, mRNA
XM_017453734.3	1.68719	7.57775	0.000112394	Upregulated	Ictalurus punctatus ATP synthase membrane subunit c locus 1 (atp5mc1), mRNA
XM_017471978.3	1.68563	5.98994	3.49527596392464e-05	Upregulated	Ictalurus punctatus methyltransferase like 3 (mettl3), mRNA
XM_017480168.3	1.68513	6.14398	0.00246575	Upregulated	Ictalurus punctatus translocase of outer mitochondrial membrane 6 homolog (yeast) (tomm6), mRNA
XM_017457256.2	1.68293	7.65148	3.30276802888749e-05	Upregulated	Ictalurus punctatus 5-aminoimidazole-4-carboxamide ribonucleotide formyltransferase/IMP cyclohydrolase (atic), mRNA
XM_017487629.2	1.68261	5.03383	0.000192374	Upregulated	Ictalurus punctatus aurora kinase A interacting protein 1 (aurkaip1), mRNA
XM_053676371.1	1.68135	2.54906	0.00562237	Upregulated	Ictalurus punctatus B-cell receptor CD22 (LOC108258442), mRNA
XM_017472869.3	1.6805	5.62689	0.000125519	Upregulated	Ictalurus punctatus phosphatidylinositol glycan anchor biosynthesis, class K (pigk), mRNA
XM_017481228.3	1.67938	7.04705	0.000312605	Upregulated	Ictalurus punctatus translocase of outer mitochondrial membrane 40 homolog, like (tomm40l), mRNA
XM_017466405.3	1.67881	8.43944	4.40588019027363e-05	Upregulated	Ictalurus punctatus splicing factor 3b, subunit 3 (sf3b3), mRNA
XM_017478227.3	1.67829	6.50346	0.000362474	Upregulated	Ictalurus punctatus translocase of inner mitochondrial membrane 44 homolog (yeast) (timm44), mRNA
XM_017464882.3	1.67446	4.01457	0.0429703	Upregulated	Ictalurus punctatus solute carrier family 1 member 4 (slc1a4), mRNA
XM_017459642.3	1.6737	4.26318	0.00184011	Upregulated	Ictalurus punctatus ABR activator of RhoGEF and GTPase (abr), transcript variant X1, mRNA
XM_017483183.3	1.67316	8.2566	9.07600270507578e-05	Upregulated	Ictalurus punctatus capping protein (actin filament), gelsolin-like b (capgb), mRNA
NM_001200182.1	1.67307	7.91972	0.000119799	Upregulated	Ictalurus punctatus calreticulin 3a (calr3a), mRNA
XM_017457166.3	1.66211	8.16897	6.11355151498247e-05	Upregulated	Ictalurus punctatus DEAD (Asp-Glu-Ala-Asp) box polypeptide 39Aa (ddx39aa), mRNA
XM_017488894.2	1.66206	9.16775	6.13769533378371e-05	Upregulated	Ictalurus punctatus STT3 oligosaccharyltransferase complex catalytic subunit A (stt3a), mRNA
XM_017495484.3	1.66067	3.07109	0.000290139	Upregulated	Ictalurus punctatus metal response element binding transcription factor 2 (mtf2), mRNA
XM_017491894.3	1.66041	3.46902	0.00218985	Upregulated	Ictalurus punctatus rRNA methyltransferase 3B, mitochondrial (LOC108278488), mRNA
XM_017476455.3	1.65966	7.19257	0.000235032	Upregulated	Ictalurus punctatus tripeptidyl peptidase I (tpp1), mRNA
NM_001200335.1	1.65848	10.1488	0.0103222	Upregulated	Ictalurus punctatus matrix metalloproteinase 13 (mmp13), mRNA
XM_017470124.3	1.6582	4.81121	0.00469473	Upregulated	Ictalurus punctatus laccase (multicopper oxidoreductase) domain containing 1 (lacc1), mRNA
NM_001201042.1	1.65807	3.63663	0.0196994	Upregulated	Ictalurus punctatus S100 calcium binding protein A10a (s100a10a), mRNA
XM_017460652.3	1.65789	8.56896	0.000137329	Upregulated	Ictalurus punctatus prohibitin (phb), mRNA
NM_001200923.1	1.65772	4.94272	0.000305608	Upregulated	Ictalurus punctatus HD domain containing 3 (hddc3), mRNA
XM_017477812.2	1.65672	6.54021	9.59614674635229e-05	Upregulated	Ictalurus punctatus lon peptidase 1, mitochondrial (lonp1), mRNA
XM_017477836.3	1.65574	6.02457	0.000559006	Upregulated	Ictalurus punctatus translocase of inner mitochondrial membrane 13 homolog (yeast) (timm13), mRNA
NM_001200603.1	1.65407	7.17799	0.000404475	Upregulated	Ictalurus punctatus prostaglandin E synthase 3a (cytosolic) (ptges3a), mRNA
XM_017454850.3	1.6537	4.13886	0.0030169	Upregulated	Ictalurus punctatus UTP23 small subunit processome component (utp23), mRNA
XM_017468138.2	1.65319	-0.663019	0.00693946	Upregulated	Ictalurus punctatus oxysterol binding protein-like 9 (osbpl9), transcript variant X5, mRNA
XM_017486341.3	1.6503	3.717	0.00322912	Upregulated	Ictalurus punctatus E2F transcription factor 1 (e2f1), mRNA
NM_001200692.1	1.64891	5.12831	0.000382519	Upregulated	Ictalurus punctatus coiled-coil-helix-coiled-coil-helix domain containing 1 (chchd1), mRNA
XM_017456848.3	1.64862	5.90776	5.16918537461962e-05	Upregulated	Ictalurus punctatus growth arrest and DNA-damage-inducible, gamma interacting protein 1 (gadd45gip1), mRNA
XM_017483670.3	1.64703	6.19213	0.00282586	Upregulated	Ictalurus punctatus proteasome activator subunit 3 (psme3), mRNA
XM_053683650.1	1.64607	5.29365	0.000243253	Upregulated	Ictalurus punctatus ALG6 alpha-1,3-glucosyltransferase (alg6), mRNA
XR_008393566.1	1.64475	6.8367	0.000284147	Upregulated	Ictalurus punctatus uncharacterized LOC128629225 (LOC128629225), ncRNA
XM_017453756.3	1.64201	6.995	0.00050347	Upregulated	Ictalurus punctatus SEC61 translocon subunit beta (sec61b), mRNA
XM_017453232.3	1.63872	5.69263	0.00166337	Upregulated	Ictalurus punctatus uncharacterized si:dkey-12j5.1 (si:dkey-12j5.1), mRNA
XR_008398273.1	1.63856	2.56894	0.00296696	Upregulated	Ictalurus punctatus uncharacterized LOC128635325 (LOC128635325), ncRNA
XM_017475718.3	1.63781	5.83781	8.12157021296666e-05	Upregulated	Ictalurus punctatus family with sequence similarity 98 member A (fam98a), mRNA
XM_017495649.2	1.6376	7.31625	3.30276802888749e-05	Upregulated	Ictalurus punctatus coiled-coil-helix-coiled-coil-helix domain containing 2 (chchd2), mRNA
XM_017484110.3	1.63642	3.89071	0.00335989	Upregulated	Ictalurus punctatus immunoglobulin superfamily member 6 (si:ch211-139g16.8), mRNA
XM_017467661.1	1.63335	7.93237	0.00048544	Upregulated	Ictalurus punctatus N-acetylneuraminate pyruvate lyase (dihydrodipicolinate synthase) (npl), mRNA
XM_017482151.2	1.63007	6.46156	0.00012492	Upregulated	Ictalurus punctatus nucleolar protein 11 (nol11), mRNA
XM_017491482.3	1.6284	7.90864	5.92752042900702e-05	Upregulated	Ictalurus punctatus cathepsin C (ctsc), mRNA
XM_017472356.3	1.62794	7.57807	0.00430834	Upregulated	Ictalurus punctatus diacylglycerol O-acyltransferase 1b (dgat1b), mRNA
XM_017474177.3	1.62729	7.54422	4.67721140597755e-05	Upregulated	Ictalurus punctatus N-alpha-acetyltransferase 15, NatA auxiliary subunit a (naa15a), mRNA
NM_001200804.1	1.62592	5.61635	0.000317451	Upregulated	Ictalurus punctatus ADP-ribosylation factor-like 2 (arl2), mRNA
XM_017454580.3	1.62529	6.54528	0.00119426	Upregulated	Ictalurus punctatus exostosin glycosyltransferase 1b (ext1b), mRNA
XM_017480478.3	1.61961	4.79047	7.847371946668e-05	Upregulated	Ictalurus punctatus leucine rich repeat containing 40 (lrrc40), mRNA
XM_017476096.3	1.61923	7.16425	0.0166173	Upregulated	Ictalurus punctatus tyrosine 3-monooxygenase/tryptophan 5-monooxygenase activation protein, theta polypeptide b (ywhaqb), transcript variant X2, mRNA
XM_017473377.3	1.61879	5.22731	0.00283958	Upregulated	Ictalurus punctatus tRNA methyltransferase activator subunit 11-2 (trmt112), mRNA
XM_017493162.1	1.61689	7.14016	0.000130269	Upregulated	Ictalurus punctatus coiled-coil-helix-coiled-coil-helix domain containing 10 (chchd10), mRNA
XM_053686497.1	1.61639	5.82437	0.000199406	Upregulated	Ictalurus punctatus eukaryotic translation initiation factor 4E family member 2 related sequence 1 (eif4e2rs1), mRNA
XM_017494970.3	1.6143	5.48714	0.000118772	Upregulated	Ictalurus punctatus mitochondrial ribosomal protein S22 (mrps22), mRNA
XM_017450732.3	1.61333	7.33467	0.000108452	Upregulated	Ictalurus punctatus DEAD-box helicase 19b (ddx19b), mRNA
XM_017473619.3	1.61141	8.13633	5.16918537461962e-05	Upregulated	Ictalurus punctatus pre-mRNA processing factor 19 (prpf19), mRNA
XM_017470820.3	1.61002	6.13986	0.000268231	Upregulated	Ictalurus punctatus X-ray repair complementing defective repair in Chinese hamster cells 5 (xrcc5), mRNA
XM_017465562.3	1.60921	9.92029	0.00202289	Upregulated	Ictalurus punctatus coactosin-like F-actin binding protein 1 (cotl1), mRNA
XM_017474680.3	1.60907	9.2107	0.00012492	Upregulated	Ictalurus punctatus protein disulfide isomerase family A, member 3 (pdia3), mRNA
NM_001201218.1	1.60906	6.39468	0.00196835	Upregulated	Ictalurus punctatus translocase of outer mitochondrial membrane 5 homolog (yeast) (tomm5), mRNA
XM_017484233.3	1.60834	6.66412	0.000116449	Upregulated	Ictalurus punctatus pelota mRNA surveillance and ribosome rescue factor (pelo), mRNA
XM_017458823.3	1.60564	4.42882	3.66282520438323e-05	Upregulated	Ictalurus punctatus RNA polymerase II subunit M (polr2m), mRNA
XM_017460211.3	1.60562	6.78168	3.30276802888749e-05	Upregulated	Ictalurus punctatus mitochondrial ribosomal protein S31 (mrps31), mRNA
XM_017491122.3	1.60452	4.42124	0.003657	Upregulated	Ictalurus punctatus solute carrier family 37 member 4a (slc37a4a), mRNA
XM_017482413.3	1.60325	3.24982	0.00600799	Upregulated	Ictalurus punctatus ATPase family AAA domain containing 5b (atad5b), mRNA
XM_017471853.2	1.60283	6.52453	0.000199406	Upregulated	Ictalurus punctatus SEC24 homolog D, COPII coat complex component (sec24d), mRNA
XM_017463975.3	1.59913	4.53269	0.000216638	Upregulated	Ictalurus punctatus protein phosphatase, Mg2+/Mn2+ dependent, 1G (ppm1g), transcript variant X1, mRNA
NM_001200470.1	1.59892	6.34339	7.48897392835754e-05	Upregulated	Ictalurus punctatus small nuclear ribonucleoprotein 40 (U5) (snrnp40), mRNA
NM_001200304.1	1.59595	5.97729	0.000290009	Upregulated	Ictalurus punctatus macrophage migration inhibitory factor (mif), mRNA
XM_017477987.3	1.59571	5.69462	0.00293913	Upregulated	Ictalurus punctatus cytochrome c oxidase subunit 6B1 (LOC108270924), mRNA
XM_017477684.3	1.59493	1.72331	0.00640008	Upregulated	Ictalurus punctatus T-box brain transcription factor 1a (tbr1a), mRNA
XM_017474980.3	1.59456	10.8657	0.000328624	Upregulated	Ictalurus punctatus cofilin 1 (cfl1), mRNA
XM_017470712.3	1.59263	2.69544	0.0184159	Upregulated	Ictalurus punctatus dopachrome tautomerase (dct), mRNA
NM_001200733.2	1.59211	5.25258	0.000136795	Upregulated	Ictalurus punctatus translocase of inner mitochondrial membrane domain containing 1 (timmdc1), mRNA
XM_017450500.3	1.59159	5.36169	3.30276802888749e-05	Upregulated	Ictalurus punctatus cleavage stimulation factor, 3' pre-RNA, subunit 1 (cstf1), mRNA
XM_017488310.3	1.59057	5.18254	0.000274404	Upregulated	Ictalurus punctatus small fragment nuclease (smfn), mRNA
XM_017485582.2	1.58924	5.52738	7.38589279522434e-05	Upregulated	Ictalurus punctatus mitochondrial ribosomal protein S2 (mrps2), mRNA
XM_017465792.3	1.58719	6.61198	0.00207435	Upregulated	Ictalurus punctatus RNA binding motif protein 28 (rbm28), mRNA
XM_017465783.3	1.58609	8.36721	3.30276802888749e-05	Upregulated	Ictalurus punctatus adaptor related protein complex 2 subunit mu 1b (ap2m1b), mRNA
XM_017473687.3	1.58553	5.45266	0.000146427	Upregulated	Ictalurus punctatus farnesyltransferase, CAAX box, alpha (fnta), mRNA
XM_017460441.3	1.58541	6.98566	8.10972768362402e-05	Upregulated	Ictalurus punctatus glycine C-acetyltransferase (gcat), mRNA
XM_053674920.1	1.58419	8.28601	3.49527596392464e-05	Upregulated	Ictalurus punctatus glycyl-tRNA synthetase 1 (gars1), mRNA
XM_017451090.3	1.58418	4.9704	0.00100309	Upregulated	Ictalurus punctatus family with sequence similarity 83 member D (fam83d), mRNA
XM_017473218.2	1.58399	6.65507	0.000493847	Upregulated	Ictalurus punctatus GrpE-like 1, mitochondrial (grpel1), mRNA
NM_001201135.1	1.58375	6.03373	0.00068126	Upregulated	Ictalurus punctatus trans-2,3-enoyl-CoA reductase b (tecrb), mRNA
XM_017452070.3	1.58344	5.23514	0.000171031	Upregulated	Ictalurus punctatus transcobalamin II (tcn2), mRNA
XM_053673906.1	1.5821	0.439436	0.00420139	Upregulated	Ictalurus punctatus uncharacterized LOC128628899 (LOC128628899), mRNA
XM_017493370.3	1.58137	7.91635	0.00133842	Upregulated	Ictalurus punctatus thrombospondin 4b (thbs4b), mRNA
NM_001278800.1	1.58083	5.03076	0.000304069	Upregulated	Ictalurus punctatus anti-silencing function 1Ba histone chaperone (asf1ba), mRNA
XM_017493579.2	1.58037	7.22053	0.000697642	Upregulated	Ictalurus punctatus NOP14 nucleolar protein homolog (yeast) (nop14), mRNA
XM_017481734.3	1.58025	6.38704	0.000448943	Upregulated	Ictalurus punctatus chemokine (C-X-C motif) receptor 4a (cxcr4a), mRNA
NM_001200451.1	1.57931	6.40519	0.00047814	Upregulated	Ictalurus punctatus creatine kinase, brain a (ckba), mRNA
XM_017461522.3	1.57815	5.79071	0.00024174	Upregulated	Ictalurus punctatus nuclear VCP like (nvl), mRNA
XM_017463915.1	1.57767	7.53093	0.000225156	Upregulated	Ictalurus punctatus ribosomal RNA processing 12 homolog (rrp12), mRNA
XM_017479928.3	1.57561	4.07679	0.00700722	Upregulated	Ictalurus punctatus FKBP prolyl isomerase 11 (fkbp11), mRNA
XM_017458930.3	1.57336	0.687686	0.0465804	Upregulated	Ictalurus punctatus sialoadhesin (LOC108259415), mRNA
XM_017470144.2	1.57332	7.50738	0.0015626	Upregulated	Ictalurus punctatus DEAD (Asp-Glu-Ala-Asp) box polypeptide 18 (ddx18), mRNA
XM_017464549.3	1.5702	3.64958	0.00406218	Upregulated	Ictalurus punctatus cell division cycle 25B (cdc25b), transcript variant X1, mRNA
XM_017460716.3	1.56956	6.50631	0.00019375	Upregulated	Ictalurus punctatus translocase of inner mitochondrial membrane 8 homolog B (yeast) (timm8b), mRNA
XM_017484096.3	1.56949	4.09272	0.000855158	Upregulated	Ictalurus punctatus centromere protein X (cenpx), mRNA
XM_017463693.3	1.56903	5.76971	0.000182132	Upregulated	Ictalurus punctatus solute carrier family 66 member 3 (slc66a3), mRNA
XM_017490167.3	1.56872	5.10637	0.000404475	Upregulated	Ictalurus punctatus mitochondrial ribosomal protein S23 (mrps23), mRNA
XM_017488064.3	1.56841	1.36	0.0175829	Upregulated	Ictalurus punctatus aldehyde dehydrogenase 8 family, member A1 (aldh8a1), mRNA
XM_017482623.2	1.56715	4.00898	0.0138046	Upregulated	Ictalurus punctatus matrix metallopeptidase 25b (mmp25b), mRNA
XM_017452495.3	1.567	7.59686	0.00182673	Upregulated	Ictalurus punctatus pescadillo (pes), mRNA
NM_001200380.1	1.56416	7.26725	0.0025739	Upregulated	Ictalurus punctatus phosphoglycerate mutase 1a (pgam1a), mRNA
XM_017484326.3	1.56324	4.2014	0.00119627	Upregulated	Ictalurus punctatus ribonuclease P/MRP 30 subunit (rpp30), mRNA
NM_001200444.1	1.56211	4.99042	0.000665788	Upregulated	Ictalurus punctatus arsenite methyltransferase (as3mt), mRNA
XM_017494683.3	1.56186	9.42534	0.00045382	Upregulated	Ictalurus punctatus chaperonin containing TCP1, subunit 2 (beta) (cct2), mRNA
NM_001200504.1	1.5616	8.36635	0.000450573	Upregulated	Ictalurus punctatus proteasome 20S subunit alpha 1 (psma1), mRNA
XM_017477731.1	1.55994	11.7461	0.00279706	Upregulated	Ictalurus punctatus keratin, type I cytoskeletal 19 (LOC108270801), mRNA
XM_017474390.3	1.55963	7.04156	0.000316568	Upregulated	Ictalurus punctatus RNA polymerase I subunit A (polr1a), mRNA
XM_017483906.3	1.55851	5.74863	5.59998006263349e-05	Upregulated	Ictalurus punctatus sideroflexin 2 (sfxn2), mRNA
XM_053673684.1	1.55802	5.68974	0.000942192	Upregulated	Ictalurus punctatus dolichyl-diphosphooligosaccharide--protein glycosyltransferase subunit dad1 (LOC128628820), mRNA
XM_017477864.3	1.55667	4.05631	0.000162193	Upregulated	Ictalurus punctatus unconventional SNARE in the ER 1 homolog (S. cerevisiae) (use1), mRNA
NM_001200481.1	1.55592	6.04838	6.11355151498247e-05	Upregulated	Ictalurus punctatus ATPase H+ transporting V1 subunit D (atp6v1d), mRNA
XM_017487980.3	1.55546	8.49777	0.000362492	Upregulated	Ictalurus punctatus seryl-tRNA synthetase 1 (sars1), mRNA
NM_001201029.1	1.55521	5.73977	0.000411224	Upregulated	Ictalurus punctatus nucleoporin 37 (nup37), mRNA
XR_006982598.1	1.55316	0.180714	0.0197498	Upregulated	Ictalurus punctatus small nucleolar RNA SNORD74 (LOC124628215), ncRNA
NM_001200595.1	1.55212	9.38784	0.00345914	Upregulated	Ictalurus punctatus aldolase C, fructose-bisphosphate, b (aldocb), mRNA
XR_006981608.2	1.5488	3.09257	0.010948	Upregulated	Ictalurus punctatus uncharacterized LOC124627083 (LOC124627083), ncRNA
XM_053687694.1	1.54857	0.0132968	0.0400838	Upregulated	Ictalurus punctatus myosin VB (myo5b), transcript variant X2, mRNA
XM_017493961.3	1.54763	8.54029	0.000249198	Upregulated	Ictalurus punctatus proteasome 26S subunit, ATPase 2 (psmc2), mRNA
XM_017463818.2	1.54399	8.30333	0.000962751	Upregulated	Ictalurus punctatus proteasome 20S subunit beta 1 (psmb1), mRNA
XM_017459986.3	1.54169	4.32237	0.000194498	Upregulated	Ictalurus punctatus Sjogren syndrome nuclear autoantigen 1 (ssna1), mRNA
XM_017474934.3	1.54156	2.21799	0.00396146	Upregulated	Ictalurus punctatus MAX dimerization protein 3 (mxd3), mRNA
XM_017457020.3	1.54135	6.66718	7.69854750666983e-05	Upregulated	Ictalurus punctatus exportin 1 (CRM1 homolog, yeast) a (xpo1a), mRNA
XM_017475053.3	1.54119	7.14574	2.22459458925574e-05	Upregulated	Ictalurus punctatus structure specific recognition protein 1a (ssrp1a), mRNA
XM_017478891.3	1.54118	8.55187	3.395609573523e-05	Upregulated	Ictalurus punctatus COPI coat complex subunit beta 1 (copb1), mRNA
XM_017452799.2	1.53997	8.2071	0.000705802	Upregulated	Ictalurus punctatus RAB11a, member RAS oncogene family, like (rab11al), mRNA
XM_017461840.3	1.53963	5.16138	0.000724437	Upregulated	Ictalurus punctatus ELL associated factor 2 (eaf2), mRNA
XM_053684612.1	1.53952	1.95871	0.0146402	Upregulated	Ictalurus punctatus class I histocompatibility antigen, F10 alpha chain (LOC128634267), mRNA
XM_017480375.3	1.53899	7.59533	0.0096057	Upregulated	Ictalurus punctatus prostaglandin I2 (prostacyclin) synthase (ptgis), mRNA
XM_017489110.2	1.53778	5.80075	0.0013697	Upregulated	Ictalurus punctatus polysaccharide biosynthesis domain containing 1 (pbdc1), mRNA
XM_017489987.2	1.53774	6.7061	0.00542449	Upregulated	Ictalurus punctatus thymic stromal cotransporter homolog (LOC108277345), mRNA
XM_017466368.3	1.5366	6.87264	0.000176902	Upregulated	Ictalurus punctatus eukaryotic translation initiation factor 2A (eif2a), mRNA
XM_017488987.3	1.53574	4.39362	0.000256044	Upregulated	Ictalurus punctatus mitochondrial ribosomal protein L49 (mrpl49), mRNA
XM_017471279.3	1.53527	8.34321	3.30276802888749e-05	Upregulated	Ictalurus punctatus splicing factor 3b, subunit 2 (sf3b2), mRNA
XM_017458127.3	1.53507	5.00672	7.14884695918648e-05	Upregulated	Ictalurus punctatus gem (nuclear organelle) associated protein 8 (gemin8), mRNA
XM_017484609.3	1.53505	5.27743	0.000237308	Upregulated	Ictalurus punctatus exosome complex component RRP40 (LOC108274435), mRNA
XM_017451016.3	1.53421	5.62849	0.000850137	Upregulated	Ictalurus punctatus myg1 exonuclease (myg1), mRNA
XM_017481127.2	1.53406	10.5144	0.000976009	Upregulated	Ictalurus punctatus S100 calcium binding protein V2 (s100v2), mRNA
XM_017482468.3	1.53405	7.33034	8.41054982943388e-05	Upregulated	Ictalurus punctatus splicing factor 3a, subunit 3 (sf3a3), mRNA
XM_017475748.3	1.53342	5.55523	0.00131576	Upregulated	Ictalurus punctatus ecdysoneless homolog (Drosophila) (ecd), mRNA
XM_017474721.3	1.53322	9.46427	0.00051911	Upregulated	Ictalurus punctatus heat shock protein 9 (hspa9), mRNA
XM_053685145.1	1.53265	6.8003	6.16152746701438e-05	Upregulated	Ictalurus punctatus NPL4 homolog, ubiquitin recognition factor (nploc4), mRNA
XM_017461390.3	1.53252	3.79624	0.0341747	Upregulated	Ictalurus punctatus methylsterol monooxygenase 1 (msmo1), mRNA
XM_053677208.1	1.53185	0.57715	0.034996	Upregulated	Ictalurus punctatus uncharacterized LOC128629369 (LOC128629369), mRNA
XM_017490538.3	1.53157	3.5948	0.000618625	Upregulated	Ictalurus punctatus tubulin, delta 1 (tubd1), mRNA
XM_017483953.3	1.53153	2.53294	0.00193456	Upregulated	Ictalurus punctatus E3 SUMO-protein ligase ZBED1 (si:ch211-152f22.4), mRNA
XM_017491757.3	1.53092	4.81527	0.00138192	Upregulated	Ictalurus punctatus RNA polymerase I subunit G (polr1g), mRNA
XM_017492732.3	1.53062	6.72537	0.00188119	Upregulated	Ictalurus punctatus NHP2 ribonucleoprotein homolog (yeast) (nhp2), mRNA
XM_017472841.3	1.53045	5.36688	0.000625706	Upregulated	Ictalurus punctatus interferon stimulated exonuclease gene 20-like 2 (isg20l2), mRNA
XM_017482090.3	1.52919	8.51123	2.22459458925574e-05	Upregulated	Ictalurus punctatus chromodomain helicase DNA binding protein 4a (chd4a), mRNA
XM_017465484.2	1.5287	7.09726	0.000708946	Upregulated	Ictalurus punctatus UTP15 small subunit processome component (utp15), mRNA
XM_017478217.3	1.52846	3.92176	0.00246434	Upregulated	Ictalurus punctatus arylformamidase (afmid), mRNA
XM_017467155.3	1.52799	1.95806	0.0117641	Upregulated	Ictalurus punctatus elastin microfibril interfacer 3a (emilin3a), mRNA
XM_017494470.2	1.52672	3.25633	0.00561159	Upregulated	Ictalurus punctatus adenosine deaminase 2b (ada2b), mRNA
XM_053677164.1	1.52657	7.85682	0.00144295	Upregulated	Ictalurus punctatus acyl-CoA synthetase long chain family member 4b (acsl4b), mRNA
XM_017487047.3	1.52594	5.87418	3.30276802888749e-05	Upregulated	Ictalurus punctatus Rab geranylgeranyltransferase subunit alpha (rabggta), mRNA
XM_017483574.3	1.52573	3.94877	5.01508022788053e-05	Upregulated	Ictalurus punctatus piggyBac transposable element-derived protein 4 (LOC108273902), mRNA
XM_017463454.3	1.52525	5.12702	0.000176975	Upregulated	Ictalurus punctatus 2'-deoxynucleoside 5'-phosphate N-hydrolase 1 (LOC124625972), mRNA
XM_017470869.3	1.5249	5.38888	7.38589279522434e-05	Upregulated	Ictalurus punctatus transcription termination factor, RNA polymerase II (ttf2), mRNA
XM_017470457.3	1.52485	6.13591	0.0025158	Upregulated	Ictalurus punctatus interleukin-1 receptor-like 2 (zmp:0000000936), mRNA
XM_017488047.3	1.52484	7.03491	6.96666658142546e-05	Upregulated	Ictalurus punctatus DnaJ (Hsp40) homolog, subfamily C, member 11a (dnajc11a), mRNA
XM_017482224.3	1.52456	5.51587	0.00110912	Upregulated	Ictalurus punctatus serum response factor binding protein 1 (srfbp1), mRNA
XM_053676051.1	1.52393	7.46866	7.38589279522434e-05	Upregulated	Ictalurus punctatus solute carrier family 25 member 10b (slc25a10b), mRNA
XM_017453190.3	1.52259	7.2949	0.000538244	Upregulated	Ictalurus punctatus proteasome 20S subunit alpha 2a (psma2a), mRNA
XM_017486164.3	1.52087	3.40054	0.000222825	Upregulated	Ictalurus punctatus RCC1 domain-containing protein 1 (LOC108275384), mRNA
XM_017490974.2	1.5196	7.10991	0.00107292	Upregulated	Ictalurus punctatus TSR1 ribosome maturation factor (tsr1), mRNA
XM_017496336.3	1.51863	8.92072	0.000144468	Upregulated	Ictalurus punctatus prohibitin 2a (phb2a), mRNA
XM_017459716.3	1.51852	5.46849	0.00493518	Upregulated	Ictalurus punctatus surfeit 6 (surf6), mRNA
XM_017464679.3	1.51525	8.69873	0.00362922	Upregulated	Ictalurus punctatus glutathione S-transferase omega 1 (gsto1), mRNA
XM_017494914.3	1.51516	4.81648	0.0027583	Upregulated	Ictalurus punctatus RERG/RAS-like a (rergla), mRNA
XM_017481421.3	1.51483	2.09972	0.00333178	Upregulated	Ictalurus punctatus gamma-crystallin M2 (LOC108272738), mRNA
XM_017457413.3	1.51305	7.09438	0.00026609	Upregulated	Ictalurus punctatus programmed cell death 11 (pdcd11), mRNA
XM_017465604.3	1.50929	7.50977	0.00166988	Upregulated	Ictalurus punctatus SEC11 homolog A, signal peptidase complex subunit (sec11a), mRNA
XM_017480953.3	1.50743	4.80999	0.00328658	Upregulated	Ictalurus punctatus ribosomal RNA processing 7 homolog A (rrp7a), mRNA
XM_017489954.3	1.50641	7.21179	0.000132541	Upregulated	Ictalurus punctatus aldehyde dehydrogenase 7 family, member A1 (aldh7a1), mRNA
XR_008397256.1	1.50626	0.403155	0.0276724	Upregulated	Ictalurus punctatus islet cell autoantigen 1-like (ical1), transcript variant X3, misc_RNA
XM_017463750.3	1.50554	5.84824	0.000463334	Upregulated	Ictalurus punctatus UTP25 small subunit processor component (utp25), mRNA
NM_001200850.1	1.50494	4.76303	0.00134634	Upregulated	Ictalurus punctatus mitochondrial ribosomal protein S21 (mrps21), mRNA
XM_017483443.3	1.50415	6.56309	0.000348281	Upregulated	Ictalurus punctatus KDEL endoplasmic reticulum protein retention receptor 2b (kdelr2b), mRNA
XM_017477035.3	1.50366	4.96365	0.00108902	Upregulated	Ictalurus punctatus cardiolipin synthase 1 (crls1), mRNA
XM_017495301.3	1.50296	7.06158	0.00066585	Upregulated	Ictalurus punctatus sorcin (sri), mRNA
XM_017479031.3	1.50197	5.25615	0.000553859	Upregulated	Ictalurus punctatus mitochondrial ribosomal protein S11 (mrps11), mRNA
XM_017494354.3	1.50149	1.41092	0.024485	Upregulated	Ictalurus punctatus CD36 molecule (thrombospondin receptor) (cd36), mRNA
XM_017483580.3	1.50141	7.11616	0.000746383	Upregulated	Ictalurus punctatus HEAT repeat containing 1 (heatr1), mRNA
XM_017489978.3	1.50116	5.95987	4.37070911149584e-05	Upregulated	Ictalurus punctatus phosphorylated adaptor for RNA export (phax), mRNA
XM_017493523.3	1.50082	5.85184	4.27140643710775e-05	Upregulated	Ictalurus punctatus tubulin, gamma 1 (tubg1), mRNA
XM_017470903.3	1.50077	3.049	0.00607858	Upregulated	Ictalurus punctatus BRCA1 associated RING domain 1 (bard1), mRNA
XM_017477814.3	1.49917	7.82921	0.00017151	Upregulated	Ictalurus punctatus lamin B2 (lmnb2), mRNA
XM_017486730.3	1.49869	4.9949	4.27140643710775e-05	Upregulated	Ictalurus punctatus adaptor related protein complex 4 subunit beta 1 (ap4b1), mRNA
XM_017491842.3	1.49738	1.07167	0.0160131	Upregulated	Ictalurus punctatus FOS like 1, AP-1 transcription factor subunit b (fosl1b), transcript variant X2, mRNA
XM_017456319.3	1.49726	7.06749	0.00026609	Upregulated	Ictalurus punctatus CCAAT enhancer binding protein zeta (cebpz), mRNA
XM_017463303.3	1.4968	5.52829	3.30276802888749e-05	Upregulated	Ictalurus punctatus TBC1 domain containing kinase (tbck), mRNA
XM_017484427.3	1.49642	6.92033	0.0064328	Upregulated	Ictalurus punctatus ribosomal L1 domain containing 1 (rsl1d1), mRNA
XM_017490186.2	1.4962	5.57514	0.000235032	Upregulated	Ictalurus punctatus presenilins-associated rhomboid-like protein, mitochondrial (LOC108277433), mRNA
XM_017492236.3	1.49568	5.14921	0.00287425	Upregulated	Ictalurus punctatus stromal cell-derived factor 2 (sdf2), mRNA
XM_017478918.3	1.49504	5.28446	0.000158375	Upregulated	Ictalurus punctatus exosome component 6 (exosc6), mRNA
XM_017466162.2	1.49384	6.49105	0.0107656	Upregulated	Ictalurus punctatus NIP7 nucleolar pre-rRNA processing protein (nip7), mRNA
XM_017459952.3	1.49123	5.89376	0.00167895	Upregulated	Ictalurus punctatus coiled-coil domain containing 43 (ccdc43), mRNA
NM_001200759.1	1.49097	10.3614	6.11355151498247e-05	Upregulated	Ictalurus punctatus 14-3-3 protein beta/alpha-1 (143b1), mRNA
NM_001201095.1	1.48967	6.51863	0.00235149	Upregulated	Ictalurus punctatus ribosome production factor 2 homolog (rpf2), mRNA
NM_001257107.1	1.48864	8.53777	0.00107292	Upregulated	Ictalurus punctatus proteasome 20S subunit beta 4 (psmb4), mRNA
XM_017460033.3	1.48621	4.36151	0.000469571	Upregulated	Ictalurus punctatus translocase of inner mitochondrial membrane 22 homolog (yeast) (timm22), mRNA
XM_017486191.3	1.48515	-0.0669447	0.0215644	Upregulated	Ictalurus punctatus PML-like exon 9.2 (plex9.2), mRNA
XM_017488832.3	1.48502	5.90614	0.000864297	Upregulated	Ictalurus punctatus solute carrier family 27 member 4 (slc27a4), mRNA
XM_053685590.1	1.48439	6.99122	0.00162334	Upregulated	Ictalurus punctatus solute carrier family 44 member 4 (slc44a4), mRNA
NM_001200843.2	1.48329	5.591	0.000140441	Upregulated	Ictalurus punctatus COMM domain containing 8 (commd8), mRNA
XM_017451195.3	1.48173	4.76039	7.48897392835754e-05	Upregulated	Ictalurus punctatus ATP-binding cassette, sub-family B (MDR/TAP), member 9 (abcb9), mRNA
XM_017471932.3	1.48141	6.82229	0.000197637	Upregulated	Ictalurus punctatus cytidylate kinase (cmpk), mRNA
XM_017484467.3	1.4811	4.67603	0.000668306	Upregulated	Ictalurus punctatus mitochondrial ribosomal protein L27 (mrpl27), mRNA
NM_001200461.1	1.48074	7.07305	0.000175115	Upregulated	Ictalurus punctatus thioredoxin-like 1 (txnl1), mRNA
XM_017495009.3	1.48067	3.35053	0.00652737	Upregulated	Ictalurus punctatus ribonuclease P/MRP 40 subunit (rpp40), mRNA
XM_017467569.3	1.47839	8.18988	5.57254883478732e-05	Upregulated	Ictalurus punctatus leucyl aminopeptidase family protein (zgc:152830), mRNA
XM_017479629.3	1.47642	5.59326	0.00134822	Upregulated	Ictalurus punctatus tetratricopeptide repeat domain 4 (ttc4), mRNA
XM_017482246.3	1.47472	6.98906	0.000164064	Upregulated	Ictalurus punctatus SAC1 like phosphatidylinositide phosphatase a (sacm1la), mRNA
XM_017478568.3	1.47263	7.57476	0.000871371	Upregulated	Ictalurus punctatus switching B cell complex subunit SWAP70a (swap70a), mRNA
XM_017489372.3	1.47115	5.09564	0.000346156	Upregulated	Ictalurus punctatus mitochondrial ribosomal protein L48 (mrpl48), mRNA
XM_017484824.3	1.47011	6.00367	3.30276802888749e-05	Upregulated	Ictalurus punctatus DnaJ (Hsp40) homolog, subfamily C, member 8 (dnajc8), mRNA
XM_017467498.3	1.46902	5.60579	0.0013954	Upregulated	Ictalurus punctatus activator of basal transcription 1 (abt1), mRNA
XM_017459734.3	1.46744	8.33518	0.000277894	Upregulated	Ictalurus punctatus stress-induced phosphoprotein 1 (stip1), mRNA
XM_017484647.3	1.46601	3.6861	0.00192492	Upregulated	Ictalurus punctatus tRNA-histidine guanylyltransferase 1-like (thg1l), mRNA
XM_017471526.3	1.46535	9.40385	3.49527596392464e-05	Upregulated	Ictalurus punctatus COPI coat complex subunit alpha (copa), mRNA
NM_001200407.1	1.46191	5.91981	0.000298279	Upregulated	Ictalurus punctatus DnaJ (Hsp40) homolog, subfamily C, member 9 (dnajc9), mRNA
XM_017469942.3	1.46182	3.68077	0.00414684	Upregulated	Ictalurus punctatus chemokine (C-X-C motif) receptor 3, tandem duplicate 2 (cxcr3.2), mRNA
XM_053688038.1	1.46123	6.10962	0.000838269	Upregulated	Ictalurus punctatus KRR1 small subunit processome component homolog (krr1), mRNA
XM_017484371.3	1.4611	9.03765	0.00208504	Upregulated	Ictalurus punctatus calmodulin 2b, (phosphorylase kinase, delta) (calm2b), mRNA
XM_017481278.3	1.46106	5.72118	7.25863029359747e-05	Upregulated	Ictalurus punctatus translocase of outer mitochondrial membrane 40 homolog (yeast) (tomm40), mRNA
XM_017463623.3	1.46093	4.75121	8.44454404086427e-05	Upregulated	Ictalurus punctatus polymerase (DNA directed), eta (polh), mRNA
XM_017465841.3	1.46091	4.27041	6.46581349007233e-05	Upregulated	Ictalurus punctatus kelch repeat and BTB (POZ) domain containing 4 (kbtbd4), mRNA
XM_017494676.3	1.45872	7.45617	5.81501654938227e-05	Upregulated	Ictalurus punctatus N-acetylgalactosaminidase, alpha (naga), mRNA
XM_017494204.3	1.45842	5.91233	0.00251139	Upregulated	Ictalurus punctatus microsomal glutathione S-transferase 1 (LOC108279760), mRNA
XM_017455682.2	1.45807	7.58962	3.395609573523e-05	Upregulated	Ictalurus punctatus cleavage and polyadenylation specific factor 2 (cpsf2), mRNA
XM_053674977.1	1.45703	1.00371	0.0478877	Upregulated	Ictalurus punctatus dynein regulatory complex subunit 3 (drc3), mRNA
XM_053675667.1	1.45554	6.63025	0.000135816	Upregulated	Ictalurus punctatus poly (ADP-ribose) polymerase 1 (parp1), mRNA
XM_017463819.3	1.45485	3.99333	0.000827214	Upregulated	Ictalurus punctatus dynein axonemal assembly factor 10 (dnaaf10), mRNA
XM_017486180.3	1.45461	4.57469	0.00322803	Upregulated	Ictalurus punctatus zinc finger CCCH-type containing 12Ab (zc3h12ab), mRNA
XM_017482089.3	1.4537	5.13891	0.000186879	Upregulated	Ictalurus punctatus mitochondrial ribosomal protein S9 (mrps9), mRNA
XM_017450863.3	1.45323	4.73326	0.00017151	Upregulated	Ictalurus punctatus coiled-coil domain containing 51 (ccdc51), mRNA
XM_017458328.3	1.45311	4.11453	0.000387072	Upregulated	Ictalurus punctatus GTPase IMAP family member 4 (LOC108259111), mRNA
XM_017456076.3	1.45263	3.93056	0.00936877	Upregulated	Ictalurus punctatus 24-dehydrocholesterol reductase (dhcr24), mRNA
NM_001201471.1	1.45222	6.57485	0.000301606	Upregulated	Ictalurus punctatus histone acetyltransferase 1 (hat1), mRNA
XM_017453231.3	1.45063	6.84101	0.000130269	Upregulated	Ictalurus punctatus transforming growth factor beta regulator 4 (tbrg4), mRNA
XM_017451043.3	1.44891	6.44067	0.000426987	Upregulated	Ictalurus punctatus uncharacterized LOC108255228 (LOC108255228), mRNA
XM_017463344.3	1.44866	4.63267	0.000184806	Upregulated	Ictalurus punctatus NADH:ubiquinone oxidoreductase complex assembly factor 1 (ndufaf1), mRNA
XM_017474570.3	1.44794	4.57614	5.59998006263349e-05	Upregulated	Ictalurus punctatus integrator complex subunit 5 (ints5), mRNA
XM_017493376.3	1.44786	5.21755	0.00368787	Upregulated	Ictalurus punctatus notch receptor 1a (notch1a), mRNA
XM_017450064.3	1.44641	6.73671	0.000111572	Upregulated	Ictalurus punctatus importin 9 (ipo9), mRNA
NM_001201225.1	1.44482	5.69944	0.00345914	Upregulated	Ictalurus punctatus ribosome production factor 1 homolog (rpf1), mRNA
XM_017465591.3	1.44423	3.78834	0.00236554	Upregulated	Ictalurus punctatus GINS complex subunit 2 (gins2), mRNA
XM_017470354.3	1.44403	3.60597	0.00117572	Upregulated	Ictalurus punctatus tRNA-yW synthesizing protein 5 (tyw5), mRNA
XM_017467681.2	1.44307	8.27146	9.22969500620046e-05	Upregulated	Ictalurus punctatus cytochrome c1, heme protein, mitochondrial (LOC108265406), mRNA
XM_017462762.3	1.44272	4.21504	5.08685742453981e-05	Upregulated	Ictalurus punctatus metabolism of cobalamin associated A (mmaa), mRNA
XM_017454204.3	1.4426	7.12661	0.0002137	Upregulated	Ictalurus punctatus small nuclear ribonucleoprotein D1 polypeptide (snrpd1), mRNA
XM_017475074.3	1.44153	9.04534	0.000185326	Upregulated	Ictalurus punctatus heterogeneous nuclear ribonucleoprotein A0 (LOC108269291), mRNA
XM_017475702.3	1.44092	8.47302	6.11355151498247e-05	Upregulated	Ictalurus punctatus hydroxyacyl-CoA dehydrogenase trifunctional multienzyme complex subunit alpha b (hadhab), mRNA
XM_017453872.3	1.43711	6.47399	0.00397062	Upregulated	Ictalurus punctatus ribosome biogenesis regulator 1 homolog (rrs1), mRNA
XM_017488170.3	1.4367	5.2936	0.00192492	Upregulated	Ictalurus punctatus uncharacterized si:dkey-32e6.3 (si:dkey-32e6.3), mRNA
XM_017477772.3	1.43517	5.85905	0.00027676	Upregulated	Ictalurus punctatus mitochondrial ribosomal protein L45 (mrpl45), mRNA
XM_017450512.3	1.43515	4.58725	0.000215461	Upregulated	Ictalurus punctatus phosphodiesterase 12 (pde12), mRNA
NM_001200393.1	1.43449	6.19022	7.47568745066725e-05	Upregulated	Ictalurus punctatus mitogen-activated protein kinase kinase 2b (map2k2b), mRNA
XM_017480340.3	1.43334	6.6183	0.0264284	Upregulated	Ictalurus punctatus membrane bound O-acyltransferase domain containing 1 (mboat1), mRNA
NM_001200687.2	1.43226	4.20345	0.00368787	Upregulated	Ictalurus punctatus deleted in primary ciliary dyskinesia homolog (mouse) (dpcd), mRNA
XM_017491051.3	1.43222	6.95807	0.000115784	Upregulated	Ictalurus punctatus replication protein A1 (rpa1), mRNA
XM_017463365.3	1.43199	5.18948	0.000112922	Upregulated	Ictalurus punctatus cornichon family AMPA receptor auxiliary protein 1 (cnih1), mRNA
XM_053682139.1	1.43072	7.30255	2.22459458925574e-05	Upregulated	Ictalurus punctatus nucleoporin 160 (nup160), mRNA
XM_017494300.3	1.42977	8.70335	3.395609573523e-05	Upregulated	Ictalurus punctatus COPI coat complex subunit gamma 2 (copg2), mRNA
XM_017469775.3	1.42964	6.98505	7.0561726979119e-05	Upregulated	Ictalurus punctatus zinc finger CCCH-type containing 15 (zc3h15), mRNA
NM_001200917.1	1.42951	6.58526	0.00803963	Upregulated	Ictalurus punctatus small nuclear ribonucleoprotein polypeptide E (snrpe), mRNA
NM_001200726.1	1.4294	4.94918	0.000452593	Upregulated	Ictalurus punctatus replication factor C (activator 1) 3 (rfc3), mRNA
XM_017491147.3	1.42765	3.34121	0.00471473	Upregulated	Ictalurus punctatus sialic acid-binding Ig-like lectin 10 (LOC108278025), mRNA
XR_008393244.1	1.42734	3.04985	0.00285401	Upregulated	Ictalurus punctatus SDR_c11 domain-containing protein (zgc:101858), transcript variant X3, misc_RNA
NM_001201023.1	1.42727	4.28045	0.000558788	Upregulated	Ictalurus punctatus phosphoribosyl transferase domain containing 1b (prtfdc1b), mRNA
XM_017470688.3	1.42627	3.84627	0.00121968	Upregulated	Ictalurus punctatus FA complementation group B (fancb), mRNA
XM_017461003.3	1.42578	6.2415	6.11355151498247e-05	Upregulated	Ictalurus punctatus N-myristoyltransferase 1a (nmt1a), mRNA
XM_017475262.3	1.42544	3.88607	9.19176341066888e-05	Upregulated	Ictalurus punctatus zinc finger C4H2 domain-containing protein (LOC108269407), mRNA
XM_017451510.3	1.42457	5.28816	0.000598479	Upregulated	Ictalurus punctatus YdjC chitooligosaccharide deacetylase homolog (ydjc), mRNA
XM_017474814.2	1.42388	1.06631	0.0159731	Upregulated	Ictalurus punctatus BEN domain-containing protein 4 (LOC108269174), mRNA
XM_017472007.3	1.42382	9.25421	0.000389681	Upregulated	Ictalurus punctatus chaperonin containing TCP1, subunit 3 (gamma) (cct3), mRNA
XM_017477648.3	1.42313	5.65827	0.000139884	Upregulated	Ictalurus punctatus mediator complex subunit 16 (med16), mRNA
XM_047151268.2	1.42251	1.78983	0.0351331	Upregulated	Ictalurus punctatus carcinoembryonic antigen-related cell adhesion molecule 5 (LOC108277545), mRNA
XM_017458474.3	1.4219	6.27918	0.00242559	Upregulated	Ictalurus punctatus HEAT repeat containing 3 (heatr3), mRNA
XM_017455299.3	1.42083	6.39368	5.81501654938227e-05	Upregulated	Ictalurus punctatus ubiquitin conjugating enzyme E2 M (ube2m), mRNA
XM_053676402.1	1.42028	4.08795	3.395609573523e-05	Upregulated	Ictalurus punctatus F-box and leucine-rich repeat protein 18 (fbxl18), mRNA
XM_017451269.3	1.41817	2.1718	0.0215577	Upregulated	Ictalurus punctatus chemerin-like receptor 1 (LOC108255349), mRNA
XM_017457532.3	1.41792	4.57449	0.00022872	Upregulated	Ictalurus punctatus tRNA methyltransferase 10C, mitochondrial RNase P subunit (trmt10c), mRNA
XM_017487131.3	1.41688	9.11478	0.000104784	Upregulated	Ictalurus punctatus selenophosphate synthetase 3 (sephs3), mRNA
XM_017482299.3	1.41615	8.05488	0.00119937	Upregulated	Ictalurus punctatus signal sequence receptor, beta (ssr2), mRNA
XM_017488319.3	1.41607	5.13706	0.000392257	Upregulated	Ictalurus punctatus decapping enzyme, scavenger (dcps), mRNA
XM_017475703.3	1.41546	5.13287	0.000400304	Upregulated	Ictalurus punctatus transmembrane protein 62 (tmem62), mRNA
NM_001200821.1	1.41488	6.5533	0.000322333	Upregulated	Ictalurus punctatus LSM7 homolog, U6 small nuclear RNA and mRNA degradation associated (lsm7), mRNA
NM_001200505.1	1.41424	5.49485	0.000460356	Upregulated	Ictalurus punctatus cell division cycle 123 homolog (S. cerevisiae) (cdc123), mRNA
XM_017494809.3	1.41322	4.46986	0.00370815	Upregulated	Ictalurus punctatus coiled-coil domain containing 59 (ccdc59), mRNA
XM_017457889.2	1.41162	7.64799	4.03865109426512e-05	Upregulated	Ictalurus punctatus peroxiredoxin 2 (prdx2), mRNA
XM_017460071.3	1.41152	5.77609	0.000170783	Upregulated	Ictalurus punctatus unconventional myosin-XIX (LOC108260099), mRNA
XM_017460561.3	1.41108	7.09817	5.16918537461962e-05	Upregulated	Ictalurus punctatus archain 1a (arcn1a), mRNA
XM_053675953.1	1.41103	2.91004	0.0110594	Upregulated	Ictalurus punctatus B-cell receptor CD22 (LOC124626379), mRNA
NM_001200846.1	1.41014	5.30544	0.000866445	Upregulated	Ictalurus punctatus mitochondrial ribosomal protein L32 (mrpl32), mRNA
XM_017454491.3	1.40932	6.57981	0.000289434	Upregulated	Ictalurus punctatus digestive cysteine proteinase 2 (LOC108257078), mRNA
NM_001200998.1	1.40888	7.69004	0.00201093	Upregulated	Ictalurus punctatus proteasome maturation protein (pomp), mRNA
XM_017480699.2	1.40879	5.33663	0.0175651	Upregulated	Ictalurus punctatus G patch domain containing 4 (gpatch4), mRNA
XM_017461765.3	1.40861	5.5537	0.000656449	Upregulated	Ictalurus punctatus exportin-5 (LOC108260983), mRNA
XM_017470978.2	1.40857	5.51458	0.00141011	Upregulated	Ictalurus punctatus polymerase (RNA) III (DNA directed) polypeptide C (polr3c), mRNA
NM_001201309.2	1.40837	6.63339	0.00172086	Upregulated	Ictalurus punctatus ribosomal protein L7-like 1 (rpl7l1), mRNA
XM_017488687.2	1.40827	7.56638	6.11355151498247e-05	Upregulated	Ictalurus punctatus RNA-binding protein with serine-rich domain 1 (LOC108276766), mRNA
XM_017451958.3	1.40789	6.56336	6.32489632112885e-05	Upregulated	Ictalurus punctatus dipeptidyl-peptidase 7 (dpp7), mRNA
XM_017467072.3	1.40761	5.84172	0.0209028	Upregulated	Ictalurus punctatus gamma-glutamyl hydrolase (LOC108265017), mRNA
NM_001201189.1	1.40752	8.02512	0.000192374	Upregulated	Ictalurus punctatus chloride intracellular channel 3 (clic3), mRNA
NM_001201133.1	1.40683	5.44403	0.000225156	Upregulated	Ictalurus punctatus cysteine and histidine-rich domain (CHORD) containing 1b (chordc1b), mRNA
XM_017452411.3	1.40528	6.36841	0.00301567	Upregulated	Ictalurus punctatus IMP U3 small nucleolar ribonucleoprotein 4 (imp4), mRNA
XM_017473782.2	1.40517	4.43163	0.00309573	Upregulated	Ictalurus punctatus polyamine-modulated factor 1 (si:dkey-6i22.5), mRNA
XM_017475567.3	1.40423	5.8303	0.00024174	Upregulated	Ictalurus punctatus methylenetetrahydrofolate dehydrogenase (NADP+ dependent) 1b (mthfd1b), mRNA
XR_001812117.3	1.40396	1.02513	0.0210184	Upregulated	Ictalurus punctatus uncharacterized LOC108263225 (LOC108263225), ncRNA
XM_017470355.3	1.40365	5.52683	0.000400613	Upregulated	Ictalurus punctatus matrix AAA peptidase interacting protein 1 (maip1), mRNA
XM_017494589.3	1.40104	7.8819	0.000184577	Upregulated	Ictalurus punctatus lipase maturation factor 2b (lmf2b), mRNA
XM_017486140.3	1.39966	7.83669	8.17527503042117e-05	Upregulated	Ictalurus punctatus apoptosis inhibitor 5 (api5), mRNA
XM_017489686.3	1.39887	5.58887	0.000847017	Upregulated	Ictalurus punctatus PWP1 homolog, endonuclein (pwp1), mRNA
XM_017476660.3	1.39805	6.29472	0.000537153	Upregulated	Ictalurus punctatus gsk3b interacting protein (gskip), mRNA
XM_017464180.3	1.39746	8.37555	0.000342273	Upregulated	Ictalurus punctatus RAB1A, member RAS oncogene family b (rab1ab), mRNA
XM_017461085.3	1.39727	4.61199	0.000181095	Upregulated	Ictalurus punctatus glutamyl-tRNA(Gln) amidotransferase, subunit B (gatb), mRNA
XM_017493150.3	1.39548	4.42637	0.00065753	Upregulated	Ictalurus punctatus SPOUT domain containing methyltransferase 1 (spout1), mRNA
XM_017495284.2	1.39537	4.47756	0.00332563	Upregulated	Ictalurus punctatus malic enzyme 1, NADP(+)-dependent, cytosolic (me1), mRNA
XM_017468233.3	1.39253	5.35996	0.000717075	Upregulated	Ictalurus punctatus uridine-cytidine kinase 2a (uck2a), mRNA
XM_017492726.3	1.39248	9.57821	0.000203689	Upregulated	Ictalurus punctatus chaperonin containing TCP1, subunit 6A (zeta 1) (cct6a), mRNA
XM_017482636.3	1.39202	3.41866	0.000235241	Upregulated	Ictalurus punctatus uncharacterized si:ch211-221j21.3 (si:ch211-221j21.3), mRNA
XM_017478401.3	1.3914	4.35588	0.00478066	Upregulated	Ictalurus punctatus fetuin-B (LOC108271113), mRNA
XM_017453849.3	1.39087	5.78078	3.30276802888749e-05	Upregulated	Ictalurus punctatus cyclin-dependent kinase 8 (cdk8), mRNA
XM_017459799.3	1.38999	6.29689	5.08685742453981e-05	Upregulated	Ictalurus punctatus PRP4 pre-mRNA processing factor 4 homolog (yeast) (prpf4), mRNA
XM_017488504.2	1.38673	4.816	0.00640592	Upregulated	Ictalurus punctatus NOP2/Sun RNA methyltransferase 5 (nsun5), mRNA
NM_001200613.1	1.38638	5.62707	0.0028337	Upregulated	Ictalurus punctatus ubiquitin-fold modifier 1 (ufm1), mRNA
XM_017471912.3	1.38618	6.46785	0.000432271	Upregulated	Ictalurus punctatus DnaJ (Hsp40) homolog, subfamily C, member 3b (dnajc3b), mRNA
XM_017475984.3	1.38551	5.81978	0.00259083	Upregulated	Ictalurus punctatus mitochondrial ribosomal protein L57 (mrpl57), mRNA
XM_017472445.3	1.38142	7.78162	8.41054982943388e-05	Upregulated	Ictalurus punctatus UDP-glucose glycoprotein glucosyltransferase 1 (uggt1), mRNA
XM_017472255.3	1.3813	6.71471	0.000529548	Upregulated	Ictalurus punctatus YES proto-oncogene 1, Src family tyrosine kinase (yes1), mRNA
XM_017459697.3	1.38111	4.80907	0.000419438	Upregulated	Ictalurus punctatus RPA1 related single stranded DNA binding protein (radx), mRNA
XM_017459014.3	1.38057	7.48552	8.13011169103018e-05	Upregulated	Ictalurus punctatus mannosidase, alpha, class 2B, member 1 (man2b1), mRNA
XM_053680497.1	1.38003	4.5924	0.00300194	Upregulated	Ictalurus punctatus very low-density lipoprotein receptor (LOC108265512), mRNA
XM_017452502.3	1.37921	3.63308	0.0220052	Upregulated	Ictalurus punctatus lysine methyltransferase 5Ab (kmt5ab), mRNA
XM_017482007.2	1.37885	6.31576	0.000879975	Upregulated	Ictalurus punctatus DEAD (Asp-Glu-Ala-Asp) box polypeptide 47 (ddx47), mRNA
XM_017489191.3	1.37865	7.36208	0.000150285	Upregulated	Ictalurus punctatus ubiquitin-conjugating enzyme E2L 3a (ube2l3a), mRNA
XM_017458210.2	1.37733	6.11295	2.22459458925574e-05	Upregulated	Ictalurus punctatus embryonic ectoderm development (eed), mRNA
NM_001329302.1	1.37727	5.60468	0.000875643	Upregulated	Ictalurus punctatus adenosine deaminase (ada), mRNA
XM_017459294.3	1.37689	7.63457	0.00149492	Upregulated	Ictalurus punctatus ATPase H+ transporting V0 subunit d1 (atp6v0d1), mRNA
XM_017464188.2	1.37686	8.15724	0.000741119	Upregulated	Ictalurus punctatus glyoxalase 1 (glo1), mRNA
XM_017475018.2	1.37524	6.1691	0.000553756	Upregulated	Ictalurus punctatus THO complex 3 (thoc3), mRNA
XM_017480735.3	1.37467	3.00451	0.00753439	Upregulated	Ictalurus punctatus IQ calmodulin-binding motif-containing protein 1 (LOC108272363), mRNA
XM_017464559.2	1.37262	3.15923	0.00059958	Upregulated	Ictalurus punctatus WD repeat domain 11 (wdr11), transcript variant X1, mRNA
NM_001201196.1	1.37174	4.99202	0.000380287	Upregulated	Ictalurus punctatus phosphohistidine phosphatase 1 (phpt1), mRNA
XM_017478221.3	1.37097	10.3101	0.0027227	Upregulated	Ictalurus punctatus nucleolin (ncl), mRNA
XM_017465728.3	1.37021	0.658399	0.0473454	Upregulated	Ictalurus punctatus solute carrier family 6 member 15 (slc6a15), mRNA
XM_017464959.3	1.36972	7.66743	0.000800163	Upregulated	Ictalurus punctatus acidic (leucine-rich) nuclear phosphoprotein 32 family, member B (anp32b), mRNA
XM_017470495.3	1.3686	5.04351	0.00430834	Upregulated	Ictalurus punctatus WD repeat domain 4 (wdr4), mRNA
XM_017491462.3	1.36795	5.54378	0.000352792	Upregulated	Ictalurus punctatus A kinase (PRKA) anchor protein 1b (akap1b), mRNA
XM_053682374.1	1.36688	7.48096	0.000459842	Upregulated	Ictalurus punctatus neuron navigator 2b (nav2b), mRNA
XM_017478624.3	1.36288	5.89272	0.00122722	Upregulated	Ictalurus punctatus transmembrane p24 trafficking protein 3 (tmed3), mRNA
XM_053683069.1	1.36262	2.67132	0.00246863	Upregulated	Ictalurus punctatus serine/threonine kinase 33 (stk33), mRNA
NM_001200659.1	1.36187	10.0178	0.00105312	Upregulated	Ictalurus punctatus eukaryotic translation initiation factor 4A1A (eif4a1a), mRNA
XM_017454318.3	1.36143	5.04432	0.00163855	Upregulated	Ictalurus punctatus chromatin accessibility complex subunit 1 (chrac1), mRNA
XM_017475269.3	1.36024	6.32014	0.000684394	Upregulated	Ictalurus punctatus replication protein A2 (rpa2), mRNA
XM_017471455.2	1.35933	6.12551	0.00930457	Upregulated	Ictalurus punctatus cystatin-like protein (LOC108267409), mRNA
XM_017454584.3	1.35928	7.49832	0.00337381	Upregulated	Ictalurus punctatus retinol saturase, tandem duplicate 2 (retsat.2), mRNA
XM_017493186.3	1.3589	6.47666	0.000144972	Upregulated	Ictalurus punctatus N-acetyltransferase 10 (nat10), mRNA
XR_006983302.1	1.35889	1.7359	0.0343743	Upregulated	Ictalurus punctatus uncharacterized LOC124628692 (LOC124628692), ncRNA
XM_017461645.3	1.35796	5.01522	0.00537877	Upregulated	Ictalurus punctatus translation machinery associated 16 homolog (tma16), mRNA
XM_053676334.1	1.35731	5.06216	0.00143812	Upregulated	Ictalurus punctatus THUMP domain containing 1 (thumpd1), mRNA
XM_017493507.3	1.35727	2.87877	0.00119695	Upregulated	Ictalurus punctatus protein phosphatase 1, regulatory subunit 3B (ppp1r3b), mRNA
XR_001814154.3	1.35345	2.67473	0.012027	Upregulated	Ictalurus punctatus uncharacterized LOC108272800 (LOC108272800), ncRNA
XM_017483056.3	1.3533	4.42455	0.00488972	Upregulated	Ictalurus punctatus ankyrin repeat domain 22 (ankrd22), mRNA
XM_017493249.3	1.35328	5.04952	0.000249149	Upregulated	Ictalurus punctatus mitochondrial ribosomal protein S12 (mrps12), mRNA
NM_001200354.1	1.35293	6.13386	0.000536464	Upregulated	Ictalurus punctatus transcription elongation factor b polypeptide 2 (LOC100528084), mRNA
XM_017457110.3	1.35262	5.118	0.00144519	Upregulated	Ictalurus punctatus RAB1A, member RAS oncogene family a (rab1aa), mRNA
XM_017473696.3	1.35239	6.18301	0.000272481	Upregulated	Ictalurus punctatus glucosamine-6-phosphate deaminase 2 (gnpda2), mRNA
XM_053679419.1	1.35191	4.97837	0.00038581	Upregulated	Ictalurus punctatus immunoglobulin-binding protein 1 (LOC128632697), mRNA
XM_017491299.3	1.35128	7.18702	0.0100207	Upregulated	Ictalurus punctatus angiomotin like 2b (amotl2b), mRNA
XM_017456625.3	1.35086	2.48443	0.000907972	Upregulated	Ictalurus punctatus WD repeat and coiled coil containing (wdcp), mRNA
XM_017492309.3	1.35067	6.64756	0.00541321	Upregulated	Ictalurus punctatus SDA1 domain containing 1 (sdad1), mRNA
XM_053681120.1	1.35022	0.837902	0.0197112	Upregulated	Ictalurus punctatus uncharacterized LOC128632935 (LOC128632935), mRNA
XM_017486139.2	1.34997	5.72654	0.000357	Upregulated	Ictalurus punctatus mitochondrial ribosomal protein L23 (mrpl23), mRNA
XM_017476228.3	1.34969	6.45743	0.00267154	Upregulated	Ictalurus punctatus DEAD (Asp-Glu-Ala-Asp) box helicase 24 (ddx24), mRNA
XM_017479837.3	1.34859	5.31559	0.00189892	Upregulated	Ictalurus punctatus mitochondrial ribosomal protein L47 (mrpl47), mRNA
NM_001201269.1	1.34838	6.9236	0.0034962	Upregulated	Ictalurus punctatus ADP-ribosylation factor 5 (arf5), mRNA
XM_017487510.3	1.3469	8.80278	0.000104771	Upregulated	Ictalurus punctatus citrate synthase (cs), mRNA
XM_017476795.3	1.34639	6.32067	0.000203689	Upregulated	Ictalurus punctatus Kruppel-like factor 11b (klf11b), mRNA
XM_017476730.3	1.34528	8.00602	8.57642877790613e-05	Upregulated	Ictalurus punctatus STT3 oligosaccharyltransferase complex catalytic subunit B (stt3b), mRNA
XM_017464085.3	1.34472	5.00118	0.000139884	Upregulated	Ictalurus punctatus MAD2L1 binding protein (mad2l1bp), mRNA
XM_053679307.1	1.34462	7.1611	0.000588961	Upregulated	Ictalurus punctatus solute carrier family 30 member 4 (slc30a4), mRNA
NM_001200473.1	1.34303	5.70047	0.000661219	Upregulated	Ictalurus punctatus OTU deubiquitinase 6B (otud6b), mRNA
XM_053674455.1	1.34278	5.14702	0.0010664	Upregulated	Ictalurus punctatus kinetochore associated 1 (kntc1), mRNA
XM_017481912.3	1.34172	5.67706	6.11355151498247e-05	Upregulated	Ictalurus punctatus X-prolyl aminopeptidase 3, mitochondrial (xpnpep3), mRNA
XM_017450977.3	1.34125	4.85217	0.000967431	Upregulated	Ictalurus punctatus casein kinase 2, alpha 4 polypeptide (csnk2a4), mRNA
XM_017456345.2	1.33782	9.50587	0.000196874	Upregulated	Ictalurus punctatus tyrosine 3-monooxygenase/tryptophan 5-monooxygenase activation protein, theta polypeptide a (ywhaqa), mRNA
XM_053681749.1	1.33779	6.39284	0.0143897	Upregulated	Ictalurus punctatus desmoplakin a (dspa), transcript variant X1, mRNA
NM_001200999.1	1.33752	6.11742	0.000702063	Upregulated	Ictalurus punctatus mitochondrial ribosomal protein L13 (mrpl13), mRNA
XM_017484172.3	1.3359	4.70258	9.53841067498964e-05	Upregulated	Ictalurus punctatus mitochondrial poly(A) polymerase (mtpap), mRNA
XM_017477897.3	1.33502	5.99214	7.48906448888123e-05	Upregulated	Ictalurus punctatus HDGF like 2 (hdgfl2), mRNA
XM_017487300.2	1.33387	6.78195	7.5706814504994e-05	Upregulated	Ictalurus punctatus tuftelin interacting protein 11 (tfip11), mRNA
XM_017472996.3	1.33319	6.60461	0.000582527	Upregulated	Ictalurus punctatus prefoldin subunit 2 (pfdn2), mRNA
XM_017465957.3	1.33206	6.64562	0.000176902	Upregulated	Ictalurus punctatus phosphatidylinositol glycan anchor biosynthesis, class B (pigb), mRNA
XM_017475504.3	1.33173	5.969	0.000152071	Upregulated	Ictalurus punctatus mitochondrial ribosomal protein S15 (mrps15), mRNA
NM_001200758.1	1.33168	1.17841	0.0364922	Upregulated	Ictalurus punctatus vitamin K epoxide reductase complex, subunit 1 (vkorc1), mRNA
XM_053678170.1	1.33027	6.71476	3.395609573523e-05	Upregulated	Ictalurus punctatus DEAH (Asp-Glu-Ala-His) box polypeptide 36 (dhx36), mRNA
XM_017457174.3	1.33007	6.24306	0.000126776	Upregulated	Ictalurus punctatus caseinolytic mitochondrial matrix peptidase proteolytic subunit (clpp), mRNA
XM_017483504.3	1.32862	4.31964	0.00143435	Upregulated	Ictalurus punctatus FA core complex associated protein 100 (faap100), mRNA
XM_017457173.3	1.32831	6.48963	0.000903384	Upregulated	Ictalurus punctatus ALG11 alpha-1,2-mannosyltransferase (alg11), mRNA
XM_017493753.3	1.32691	5.25568	0.00119937	Upregulated	Ictalurus punctatus methyltransferase 2A, methylcytidine (mettl2a), mRNA
XM_017492211.3	1.32677	5.85949	0.0015239	Upregulated	Ictalurus punctatus NOP16 nucleolar protein homolog (yeast) (nop16), mRNA
XM_017464809.3	1.32652	5.04762	5.92752042900702e-05	Upregulated	Ictalurus punctatus ubiquitin specific peptidase 38 (usp38), mRNA
NM_001200868.1	1.32506	5.7595	0.00619396	Upregulated	Ictalurus punctatus signal recognition particle 19 (srp19), mRNA
NM_001200902.1	1.3243	6.43986	0.000322333	Upregulated	Ictalurus punctatus ring finger protein 7 (rnf7), mRNA
XM_017486592.3	1.3242	2.42691	0.012777	Upregulated	Ictalurus punctatus uncharacterized LOC108275671 (LOC108275671), mRNA
XM_017483791.3	1.32325	6.23561	0.000141095	Upregulated	Ictalurus punctatus COP9 signalosome subunit 3 (cops3), mRNA
XM_017476357.3	1.32131	4.58587	0.000866445	Upregulated	Ictalurus punctatus isoamyl acetate hydrolyzing esterase 1 (putative) (iah1), mRNA
NM_001200852.1	1.31876	5.92686	0.0133669	Upregulated	Ictalurus punctatus adenylate kinase 6 (ak6), mRNA
XM_017460251.3	1.31839	0.37194	0.0136991	Upregulated	Ictalurus punctatus SRY-box transcription factor 19a (sox19a), mRNA
XM_017474396.3	1.3183	6.11228	0.000337016	Upregulated	Ictalurus punctatus pentatricopeptide repeat domain 3 (ptcd3), mRNA
XM_017496429.3	1.31812	7.02858	7.03036995743286e-05	Upregulated	Ictalurus punctatus splicing factor 3a, subunit 2 (sf3a2), mRNA
XM_017493631.3	1.31627	4.51753	0.000325002	Upregulated	Ictalurus punctatus calcium modulating ligand (camlg), mRNA
XM_017455051.3	1.31589	3.08746	0.00607275	Upregulated	Ictalurus punctatus growth factor, augmenter of liver regeneration (ERV1 homolog, S. cerevisiae) (gfer), mRNA
XM_017455043.3	1.31583	6.42282	5.07398057207528e-05	Upregulated	Ictalurus punctatus ATPase 13A1 (atp13a1), mRNA
XM_017479746.3	1.31553	6.40279	0.000644696	Upregulated	Ictalurus punctatus actin related protein 2/3 complex, subunit 4 (arpc4), mRNA
XM_017485895.3	1.31496	5.94113	0.000755642	Upregulated	Ictalurus punctatus galactokinase 2 (galk2), mRNA
XM_017477251.3	1.31489	1.35029	0.021478	Upregulated	Ictalurus punctatus chromosome 9 C1orf115 homolog (c9h1orf115), mRNA
XM_017465512.3	1.31463	8.32605	0.000296076	Upregulated	Ictalurus punctatus ADP-ribosylation factor 5 (LOC108264180), mRNA
XM_017472817.3	1.31422	3.18238	0.0140942	Upregulated	Ictalurus punctatus E2F transcription factor 5 (e2f5), mRNA
XM_017481268.2	1.31387	7.62598	0.000116449	Upregulated	Ictalurus punctatus cell division control protein 42 homolog (LOC108272678), mRNA
XM_017456496.3	1.31376	5.40617	0.00190112	Upregulated	Ictalurus punctatus cytochrome c oxidase assembly factor 7 (LOC108258110), mRNA
XM_017475263.3	1.31372	6.11447	0.00113686	Upregulated	Ictalurus punctatus glyoxalase domain containing 5 (glod5), mRNA
XM_017460178.3	1.31336	7.27725	0.000251805	Upregulated	Ictalurus punctatus Utp14 domain-containing protein (si:dkey-251i10.3), mRNA
XM_017474445.3	1.31275	5.7429	0.000337016	Upregulated	Ictalurus punctatus SET domain containing 6, protein lysine methyltransferase (setd6), mRNA
XM_017481016.3	1.3127	3.50534	0.00377013	Upregulated	Ictalurus punctatus centrosomal protein 20 (cep20), mRNA
XM_017469006.3	1.31255	5.44528	6.87640321827215e-05	Upregulated	Ictalurus punctatus eukaryotic translation initiation factor 2D (eif2d), mRNA
XM_017470865.2	1.3124	7.44305	0.00492826	Upregulated	Ictalurus punctatus nucleolar protein interacting with the FHA domain of MKI67 (nifk), mRNA
XM_017464769.3	1.30993	6.11416	0.00586077	Upregulated	Ictalurus punctatus RNA polymerase I subunit B (polr1b), mRNA
NM_001200273.1	1.30872	12.2369	0.000111767	Upregulated	Ictalurus punctatus heat shock protein 70 (LOC100305036), mRNA
XM_017460488.3	1.30813	5.66519	7.84652552226786e-05	Upregulated	Ictalurus punctatus NADPH dependent diflavin oxidoreductase 1 (ndor1), mRNA
XM_017460715.3	1.30738	6.46762	4.03865109426512e-05	Upregulated	Ictalurus punctatus nucleoporin 88 (nup88), mRNA
NM_001201087.1	1.307	3.31482	0.00168197	Upregulated	Ictalurus punctatus sepiapterin reductase a (spra), mRNA
XM_017496531.3	1.30654	2.00957	0.00492482	Upregulated	Ictalurus punctatus SET domain and mariner transposase fusion gene (setmar), mRNA
XM_053674226.1	1.30654	2.28007	0.0142312	Upregulated	Ictalurus punctatus ArfGAP with coiled-coil, ankyrin repeat and PH domains 3b (acap3b), transcript variant X1, mRNA
XM_053686290.1	1.3045	6.94048	5.16918537461962e-05	Upregulated	Ictalurus punctatus DNA fragmentation factor, alpha polypeptide (dffa), mRNA
XM_017466850.3	1.30381	4.65113	0.00173425	Upregulated	Ictalurus punctatus sulfiredoxin 1 homolog (S. cerevisiae) (srxn1), mRNA
XM_017470566.3	1.30285	5.70921	0.000118817	Upregulated	Ictalurus punctatus 3-hydroxyisobutyryl-CoA hydrolase (hibch), mRNA
NM_001200343.1	1.30251	7.26914	6.16152746701438e-05	Upregulated	Ictalurus punctatus sorting nexin 3 (snx3), mRNA
NM_001200883.1	1.30208	8.28496	0.00495189	Upregulated	Ictalurus punctatus proteasome 26S subunit, non-ATPase 8 (psmd8), mRNA
NM_001200777.1	1.30154	5.22014	0.000492579	Upregulated	Ictalurus punctatus mitochondrial ribosomal protein S24 (mrps24), mRNA
XM_017454619.3	1.30078	4.96301	9.79210021660144e-05	Upregulated	Ictalurus punctatus Med30 domain-containing protein (zgc:114119), mRNA
XM_017468955.3	1.30064	5.52819	7.47568745066725e-05	Upregulated	Ictalurus punctatus DNA methyltransferase 1 associated protein 1 (dmap1), mRNA
XM_017484488.2	1.29946	5.65185	0.000997178	Upregulated	Ictalurus punctatus ATP synthase mitochondrial F1 complex assembly factor 2 (atpaf2), mRNA
XM_053684580.1	1.29842	4.09758	0.0103407	Upregulated	Ictalurus punctatus dynein axonemal heavy chain 3 (dnah3), mRNA
XM_017473800.3	1.29788	5.98531	4.89119546431477e-05	Upregulated	Ictalurus punctatus transmembrane protein 168b (tmem168b), mRNA
XM_017459909.3	1.29769	9.67229	0.000441777	Upregulated	Ictalurus punctatus calpain, small subunit 1 a (capns1a), mRNA
NM_001200508.2	1.29565	5.06294	0.000962988	Upregulated	Ictalurus punctatus solute carrier family 25 member 15a (slc25a15a), mRNA
XM_017458898.2	1.29507	5.59404	4.27140643710775e-05	Upregulated	Ictalurus punctatus lysine acetyltransferase 14 (kat14), mRNA
XM_053676077.1	1.29503	6.43604	7.38589279522434e-05	Upregulated	Ictalurus punctatus proteasome subunit beta type-8 (LOC108258501), mRNA
NM_001201074.1	1.29311	6.91762	6.11355151498247e-05	Upregulated	Ictalurus punctatus phosphoribosyl pyrophosphate synthetase 2 (prps2), mRNA
XM_017493530.3	1.29068	6.7183	0.00330483	Upregulated	Ictalurus punctatus high mobility group box 3b (hmgb3b), mRNA
XM_017460781.3	1.28929	4.9046	0.000794041	Upregulated	Ictalurus punctatus FAST kinase domain-containing protein 5, mitochondrial (LOC108260462), mRNA
XM_017486472.3	1.28896	0.554668	0.0194	Upregulated	Ictalurus punctatus interleukin-1 receptor-associated kinase 1 binding protein 1 (irak1bp1), mRNA
XM_017479574.3	1.28873	3.40077	0.00709019	Upregulated	Ictalurus punctatus centromere protein S (cenps), mRNA
NM_001200541.1	1.28736	6.2528	0.000383586	Upregulated	Ictalurus punctatus transmembrane protein 33 (tmem33), mRNA
XM_017472593.3	1.28581	6.4059	0.00215967	Upregulated	Ictalurus punctatus coagulation factor XIII, A1 polypeptide b (f13a1b), mRNA
NM_001200580.1	1.28463	5.51676	0.00183766	Upregulated	Ictalurus punctatus peptidylprolyl isomerase H (cyclophilin H) (ppih), mRNA
XM_017487757.3	1.28413	4.89929	0.00285658	Upregulated	Ictalurus punctatus src-related kinase lacking C-terminal regulatory tyrosine and N-terminal myristylation sites (srms), mRNA
XM_053676245.1	1.28341	6.32891	0.0183158	Upregulated	Ictalurus punctatus uncharacterized LOC128629222 (LOC128629222), mRNA
XM_017493247.3	1.28312	8.41087	0.000110744	Upregulated	Ictalurus punctatus adenylosuccinate synthase, like (adssl), mRNA
XM_017454474.2	1.28271	3.80338	0.000371139	Upregulated	Ictalurus punctatus 3-oxoacyl-ACP synthase, mitochondrial (oxsm), mRNA
NM_001200833.1	1.28269	7.01015	0.00166128	Upregulated	Ictalurus punctatus BRCA2 and CDKN1A interacting protein (bccip), mRNA
XM_017453783.2	1.28225	6.36604	3.93281504570185e-05	Upregulated	Ictalurus punctatus WASH complex subunit 5 (washc5), mRNA
NM_001200648.1	1.28216	6.08628	0.000951095	Upregulated	Ictalurus punctatus WD repeat domain 83 opposite strand (wdr83os), mRNA
XM_017490642.3	1.28202	7.96169	0.00181831	Upregulated	Ictalurus punctatus phosphatidylinositol transfer protein, alpha a (pitpnaa), mRNA
XM_017494895.3	1.27993	3.36853	0.0424458	Upregulated	Ictalurus punctatus kit ligand b (kitlgb), mRNA
XM_017484697.3	1.27945	2.39959	0.00378568	Upregulated	Ictalurus punctatus protein FAM180A (LOC108274499), mRNA
XM_017468041.3	1.27917	7.12201	0.000294644	Upregulated	Ictalurus punctatus peptidylprolyl isomerase Aa (cyclophilin A) (ppiaa), mRNA
XM_017450797.3	1.27888	5.76498	7.14884695918648e-05	Upregulated	Ictalurus punctatus ATG7 autophagy related 7 homolog (S. cerevisiae) (atg7), mRNA
XM_053676009.1	1.27837	6.5748	0.000167298	Upregulated	Ictalurus punctatus guided entry of tail-anchored proteins factor 3, ATPase (get3), mRNA
XM_017478021.3	1.27793	5.42993	0.00193948	Upregulated	Ictalurus punctatus mitochondrial ribosomal protein L54 (mrpl54), mRNA
XM_017467663.2	1.2776	7.12953	0.000131271	Upregulated	Ictalurus punctatus SEC22 homolog B, vesicle trafficking protein b (sec22bb), mRNA
XM_017481551.3	1.27706	6.29613	0.00180901	Upregulated	Ictalurus punctatus UTP6 small subunit processome component (utp6), mRNA
XM_017461220.3	1.27703	4.69392	0.00231779	Upregulated	Ictalurus punctatus chromosome 2 C1orf131 homolog (c2h1orf131), mRNA
XM_017493024.3	1.27678	8.43461	0.00293458	Upregulated	Ictalurus punctatus heat shock protein 4a (hspa4a), mRNA
XM_053679356.1	1.27626	5.60071	0.00277463	Upregulated	Ictalurus punctatus chromodomain-helicase-DNA-binding protein 7 (LOC124627596), partial mRNA
XM_017460914.3	1.27515	4.83692	0.00045382	Upregulated	Ictalurus punctatus CDGSH iron sulfur domain 2 (cisd2), mRNA
XM_017470983.3	1.27424	0.720607	0.0404111	Upregulated	Ictalurus punctatus eukaryotic translation initiation factor 5A (LOC100528739), transcript variant X1, mRNA
XM_017451812.3	1.27379	3.86462	0.00533667	Upregulated	Ictalurus punctatus histone H2B 1/2 (LOC108255682), mRNA
XM_017457986.3	1.27213	7.84883	0.0119168	Upregulated	Ictalurus punctatus nuclear factor of kappa light polypeptide gene enhancer in B-cells inhibitor, zeta (nfkbiz), mRNA
XM_017484363.3	1.27155	6.87239	0.000235032	Upregulated	Ictalurus punctatus glutaredoxin 3 (glrx3), mRNA
XM_017495573.3	1.27135	3.47848	0.00605439	Upregulated	Ictalurus punctatus methyltransferase 6, methylcytidine (mettl6), mRNA
XM_017482135.3	1.2711	6.48324	0.000679915	Upregulated	Ictalurus punctatus signal recognition particle 68 (srp68), mRNA
XM_017471192.3	1.27062	2.18024	0.0127717	Upregulated	Ictalurus punctatus arylsulfatase family, member J (arsj), mRNA
XM_017492442.2	1.26926	11.0954	8.12157021296666e-05	Upregulated	Ictalurus punctatus ATP synthase F1 subunit alpha (atp5fa1), mRNA
XM_017468862.3	1.2688	5.05136	0.000139884	Upregulated	Ictalurus punctatus COMM domain containing 10 (commd10), mRNA
XM_017468581.3	1.26803	5.92644	0.000121355	Upregulated	Ictalurus punctatus actin related protein 8 (actr8), mRNA
XM_017494445.3	1.268	7.12272	9.47927007015618e-05	Upregulated	Ictalurus punctatus cullin-associated and neddylation-dissociated 1 (cand1), mRNA
XM_017464029.2	1.26755	5.39376	0.00299556	Upregulated	Ictalurus punctatus mitochondrial ribosomal protein S26 (mrps26), mRNA
XM_017472484.2	1.26721	5.17347	0.00354757	Upregulated	Ictalurus punctatus UTP11 small subunit processome component (utp11), mRNA
XM_017491083.3	1.26671	4.18252	0.00380223	Upregulated	Ictalurus punctatus glycerophosphodiester phosphodiesterase domain containing 1 (gdpd1), mRNA
XM_017450799.3	1.26615	7.72151	0.000131271	Upregulated	Ictalurus punctatus ADP-ribosylation factor-like 8Bb (arl8bb), mRNA
NM_001201005.1	1.26596	4.8381	0.013072	Upregulated	Ictalurus punctatus bola-like protein 2 (zgc:112271), mRNA
XM_017481782.3	1.26477	6.98608	0.00026609	Upregulated	Ictalurus punctatus ArfGap_ADAP and PH1_ADAP domain-containing protein (zgc:92360), mRNA
XM_053683956.1	1.26403	7.29642	4.27140643710775e-05	Upregulated	Ictalurus punctatus Tu translation elongation factor, mitochondrial (tufm), mRNA
XM_017466844.3	1.26357	4.14199	0.00029845	Upregulated	Ictalurus punctatus endonuclease G (endog), mRNA
NM_001201183.1	1.26257	1.83381	0.00284988	Upregulated	Ictalurus punctatus protein kinase, cAMP-dependent, catalytic, alpha, genome duplicate a (prkacaa), mRNA
XM_017496640.3	1.26161	7.02933	0.00255681	Upregulated	Ictalurus punctatus bystin-like (bysl), mRNA
XM_017485272.3	1.26131	6.75718	0.000184807	Upregulated	Ictalurus punctatus proteasome 20S subunit beta 10 (psmb10), mRNA
XM_017459638.3	1.26128	6.00955	0.000118772	Upregulated	Ictalurus punctatus glucuronidase, beta (gusb), mRNA
XM_017496052.3	1.26113	6.93731	0.00012244	Upregulated	Ictalurus punctatus 3'(2'), 5'-bisphosphate nucleotidase 2 (bpnt2), mRNA
XM_017477291.3	1.26096	3.37026	0.0268712	Upregulated	Ictalurus punctatus STIL centriolar assembly protein (stil), mRNA
XM_053687423.1	1.25981	5.51102	0.00718342	Upregulated	Ictalurus punctatus interleukin-1 receptor accessory protein (LOC108277591), mRNA
XM_017453185.3	1.25929	4.96534	0.000490308	Upregulated	Ictalurus punctatus coiled-coil domain containing 127a (ccdc127a), mRNA
XM_017454915.3	1.25816	3.60927	0.0352904	Upregulated	Ictalurus punctatus ankyrin repeat and LEM domain containing 1 (ankle1), mRNA
XM_017482996.3	1.25716	9.40441	0.000155896	Upregulated	Ictalurus punctatus eukaryotic translation initiation factor 3, subunit C (eif3c), mRNA
XM_017458308.3	1.25678	4.54945	0.000187384	Upregulated	Ictalurus punctatus DEAD (Asp-Glu-Ala-Asp) box polypeptide 28 (ddx28), mRNA
XM_017475135.3	1.25574	6.51374	9.47927007015618e-05	Upregulated	Ictalurus punctatus C1GALT1-specific chaperone 1 (c1galt1c1), mRNA
XM_017470455.3	1.25488	5.87278	0.000864055	Upregulated	Ictalurus punctatus translin (tsn), mRNA
NM_001200600.1	1.25484	8.98383	0.00051911	Upregulated	Ictalurus punctatus transaldolase 1 (taldo1), mRNA
XM_017474267.3	1.25481	6.81724	3.30276802888749e-05	Upregulated	Ictalurus punctatus ubiquitin-like modifier activating enzyme 2 (uba2), mRNA
NM_001200807.1	1.25477	6.69053	0.000321419	Upregulated	Ictalurus punctatus glia maturation factor, beta (gmfb), mRNA
XM_017451951.3	1.25453	6.98862	0.000956045	Upregulated	Ictalurus punctatus ERH mRNA splicing and mitosis factor (erh), mRNA
XM_017472947.3	1.25325	6.39722	0.00807234	Upregulated	Ictalurus punctatus neutrophil cytosolic factor 2 (ncf2), mRNA
XM_017483076.3	1.25324	6.13626	0.00102261	Upregulated	Ictalurus punctatus CDK5 regulatory subunit associated protein 3 (cdk5rap3), mRNA
XM_017465068.2	1.25151	5.88345	0.0101931	Upregulated	Ictalurus punctatus PAK1 interacting protein 1 (pak1ip1), mRNA
NM_001200340.1	1.2515	4.8811	0.000961494	Upregulated	Ictalurus punctatus proteasome 26S subunit, non-ATPase 10 (psmd10), mRNA
NM_001200880.1	1.25099	4.39391	0.000265112	Upregulated	Ictalurus punctatus isoprenylcysteine carboxyl methyltransferase (icmt), mRNA
XM_017492318.3	1.25005	5.53381	7.66090702283111e-05	Upregulated	Ictalurus punctatus phosphatidylinositol glycan anchor biosynthesis, class S (pigs), mRNA
NM_001329299.1	1.24843	9.25452	0.00190598	Upregulated	Ictalurus punctatus claudin e (cldne), mRNA
XM_017495631.3	1.24834	6.67231	0.000679915	Upregulated	Ictalurus punctatus proline rich Gla (G-carboxyglutamic acid) 2 (prrg2), mRNA
XM_017460718.2	1.24744	6.80835	0.00021675	Upregulated	Ictalurus punctatus immediate early response 5-like (ier5l), mRNA
XM_017468577.3	1.24596	5.90561	0.000145691	Upregulated	Ictalurus punctatus protein geranylgeranyltransferase type I, beta subunit (pggt1b), mRNA
XM_017455641.3	1.24465	5.68807	0.000294644	Upregulated	Ictalurus punctatus anaphase promoting complex subunit 4 (anapc4), mRNA
XM_017485116.3	1.24462	5.26185	0.00195478	Upregulated	Ictalurus punctatus DnaJ heat shock protein family (Hsp40) member B9b (dnajb9b), mRNA
XM_017461171.3	1.24422	6.67035	0.00100221	Upregulated	Ictalurus punctatus phosphoglucomutase 2 (pgm2), mRNA
XM_053673965.1	1.2435	5.92227	0.000192374	Upregulated	Ictalurus punctatus solute carrier family 25 member 20 (slc25a20), mRNA
XM_053686331.1	1.24275	12.3826	0.000831111	Upregulated	Ictalurus punctatus keratin 8 (krt8), mRNA
XM_017455044.3	1.24196	4.00134	0.00289744	Upregulated	Ictalurus punctatus coiled-coil-helix-coiled-coil-helix domain-containing protein 5 (LOC108257354), mRNA
XM_053683818.1	1.24193	4.34614	0.00397573	Upregulated	Ictalurus punctatus homocysteine S-methyltransferase (zgc:172121), mRNA
XM_017475778.3	1.24193	4.65145	0.0108454	Upregulated	Ictalurus punctatus GTP cyclohydrolase 1 (gch1), mRNA
XM_017483648.3	1.24168	4.20133	0.00119729	Upregulated	Ictalurus punctatus nitric oxide associated 1 (noa1), mRNA
XM_017474523.2	1.24114	5.40792	4.93695512431923e-05	Upregulated	Ictalurus punctatus D4, zinc and double PHD fingers family 2, like (dpf2l), mRNA
XM_017475102.3	1.23999	6.25298	0.000417487	Upregulated	Ictalurus punctatus parvin, alpha a (parvaa), mRNA
XM_047159106.2	1.23955	8.5169	0.00338569	Upregulated	Ictalurus punctatus carcinoembryonic antigen-related cell adhesion molecule 1 (si:ch211-264f5.6), transcript variant X2, mRNA
XM_017458847.3	1.23951	5.45197	0.000111484	Upregulated	Ictalurus punctatus SLX4 structure-specific endonuclease subunit homolog (S. cerevisiae) (slx4), mRNA
XR_001814223.3	1.23867	3.61153	0.0128475	Upregulated	Ictalurus punctatus uncharacterized LOC108273035 (LOC108273035), ncRNA
XM_017482987.3	1.23866	5.07718	0.000294644	Upregulated	Ictalurus punctatus mitogen-activated protein kinase 7 (mapk7), mRNA
XM_017471535.3	1.23854	8.69598	7.46137454004573e-05	Upregulated	Ictalurus punctatus RNA binding motif protein 4.3 (rbm4.3), mRNA
XM_017486582.3	1.23792	4.9952	0.000490308	Upregulated	Ictalurus punctatus bridging integrator 2a (bin2a), mRNA
XM_017482249.3	1.23762	5.62986	0.00185578	Upregulated	Ictalurus punctatus chondroitin polymerizing factor b (chpfb), mRNA
XR_008397244.1	1.23716	1.19476	0.0191522	Upregulated	Ictalurus punctatus phosphatidylcholine transfer protein (pctp), transcript variant X2, misc_RNA
XM_017494108.3	1.23594	4.06191	0.00498132	Upregulated	Ictalurus punctatus RAD9-HUS1-RAD1 interacting nuclear orphan 1 (rhno1), mRNA
XM_017481959.2	1.23563	6.53123	0.00144295	Upregulated	Ictalurus punctatus HSPA (heat shock 70kDa) binding protein, cytoplasmic cochaperone 1 (hspbp1), mRNA
XM_047157220.2	1.23535	6.22682	0.000136804	Upregulated	Ictalurus punctatus solute carrier family 30 member 9 (slc30a9), mRNA
XM_017458497.3	1.23531	8.33321	0.000558739	Upregulated	Ictalurus punctatus piezo-type mechanosensitive ion channel component 1 (piezo1), mRNA
NM_001201219.1	1.23505	6.33767	0.000887933	Upregulated	Ictalurus punctatus AHA1, activator of heat shock protein ATPase homolog 1b (ahsa1b), mRNA
XM_017493611.3	1.23466	8.3109	0.000224674	Upregulated	Ictalurus punctatus RAD23 homolog B, nucleotide excision repair protein (rad23b), mRNA
XM_053682004.1	1.23398	0.575144	0.0343998	Upregulated	Ictalurus punctatus equilibrative nucleobase transporter 1 (LOC128633444), mRNA
XM_017456857.3	1.23304	3.53779	0.00219451	Upregulated	Ictalurus punctatus deleted in lymphocytic leukemia 7 (dleu7), mRNA
XM_017464702.3	1.23259	6.3916	0.00136132	Upregulated	Ictalurus punctatus eukaryotic translation initiation factor 4eb (eif4eb), mRNA
XM_017492638.3	1.23241	4.33452	0.00148663	Upregulated	Ictalurus punctatus porphobilinogen deaminase (LOC108278907), mRNA
XM_053683239.1	1.23193	1.55661	0.0364922	Upregulated	Ictalurus punctatus transmembrane protein 158 (LOC108258644), mRNA
NM_001200756.2	1.23046	10.2897	0.00670098	Upregulated	Ictalurus punctatus cysteine-rich protein 1 (crip1), mRNA
XM_017488050.3	1.23009	5.59795	0.000224106	Upregulated	Ictalurus punctatus catenin, beta interacting protein 1 (ctnnbip1), mRNA
NM_001200775.1	1.2296	6.16879	0.00383227	Upregulated	Ictalurus punctatus defender against cell death 1 (dad1), mRNA
XM_017450504.3	1.22891	6.18991	0.00873479	Upregulated	Ictalurus punctatus stabilin 1 (stab1), mRNA
XM_017479242.3	1.22851	0.523559	0.0343839	Upregulated	Ictalurus punctatus ciliogenesis and planar polarity effector 2 (cplane2), mRNA
NM_001200746.1	1.22425	3.35705	0.00202387	Upregulated	Ictalurus punctatus X-ray repair complementing defective repair in Chinese hamster cells 3 (xrcc3), mRNA
XM_017460632.3	1.22374	2.77743	0.00226094	Upregulated	Ictalurus punctatus lectin, mannose-binding 2-like a (lman2la), mRNA
XM_017478077.3	1.22355	7.72546	4.40588019027363e-05	Upregulated	Ictalurus punctatus BTB (POZ) domain containing 10b (btbd10b), mRNA
NM_001200563.2	1.22314	7.64903	0.00163231	Upregulated	Ictalurus punctatus secretion associated, Ras related GTPase 1Aa (sar1aa), mRNA
XM_017468174.3	1.22291	6.2441	0.00111441	Upregulated	Ictalurus punctatus WD repeat domain 46 (wdr46), mRNA
XR_006983846.2	1.22241	0.529102	0.0147083	Upregulated	Ictalurus punctatus uncharacterized LOC124629010 (LOC124629010), ncRNA
XM_017476814.3	1.22206	5.74795	0.000871371	Upregulated	Ictalurus punctatus solute carrier family 22 member 15 (slc22a15), mRNA
XM_017492029.2	1.21962	7.89743	3.66282520438323e-05	Upregulated	Ictalurus punctatus RNA polymerase II subunit B (polr2b), mRNA
XM_017471025.3	1.21949	6.73715	0.000106766	Upregulated	Ictalurus punctatus eukaryotic translation initiation factor 2B, subunit 5 epsilon (eif2b5), mRNA
XM_017490530.3	1.2194	9.04485	0.000230689	Upregulated	Ictalurus punctatus pre-mRNA processing factor 8 (prpf8), mRNA
XM_017477576.3	1.21917	6.13417	0.00373723	Upregulated	Ictalurus punctatus RNA binding motif protein 34 (rbm34), mRNA
XM_017493347.3	1.21867	7.13328	0.00017155	Upregulated	Ictalurus punctatus DEAD (Asp-Glu-Ala-Asp) box helicase 1 (ddx1), mRNA
XM_017487948.3	1.21719	5.80731	6.11355151498247e-05	Upregulated	Ictalurus punctatus AAR2 splicing factor (aar2), mRNA
XM_017494542.3	1.21638	4.88052	0.0124092	Upregulated	Ictalurus punctatus cytoskeleton associated protein 4 (ckap4), mRNA
XM_017455400.3	1.21632	4.43285	0.013041	Upregulated	Ictalurus punctatus uncharacterized protein LOC570444 homolog (si:dkey-5n18.1), mRNA
XM_017470639.3	1.2163	6.85915	0.000574438	Upregulated	Ictalurus punctatus WD repeat domain 75 (wdr75), mRNA
NM_001201215.1	1.21561	5.09886	0.00234433	Upregulated	Ictalurus punctatus actin related protein 2/3 complex inhibitor (arpin), mRNA
XM_017472404.2	1.21552	9.20726	0.000601969	Upregulated	Ictalurus punctatus chaperonin containing TCP1, subunit 7 (eta) (cct7), mRNA
XM_017463822.3	1.21539	6.94704	0.00391164	Upregulated	Ictalurus punctatus collagen, type XVII, alpha 1b (col17a1b), mRNA
XM_017477877.3	1.21448	5.6543	0.00180677	Upregulated	Ictalurus punctatus O-GlcNAcase like (ogal), mRNA
XM_017455891.3	1.21359	5.61023	0.00065753	Upregulated	Ictalurus punctatus mitochondrial ribosomal protein L19 (mrpl19), mRNA
NM_001201241.1	1.21314	5.54679	0.00573495	Upregulated	Ictalurus punctatus smx5 (smx5), mRNA
XR_008396974.1	1.21196	1.63556	0.0134341	Upregulated	Ictalurus punctatus uncharacterized LOC128633569 (LOC128633569), ncRNA
XM_017472008.3	1.21194	6.98284	8.13011169103018e-05	Upregulated	Ictalurus punctatus proline, glutamate and leucine rich protein 1 (pelp1), mRNA
NM_001200863.1	1.21192	6.17043	0.00146227	Upregulated	Ictalurus punctatus calcyclin binding protein (cacybp), mRNA
XM_017478724.2	1.21164	5.18861	0.00252171	Upregulated	Ictalurus punctatus hydroxysteroid (11-beta) dehydrogenase 1-like a (hsd11b1la), mRNA
XM_017456510.3	1.21162	4.53235	0.000627835	Upregulated	Ictalurus punctatus SAYSVFN motif domain containing 1 (saysd1), mRNA
XM_017452562.3	1.21062	4.03839	0.00199925	Upregulated	Ictalurus punctatus glutathione hydrolase 6 (si:ch73-337l15.2), mRNA
XM_017457270.2	1.21054	10.4654	0.00123888	Upregulated	Ictalurus punctatus tubulin, alpha 8 like 2 (tuba8l2), mRNA
XM_017453248.3	1.20928	6.06968	0.000219586	Upregulated	Ictalurus punctatus testis expressed 10 (tex10), mRNA
NM_001200371.1	1.20724	6.28662	0.0018268	Upregulated	Ictalurus punctatus NEDD8 ubiquitin like modifier (nedd8), mRNA
XR_001813160.3	1.20717	4.07002	0.0270166	Upregulated	Ictalurus punctatus uncharacterized LOC108267671 (LOC108267671), ncRNA
XM_017486248.3	1.20622	2.63786	0.00931291	Upregulated	Ictalurus punctatus transcription factor E2F3 (LOC108275414), mRNA
XM_017477702.3	1.20622	11.3518	0.000125719	Upregulated	Ictalurus punctatus ATP synthase F1 subunit beta (atp5f1b), mRNA
XM_017491249.3	1.2056	7.45915	0.000293225	Upregulated	Ictalurus punctatus archain 1b (arcn1b), mRNA
NM_001200255.1	1.20501	5.73351	0.00065753	Upregulated	Ictalurus punctatus ubiquitin carboxyl-terminal hydrolase L5 (uchl5), mRNA
XM_017461312.3	1.20475	6.58187	7.38589279522434e-05	Upregulated	Ictalurus punctatus exocyst complex component 8 (exoc8), mRNA
XM_017456149.3	1.20445	3.03101	0.00984071	Upregulated	Ictalurus punctatus flavin-containing monooxygenase 5 (LOC108257966), mRNA
XM_017495535.3	1.2044	4.72985	0.00101922	Upregulated	Ictalurus punctatus transmembrane protein 70 (tmem70), mRNA
XM_017454806.3	1.20378	7.31062	0.000155159	Upregulated	Ictalurus punctatus coiled-coil domain containing 47 (ccdc47), mRNA
NM_001200968.1	1.20368	5.07655	0.000310595	Upregulated	Ictalurus punctatus RNA pseudouridine synthase D4 (rpusd4), mRNA; nuclear gene for mitochondrial product
XM_017478829.2	1.20336	6.88665	0.000192374	Upregulated	Ictalurus punctatus RNA 3'-terminal phosphate cyclase (rtca), mRNA
XM_017475309.3	1.20219	5.84504	0.0245919	Upregulated	Ictalurus punctatus lectin, galactoside binding soluble 3b (lgals3b), mRNA
XM_017483743.3	1.20216	5.84961	0.00580304	Upregulated	Ictalurus punctatus X-ray repair complementing defective repair in Chinese hamster cells 6 (xrcc6), mRNA
XM_017482306.3	1.20147	7.10728	0.00121494	Upregulated	Ictalurus punctatus adaptor related protein complex 1 subunit mu 2 (ap1m2), mRNA
XM_017469691.3	1.20022	6.76517	0.00540241	Upregulated	Ictalurus punctatus importin 4 (ipo4), mRNA
NM_001201317.1	1.20006	5.65937	0.000144427	Upregulated	Ictalurus punctatus vacuolar protein sorting 26 homolog B, like (vps26bl), mRNA
XM_017485439.2	1.19912	8.50451	0.00141381	Upregulated	Ictalurus punctatus glucose-6-phosphate isomerase a (gpia), mRNA
XM_017450978.3	1.19911	6.8987	0.000432271	Upregulated	Ictalurus punctatus ubiquitin-conjugating enzyme E2 variant 1 (ube2v1), mRNA
XM_017469599.3	1.19864	5.83428	0.000176902	Upregulated	Ictalurus punctatus debranching RNA lariats 1 (dbr1), mRNA
XM_017460364.3	1.19806	5.30617	0.000888649	Upregulated	Ictalurus punctatus syntaxin 18 (stx18), mRNA
NM_001200486.1	1.19688	5.59664	0.00378571	Upregulated	Ictalurus punctatus slc25a1 solute carrier family 25 member 1b (slc25a1b), mRNA; nuclear gene for mitochondrial product
XM_017466194.3	1.19615	5.43025	0.000805771	Upregulated	Ictalurus punctatus WD repeat domain 90 (wdr90), mRNA
XM_017458334.3	1.19506	7.54644	0.000282979	Upregulated	Ictalurus punctatus signal recognition particle 72 (srp72), mRNA
NM_001200608.1	1.19369	5.3312	0.0274203	Upregulated	Ictalurus punctatus glutathione S-transferase, alpha tandem duplicate 1 (gsta.1), mRNA
XM_053683079.1	1.19364	5.33056	0.0244602	Upregulated	Ictalurus punctatus kinesin-like protein KIF14 (LOC108271188), mRNA
XM_017456415.3	1.19351	7.6272	0.00486382	Upregulated	Ictalurus punctatus eukaryotic translation initiation factor 5 (eif5), mRNA
XM_017479978.3	1.19326	7.16676	0.000104684	Upregulated	Ictalurus punctatus dynactin 2 (p50) (dctn2), mRNA
XM_017455887.3	1.19193	5.26615	0.000926903	Upregulated	Ictalurus punctatus biogenesis of lysosomal organelles complex-1, subunit 2 (bloc1s2), mRNA
XM_017468120.3	1.19181	5.41731	0.00547142	Upregulated	Ictalurus punctatus transmembrane and coiled-coil domains 1 (tmco1), mRNA
XM_017465849.3	1.19127	5.5528	0.00121968	Upregulated	Ictalurus punctatus acylglycerol kinase (agk), mRNA
XM_053686291.1	1.1906	4.88703	0.000961596	Upregulated	Ictalurus punctatus zinc finger HIT-type containing 6 (znhit6), mRNA
XM_017484357.3	1.1906	9.10349	0.000106766	Upregulated	Ictalurus punctatus cytochrome b-c1 complex subunit 2, mitochondrial (LOC108274277), mRNA
NM_001200634.1	1.19055	7.06442	0.00234772	Upregulated	Ictalurus punctatus family with sequence similarity 162 member A (fam162a), mRNA
XM_017489673.2	1.18979	6.3018	0.000170343	Upregulated	Ictalurus punctatus vacuolar protein sorting 36 homolog (vps36), mRNA
NM_001201214.1	1.18847	5.27403	0.00322803	Upregulated	Ictalurus punctatus mitochondrial ribosomal protein S35 (mrps35), mRNA; nuclear gene for mitochondrial product
XR_001810640.3	1.18842	3.18704	0.0196709	Upregulated	Ictalurus punctatus uncharacterized LOC108258309 (LOC108258309), ncRNA
NM_001200984.1	1.18842	7.04117	5.81501654938227e-05	Upregulated	Ictalurus punctatus derlin 1 (derl1), mRNA
XM_017493460.3	1.18814	6.15154	0.000319012	Upregulated	Ictalurus punctatus DEAD (Asp-Glu-Ala-Asp) box polypeptide 52 (ddx52), mRNA
XM_017496678.2	1.18759	5.97392	0.000267281	Upregulated	Ictalurus punctatus mitochondrial ribosomal protein L20 (mrpl20), mRNA
XM_053674888.1	1.18735	7.62782	0.00224626	Upregulated	Ictalurus punctatus rapunzel 5 (rpz5), mRNA
XM_017480532.3	1.18725	1.52388	0.013021	Upregulated	Ictalurus punctatus fidgetin-like protein 2 (si:dkey-195m11.8), mRNA
XM_053675662.1	1.18712	5.54059	0.000311174	Upregulated	Ictalurus punctatus farnesyltransferase, CAAX box, beta (fntb), mRNA
XM_047153312.2	1.18482	4.05433	0.00115042	Upregulated	Ictalurus punctatus TSEN34 tRNA splicing endonuclease subunit (tsen34), mRNA
XM_017487114.3	1.18458	4.02439	0.00298405	Upregulated	Ictalurus punctatus tubulin alpha-1A chain (LOC108275946), mRNA
XM_053686042.1	1.18432	3.73493	0.017618	Upregulated	Ictalurus punctatus genetic suppressor element 1 (LOC108275035), mRNA
XM_017458126.3	1.18334	7.62245	0.00117105	Upregulated	Ictalurus punctatus U2 small nuclear RNA auxiliary factor 1 (u2af1), mRNA
XM_017492962.2	1.18235	4.566	0.0100728	Upregulated	Ictalurus punctatus mitochondrial ribosomal protein S18C (mrps18c), mRNA
XM_017478179.3	1.18216	7.88664	0.000537153	Upregulated	Ictalurus punctatus ATP synthase F1 subunit delta (atp5f1d), mRNA
XM_017480684.3	1.18189	4.23225	0.0088585	Upregulated	Ictalurus punctatus endothelin 2 (edn2), mRNA
XM_017454812.3	1.18162	9.62119	0.000235032	Upregulated	Ictalurus punctatus eukaryotic translation initiation factor 3, subunit Ba (eif3ba), mRNA
XM_017489308.3	1.1809	7.1063	0.000121355	Upregulated	Ictalurus punctatus Mtr4 exosome RNA helicase (mtrex), mRNA
XM_017458811.3	1.18	7.67357	0.0044221	Upregulated	Ictalurus punctatus cytochrome b-245 heavy chain (LOC108259374), mRNA
XM_017463448.3	1.17881	5.31788	0.00110944	Upregulated	Ictalurus punctatus mitochondrial ribosomal protein S6 (mrps6), mRNA
XM_017482949.3	1.17877	4.52288	0.000224106	Upregulated	Ictalurus punctatus 4-hydroxyphenylpyruvate dioxygenase-like (hpdl), mRNA
NM_001329309.1	1.17832	9.88891	0.00225516	Upregulated	Ictalurus punctatus cathepsin Ba (ctsba), mRNA
XM_053679603.1	1.17788	7.88911	0.00019375	Upregulated	Ictalurus punctatus leucine-rich pentatricopeptide repeat containing (lrpprc), mRNA
XM_017452551.3	1.17693	4.61144	0.0183475	Upregulated	Ictalurus punctatus doublesex and mab-3 related transcription factor 3a (dmrt3a), mRNA
XM_017491435.3	1.17661	5.91018	7.6958225871689e-05	Upregulated	Ictalurus punctatus component of oligomeric golgi complex 6 (cog6), mRNA
XM_017477440.3	1.17487	8.46141	0.000836432	Upregulated	Ictalurus punctatus eukaryotic translation initiation factor 4, gamma 2a (eif4g2a), mRNA
XM_017495287.3	1.17465	5.89279	0.00461962	Upregulated	Ictalurus punctatus serine protease 35 (prss35), mRNA
XM_017453939.2	1.1733	0.417702	0.0346904	Upregulated	Ictalurus punctatus chromobox homolog 3a (HP1 gamma homolog, Drosophila) (cbx3a), transcript variant X1, mRNA
XM_017456311.3	1.17321	7.03601	0.00971053	Upregulated	Ictalurus punctatus niban apoptosis regulator 1a (niban1a), mRNA
XM_053683181.1	1.17186	4.22529	0.0014005	Upregulated	Ictalurus punctatus ubiquitin protein ligase E3D (ube3d), mRNA
XM_017477143.3	1.17163	3.79006	0.00488174	Upregulated	Ictalurus punctatus RNA pseudouridine synthase domain containing 2 (rpusd2), mRNA
XM_017492276.3	1.17137	9.1697	0.00437167	Upregulated	Ictalurus punctatus phosphoglycerate kinase 1 (pgk1), mRNA
XM_017486799.3	1.17137	6.53212	0.00269907	Upregulated	Ictalurus punctatus RAB5 interacting factor (rab5if), mRNA
XM_017482962.3	1.16994	2.76906	0.0293698	Upregulated	Ictalurus punctatus uncharacterized LOC108273612 (LOC108273612), mRNA
NM_001200426.1	1.16948	3.64224	0.00208171	Upregulated	Ictalurus punctatus GPN-loop GTPase 2 (gpn2), mRNA
XM_017488166.3	1.16925	2.90085	0.00345914	Upregulated	Ictalurus punctatus opioid growth factor receptor (ogfr), mRNA
XM_017495632.3	1.16894	5.3327	0.000206004	Upregulated	Ictalurus punctatus target of EGR1, exonuclease (toe1), mRNA
XM_017467533.3	1.16882	5.11137	0.00101422	Upregulated	Ictalurus punctatus LSM1, U6 small nuclear RNA associated (lsm1), mRNA
XM_017452268.3	1.16847	5.75478	0.0025536	Upregulated	Ictalurus punctatus proteasome 26S subunit, non-ATPase 9 (psmd9), mRNA
XM_017480267.3	1.16811	5.86176	0.0164455	Upregulated	Ictalurus punctatus ubiquitin-like modifier activating enzyme 7 (uba7), mRNA
NM_001200406.1	1.16771	4.80073	0.00298405	Upregulated	Ictalurus punctatus mitochondrial ribosomal protein S10 (mrps10), mRNA
XM_017457622.3	1.16759	7.73127	0.000182086	Upregulated	Ictalurus punctatus protein GPR108 (LOC108258746), mRNA
XM_017488918.3	1.16745	6.18356	0.00430834	Upregulated	Ictalurus punctatus nucleotide binding protein 1 (MinD homolog, E. coli) (nubp1), mRNA
XM_017495823.3	1.16613	6.01317	0.0075286	Upregulated	Ictalurus punctatus RWD domain containing 1 (rwdd1), mRNA
XM_053677660.1	1.1661	6.64961	0.00055014	Upregulated	Ictalurus punctatus polyribonucleotide nucleotidyltransferase 1, mitochondrial (LOC108260955), mRNA
XM_017473278.3	1.16565	4.97747	0.00144164	Upregulated	Ictalurus punctatus La ribonucleoprotein 7, transcriptional regulator (larp7), mRNA
XM_017490968.3	1.16561	3.87561	0.00248142	Upregulated	Ictalurus punctatus mitochondrial rRNA methyltransferase 3a (mrm3a), mRNA
XM_017494312.3	1.16556	8.91602	0.000144468	Upregulated	Ictalurus punctatus GDP dissociation inhibitor 2 (gdi2), mRNA
XM_053684364.1	1.16441	0.731409	0.0484787	Upregulated	Ictalurus punctatus protein SCO2 homolog, mitochondrial (LOC108274471), mRNA
XM_017470713.3	1.16392	4.61413	0.000670187	Upregulated	Ictalurus punctatus ubiquitin-conjugating enzyme E2S (ube2s), mRNA
XM_017461141.3	1.16383	5.55364	0.00127855	Upregulated	Ictalurus punctatus clathrin, light chain A (clta), transcript variant X1, mRNA
XM_017457469.3	1.16232	7.8699	0.000775193	Upregulated	Ictalurus punctatus NADH:ubiquinone oxidoreductase subunit AB1a (ndufab1a), mRNA
XM_017460416.3	1.16175	5.27954	0.00163	Upregulated	Ictalurus punctatus GTP dependent ribosome recycling factor mitochondrial 2 (gfm2), mRNA
NM_001201041.1	1.16149	5.55089	0.00154956	Upregulated	Ictalurus punctatus replication protein A3 (rpa3), mRNA
XM_017488151.2	1.16113	5.13317	0.00104209	Upregulated	Ictalurus punctatus protein O-fucosyltransferase 1 (pofut1), mRNA
XM_017452756.3	1.16015	8.36676	8.2511307304954e-05	Upregulated	Ictalurus punctatus ubiquilin 4 (ubqln4), mRNA
NM_001200945.1	1.15919	4.37047	0.0067102	Upregulated	Ictalurus punctatus oxidoreductase NAD-binding domain containing 1 (oxnad1), mRNA
XM_017492721.3	1.15887	4.87378	0.000417793	Upregulated	Ictalurus punctatus CKS domain-containing protein (zgc:86839), mRNA
XM_017452572.3	1.15811	4.1847	0.0300458	Upregulated	Ictalurus punctatus SUB1 regulator of transcription b (sub1b), mRNA
XM_053681201.1	1.15766	6.75403	0.000139677	Upregulated	Ictalurus punctatus THO complex 1 (thoc1), mRNA
XM_017486305.2	1.15714	5.38741	0.000180417	Upregulated	Ictalurus punctatus magnesium dependent phosphatase 1 (mdp1), mRNA
NM_001329312.1	1.1571	6.48545	3.79055756782862e-05	Upregulated	Ictalurus punctatus Jupiter microtubule associated homolog 2 (jpt2), mRNA
XM_017491534.3	1.1565	6.72526	0.000724437	Upregulated	Ictalurus punctatus ankyrin repeat and kinase domain containing 1 (ankk1), mRNA
XM_047150536.2	1.15608	5.94208	0.00406218	Upregulated	Ictalurus punctatus uncharacterized protein C7orf50 homolog (LOC108270528), mRNA
XM_017485616.2	1.15574	5.62187	0.00459567	Upregulated	Ictalurus punctatus golgi transport 1Bb (golt1bb), mRNA
XM_017460038.3	1.15495	5.67515	0.000130269	Upregulated	Ictalurus punctatus surfeit 4 (surf4), mRNA
NM_001201216.1	1.15443	6.7537	0.0191206	Upregulated	Ictalurus punctatus plac8-like protein 1 (pl8l1), mRNA
NM_001200604.1	1.15437	7.71648	0.000371751	Upregulated	Ictalurus punctatus aminoacyl tRNA synthetase complex interacting multifunctional protein 1a (aimp1a), mRNA
XM_017478601.3	1.15401	5.13111	0.0202924	Upregulated	Ictalurus punctatus DEAD (Asp-Glu-Ala-Asp) box polypeptide 49 (ddx49), mRNA
XM_017460708.3	1.1538	8.87275	0.00153474	Upregulated	Ictalurus punctatus Thy-1 cell surface antigen (thy1), mRNA
XM_017472412.3	1.15118	4.48792	0.00287425	Upregulated	Ictalurus punctatus Y-box-binding protein 2-A (LOC108267906), mRNA
XM_017496166.3	1.15079	5.84294	0.000708946	Upregulated	Ictalurus punctatus G elongation factor, mitochondrial 1 (gfm1), mRNA
XM_017450220.3	1.15049	6.2499	0.000278552	Upregulated	Ictalurus punctatus transcriptional regulator QRICH1 (LOC108254851), mRNA
XM_017458967.3	1.14978	5.35743	0.000299969	Upregulated	Ictalurus punctatus mitochondrial ribosomal protein S28 (mrps28), mRNA
XM_017466407.3	1.14928	4.22358	0.0175307	Upregulated	Ictalurus punctatus SIRT1 domain-containing protein (si:dkey-103i16.6), mRNA
XM_017471135.2	1.14876	4.65548	0.0073906	Upregulated	Ictalurus punctatus leukotriene B4 receptor 2b (ltb4r2b), mRNA
XM_017488492.3	1.14789	6.32226	9.82014008515418e-05	Upregulated	Ictalurus punctatus POM121 transmembrane nucleoporin (pom121), mRNA
XR_008396621.1	1.14713	7.06386	0.0448	Upregulated	Ictalurus punctatus uncharacterized LOC128632943 (LOC128632943), ncRNA
XM_017489225.3	1.14703	7.03786	0.000575985	Upregulated	Ictalurus punctatus NADH:ubiquinone oxidoreductase subunit A8 (ndufa8), mRNA
NM_001200490.1	1.14623	5.86933	0.000139677	Upregulated	Ictalurus punctatus ubiquitin-conjugating enzyme E2G 1a (UBC7 homolog, yeast) (ube2g1a), mRNA
NM_001200886.2	1.14603	5.2054	0.000436112	Upregulated	Ictalurus punctatus retinoblastoma binding protein 9 (rbbp9), mRNA
XM_017487477.3	1.14584	4.82922	0.0128837	Upregulated	Ictalurus punctatus trophinin associated protein (troap), mRNA
XM_047154882.2	1.14446	5.43762	0.00984071	Upregulated	Ictalurus punctatus BTB (POZ) domain containing 11b (btbd11b), mRNA
XM_053679969.1	1.1436	2.54617	0.00828447	Upregulated	Ictalurus punctatus uncharacterized LOC128632763 (LOC128632763), mRNA
XM_017468304.3	1.14283	7.7624	0.0222719	Upregulated	Ictalurus punctatus sema domain, immunoglobulin domain (Ig), short basic domain, secreted, (semaphorin) 3H (sema3h), mRNA
XM_017453679.3	1.142	8.10272	8.41054982943388e-05	Upregulated	Ictalurus punctatus ATPase H+ transporting V1 subunit Ab (atp6v1ab), mRNA
XM_017478982.3	1.14158	6.40136	0.000251494	Upregulated	Ictalurus punctatus dihydrolipoamide branched chain transacylase E2 (dbt), mRNA
XM_017469955.2	1.14149	9.75487	0.000276735	Upregulated	Ictalurus punctatus actin related protein 3 (actr3), mRNA
XM_017471020.3	1.14123	1.17338	0.0251152	Upregulated	Ictalurus punctatus ArfGAP with coiled-coil, ankyrin repeat and PH domains 2a (acap2a), mRNA
XM_017481546.3	1.14118	1.48396	0.0247494	Upregulated	Ictalurus punctatus cilia and flagella associated protein 90 (cfap90), mRNA
XM_017473285.3	1.14107	6.40193	0.0120455	Upregulated	Ictalurus punctatus EMG1 N1-specific pseudouridine methyltransferase (emg1), mRNA
XM_017454888.2	1.14035	8.62523	0.000599348	Upregulated	Ictalurus punctatus alpha-L-fucosidase 1, tandem duplicate 2 (fuca1.2), mRNA
NM_001201190.1	1.14005	5.42944	0.00353157	Upregulated	Ictalurus punctatus polymerase (RNA) III (DNA directed) polypeptide K (polr3k), mRNA
NM_001200529.2	1.13886	5.37799	0.000316157	Upregulated	Ictalurus punctatus mitochondrial ribosomal protein S7 (mrps7), mRNA
XM_047155936.2	1.13813	4.08669	0.0221453	Upregulated	Ictalurus punctatus macrophage receptor with collagenous structure (marco), mRNA
XM_017461461.3	1.13612	3.27621	0.0490691	Upregulated	Ictalurus punctatus fibroblast growth factor binding protein 1b (fgfbp1b), mRNA
XM_017481061.3	1.13551	5.71375	0.000143185	Upregulated	Ictalurus punctatus biogenesis of lysosomal organelles complex-1, subunit 4, cappuccino (bloc1s4), mRNA
XM_017467123.3	1.1334	6.79249	0.000314835	Upregulated	Ictalurus punctatus exosome component 10 (exosc10), mRNA
XM_017494157.3	1.13195	6.05702	6.11355151498247e-05	Upregulated	Ictalurus punctatus component of oligomeric golgi complex 5 (cog5), mRNA
XM_017493887.3	1.12954	5.7623	0.00158991	Upregulated	Ictalurus punctatus ATPase H+ transporting V1 subunit F (atp6v1f), mRNA
XM_017491150.3	1.12931	7.65199	0.000157305	Upregulated	Ictalurus punctatus propionyl-CoA carboxylase subunit beta (pccb), mRNA
XM_017475604.3	1.12711	2.10093	0.0369308	Upregulated	Ictalurus punctatus ras-related protein Rab-15 (LOC108269633), mRNA
XM_017494602.2	1.12669	7.21461	0.00185391	Upregulated	Ictalurus punctatus leukotriene A4 hydrolase (lta4h), mRNA
XM_017468585.3	1.12628	3.55867	0.00843968	Upregulated	Ictalurus punctatus solute carrier family 35 member 2 (slc35a2), mRNA
XM_017464431.3	1.12612	6.06755	0.000593249	Upregulated	Ictalurus punctatus retinol binding protein 1a, cellular (rbp5), mRNA
XM_017450762.3	1.12608	5.75491	0.000502048	Upregulated	Ictalurus punctatus MON1 secretory trafficking family member A (mon1a), mRNA
XM_017472118.3	1.12587	5.50268	0.000661219	Upregulated	Ictalurus punctatus Sep (O-phosphoserine) tRNA:Sec (selenocysteine) tRNA synthase (sepsecs), mRNA
XM_017496243.3	1.12509	4.40248	0.0346037	Upregulated	Ictalurus punctatus chemokine (C-C motif) receptor 12a (ccr12a), mRNA
XM_017491375.3	1.12437	3.54373	0.00338273	Upregulated	Ictalurus punctatus solute carrier family 46 member 1 (slc46a1), mRNA
XM_017476256.2	1.1242	8.08982	0.00050347	Upregulated	Ictalurus punctatus sorting nexin 6 (snx6), mRNA
NM_001200425.1	1.12243	9.49737	0.00219865	Upregulated	Ictalurus punctatus RAN, member RAS oncogene family (ran), mRNA
XM_017457500.3	1.12197	12.4242	0.00166503	Upregulated	Ictalurus punctatus actin, beta 1 (actb1), mRNA
NM_001201030.1	1.12148	6.18641	0.0367109	Upregulated	Ictalurus punctatus SNU13 homolog, small nuclear ribonucleoprotein b (U4/U6.U5) (snu13b), mRNA
NM_001200924.1	1.12018	4.75541	0.00790831	Upregulated	Ictalurus punctatus RAB6B, member RAS oncogene family b (rab6bb), mRNA
XM_053677301.1	1.12015	5.94385	6.32489632112885e-05	Upregulated	Ictalurus punctatus TAF6 RNA polymerase II, TATA box binding protein (TBP)-associated factor (taf6), mRNA
XM_017496322.3	1.11937	7.45498	0.000950593	Upregulated	Ictalurus punctatus NOP53 ribosome biogenesis factor (nop53), mRNA
XM_017483011.3	1.1172	7.57468	0.000374308	Upregulated	Ictalurus punctatus protein phosphatase 4, catalytic subunit b (ppp4cb), mRNA
XM_017484114.3	1.11494	4.46458	0.000613188	Upregulated	Ictalurus punctatus MTOR associated protein, LST8 homolog (S. cerevisiae) (mlst8), mRNA
XM_053684016.1	1.11225	6.88399	0.00397933	Upregulated	Ictalurus punctatus RNA polymerase II, I and III subunit F (polr2f), mRNA
XM_017494064.3	1.11219	7.53405	0.000242312	Upregulated	Ictalurus punctatus ADP-ribosylation factor-like 1 (arl1), mRNA
XM_017494202.3	1.1114	5.26333	0.000920981	Upregulated	Ictalurus punctatus deoxyribose-phosphate aldolase (putative) (dera), mRNA
XM_017486798.3	1.11128	4.3191	0.00120027	Upregulated	Ictalurus punctatus DEAH-box helicase 35 (dhx35), mRNA
XM_017484057.3	1.10992	5.76802	0.000553859	Upregulated	Ictalurus punctatus vacuolar protein sorting 25 homolog (vps25), mRNA
XM_017469074.3	1.10956	4.98331	0.00113696	Upregulated	Ictalurus punctatus uncharacterized si:dkey-10c21.1 (si:dkey-10c21.1), mRNA
XM_017476808.3	1.10768	6.01548	0.000663456	Upregulated	Ictalurus punctatus glycerol-3-phosphate dehydrogenase 1 like (gpd1l), mRNA
XM_017452710.2	1.10755	7.43109	0.000490308	Upregulated	Ictalurus punctatus TNF receptor-associated protein 1 (trap1), mRNA
XM_017461329.3	1.10683	7.36274	0.000997178	Upregulated	Ictalurus punctatus N-acylsphingosine amidohydrolase (acid ceramidase) 1b (asah1b), mRNA
XM_017453369.3	1.10644	7.65278	0.000312605	Upregulated	Ictalurus punctatus electron transfer flavoprotein subunit beta (etfb), mRNA
XM_017475061.2	1.10537	7.10537	0.000236733	Upregulated	Ictalurus punctatus SAMM50 sorting and assembly machinery component (samm50), mRNA
XM_017454845.2	1.10479	2.81924	0.00191054	Upregulated	Ictalurus punctatus mitochondrial rRNA methyltransferase 2 (mrm2), mRNA
XM_017472584.3	1.10436	4.07014	0.000529548	Upregulated	Ictalurus punctatus GP1 homolog, RAB6A GEF complex partner 1 (rgp1), mRNA
XM_017492376.3	1.10301	6.15954	0.000662097	Upregulated	Ictalurus punctatus proteasome 26S subunit, non-ATPase 5 (psmd5), mRNA
NM_001200465.1	1.103	4.51494	0.00195478	Upregulated	Ictalurus punctatus RAB, member of RAS oncogene family-like 3 (rabl3), mRNA
NM_001200599.1	1.10286	6.80455	0.000961354	Upregulated	Ictalurus punctatus nuclear transcription factor Y, beta a (nfyba), mRNA
XM_053679898.1	1.10229	2.50548	0.0021216	Upregulated	Ictalurus punctatus zinc finger protein 271 (LOC108263447), mRNA
XM_017477682.3	1.10211	7.20106	0.00057932	Upregulated	Ictalurus punctatus zinc finger DHHC-type palmitoyltransferase 13 (zdhhc13), mRNA
XM_017463049.3	1.10147	5.27791	0.00202289	Upregulated	Ictalurus punctatus splicing factor 3b, subunit 5 (sf3b5), mRNA
XM_017464075.3	1.10135	9.64419	0.0266874	Upregulated	Ictalurus punctatus MARCKS-like 1a (marcksl1a), mRNA
XM_053683238.1	1.10083	2.26496	0.0315286	Upregulated	Ictalurus punctatus nuclear receptor 2C2-associated protein (nr2c2ap), mRNA
XM_017492079.3	1.09993	6.62061	3.94398181244844e-05	Upregulated	Ictalurus punctatus RNA binding motif protein 22 (rbm22), mRNA
NM_001200708.1	1.09921	5.41448	0.0021216	Upregulated	Ictalurus punctatus transmembrane protein 18 (tmem18), mRNA
XM_017479030.3	1.09886	5.42201	0.0014595	Upregulated	Ictalurus punctatus MPV17 mitochondrial inner membrane protein like 2 (mpv17l2), mRNA
XM_053684400.1	1.09834	4.24312	0.00155787	Upregulated	Ictalurus punctatus intraflagellar transport 140 homolog (Chlamydomonas) (ift140), mRNA
XM_017454760.3	1.09791	7.08301	0.00427868	Upregulated	Ictalurus punctatus peter pan homolog (ppan), mRNA
XM_017489709.3	1.09783	8.73879	0.0111951	Upregulated	Ictalurus punctatus methionine adenosyltransferase II, alpha a (mat2aa), mRNA
XM_017473268.3	1.09765	7.95481	0.000268231	Upregulated	Ictalurus punctatus COPI coat complex subunit epsilon (cope), mRNA
XM_017484448.3	1.09758	4.91135	0.00165792	Upregulated	Ictalurus punctatus transcription factor A, mitochondrial (tfam), mRNA
XM_017453442.3	1.09739	6.35902	0.00361529	Upregulated	Ictalurus punctatus GTPase IMAP family member 4 (gimap4), mRNA
XM_017459560.2	1.09703	7.10297	0.00226334	Upregulated	Ictalurus punctatus adenylosuccinate lyase (adsl), mRNA
XM_017450334.3	1.09486	4.63208	0.0011271	Upregulated	Ictalurus punctatus acyl-CoA thioesterase 8 (acot8), mRNA
XM_017473991.3	1.09331	6.34374	9.47454264865168e-05	Upregulated	Ictalurus punctatus nucleoporin 62 like (nup62l), mRNA
XM_017460754.3	1.09316	5.60314	0.00105964	Upregulated	Ictalurus punctatus polymerase (DNA directed), epsilon 3 (p17 subunit) (pole3), mRNA
XM_017484163.3	1.0897	5.92174	0.00332524	Upregulated	Ictalurus punctatus cytochrome c oxidase assembly factor 3 homolog, mitochondrial (LOC108274181), mRNA
NM_001201162.1	1.08932	5.1943	0.000164544	Upregulated	Ictalurus punctatus COMM domain containing 2 (commd2), mRNA
XM_017474089.3	1.08862	8.94999	0.00081401	Upregulated	Ictalurus punctatus FAT atypical cadherin 2 (fat2), mRNA
XM_017468931.3	1.08854	5.72734	0.00140103	Upregulated	Ictalurus punctatus mitochondrial ribosomal protein S27 (mrps27), mRNA
XM_017463581.3	1.08782	8.75119	0.000429516	Upregulated	Ictalurus punctatus glutamate dehydrogenase 1a (glud1a), mRNA
XM_017481943.2	1.08779	2.33153	0.0175307	Upregulated	Ictalurus punctatus zinc finger protein 135 (LOC108273006), mRNA
XM_017452592.3	1.08768	5.0747	0.00127567	Upregulated	Ictalurus punctatus steroid receptor RNA activator 1 (sra1), mRNA
XM_017456078.3	1.08684	6.19689	0.00171694	Upregulated	Ictalurus punctatus transmembrane protein 205 (si:ch211-121a2.4), mRNA
XM_017453115.2	1.08647	3.7231	0.00621426	Upregulated	Ictalurus punctatus eukaryotic elongation factor 2 lysine methyltransferase (eef2kmt), mRNA
XM_017453221.3	1.08633	9.69349	0.000913474	Upregulated	Ictalurus punctatus chaperonin containing TCP1, subunit 5 (epsilon) (cct5), mRNA
XM_017461959.3	1.08504	5.85797	0.00631717	Upregulated	Ictalurus punctatus KRI1 homolog (kri1), mRNA
XM_017474532.3	1.08501	8.16602	0.007411	Upregulated	Ictalurus punctatus aldolase b, fructose-bisphosphate (aldob), mRNA
XM_017485199.3	1.0845	4.93853	0.000707383	Upregulated	Ictalurus punctatus nucleoporin 42 (nup42), mRNA
XM_017468676.3	1.08421	5.55991	0.0200548	Upregulated	Ictalurus punctatus glutamate-cysteine ligase, modifier subunit (gclm), mRNA
XM_017461663.3	1.08361	4.88007	0.000338318	Upregulated	Ictalurus punctatus caspase activity and apoptosis inhibitor 1 (LOC108260930), mRNA
XM_017493480.3	1.08294	3.4722	0.000268231	Upregulated	Ictalurus punctatus cyclin J-like (ccnjl), mRNA
XM_017479372.3	1.08288	5.51139	0.00162121	Upregulated	Ictalurus punctatus coiled-coil domain containing 12 (ccdc12), mRNA
XM_017464107.3	1.08244	7.78297	0.000459975	Upregulated	Ictalurus punctatus actin related protein 2b (actr2b), mRNA
XM_053676143.1	1.08204	8.15859	9.62350858285309e-05	Upregulated	Ictalurus punctatus cell division cycle 37 homolog (S. cerevisiae) (cdc37), mRNA
XM_053685372.1	1.08168	7.74699	0.000613521	Upregulated	Ictalurus punctatus vinculin-like (LOC108273866), mRNA
NM_001200462.1	1.08151	5.65505	0.00220718	Upregulated	Ictalurus punctatus THO complex 7 (thoc7), mRNA
XM_053681178.1	1.0814	5.76107	0.000110548	Upregulated	Ictalurus punctatus major facilitator superfamily domain containing 14A2 (mfsd14a2), mRNA
XM_017478467.3	1.08077	4.81733	0.0136355	Upregulated	Ictalurus punctatus diphthamide biosynthesis 5 (dph5), mRNA
XM_017472942.3	1.08056	4.81939	0.0147056	Upregulated	Ictalurus punctatus diphthamide biosynthesis 2 (dph2), mRNA
XM_017460240.3	1.08054	3.89133	0.0215582	Upregulated	Ictalurus punctatus solute carrier family 25 member 35 (slc25a35), mRNA
NM_001201131.1	1.08003	4.98639	0.00184198	Upregulated	Ictalurus punctatus chromosome 16 C17orf49 homolog (c16h17orf49), mRNA
XM_017468893.3	1.07935	4.52817	0.00106263	Upregulated	Ictalurus punctatus synuclein, alpha interacting protein (sncaip), mRNA
XM_017456624.3	1.07826	6.81657	0.000662581	Upregulated	Ictalurus punctatus solute carrier family 35 member F6 (slc35f6), mRNA
XM_053676253.1	1.07722	5.40012	0.0015911	Upregulated	Ictalurus punctatus tubulin, gamma complex associated protein 3 (tubgcp3), mRNA
XM_017455307.3	1.07416	5.40804	0.00629054	Upregulated	Ictalurus punctatus translocase of outer mitochondrial membrane 7 homolog (yeast) (tomm7), mRNA
XM_017472761.3	1.07412	2.59183	0.0120047	Upregulated	Ictalurus punctatus E3 ubiquitin/ISG15 ligase TRIM25 (LOC108268074), mRNA
XM_017474419.3	1.07393	6.54283	0.000265112	Upregulated	Ictalurus punctatus ATP-binding cassette, sub-family B (MDR/TAP), member 7 (abcb7), mRNA
XM_017455059.3	1.07367	5.71412	0.000662871	Upregulated	Ictalurus punctatus NudC domain containing 1 (nudcd1), mRNA
XM_017463797.3	1.07319	7.17075	0.00512179	Upregulated	Ictalurus punctatus microsomal glutathione S-transferase 3b (mgst3b), mRNA
XM_017471413.3	1.07275	6.69865	0.00103375	Upregulated	Ictalurus punctatus ATPase H+ transporting V0 subunit b (atp6v0b), mRNA
NM_001200639.1	1.07255	5.05035	0.0110762	Upregulated	Ictalurus punctatus prefoldin subunit 6 (pfdn6), mRNA
XM_017477701.3	1.07226	1.45124	0.032054	Upregulated	Ictalurus punctatus LYR motif containing 1 (lyrm1), mRNA
NM_001201287.1	1.07193	6.37994	0.00170691	Upregulated	Ictalurus punctatus death associated protein 3 (dap3), mRNA
XR_006984010.1	1.07081	2.90862	0.0404029	Upregulated	Ictalurus punctatus small nucleolar RNA SNORA47 (LOC124629126), ncRNA
XR_008393478.1	1.07042	6.00226	0.000429692	Upregulated	Ictalurus punctatus uncharacterized LOC128629176 (LOC128629176), ncRNA
NM_001200591.1	1.06941	4.99933	0.0220052	Upregulated	Ictalurus punctatus FCF1 rRNA-processing protein (fcf1), mRNA
NM_001201120.2	1.06885	2.16703	0.0169395	Upregulated	Ictalurus punctatus heat shock protein, alpha-crystallin-related, b11 (hspb11), mRNA
XM_017468204.3	1.0676	5.73255	0.00254044	Upregulated	Ictalurus punctatus TMCO1/EMC3 family protein (zgc:86609), mRNA
XM_017493335.2	1.06729	6.13507	0.000423587	Upregulated	Ictalurus punctatus zw10 kinetochore protein (zw10), mRNA
NM_001200766.1	1.0658	5.20649	0.00492482	Upregulated	Ictalurus punctatus exosome component 8 (exosc8), mRNA
XM_017493828.3	1.06572	2.61428	0.0152409	Upregulated	Ictalurus punctatus peptidyl-tRNA hydrolase domain containing 1 (ptrhd1), mRNA
XM_017478098.3	1.06568	6.54508	0.00155787	Upregulated	Ictalurus punctatus cytochrome b5 (LOC108270986), mRNA
XM_017473010.3	1.06503	6.43891	0.00122543	Upregulated	Ictalurus punctatus mannose-P-dolichol utilization defect 1b (mpdu1b), mRNA
XM_017487823.3	1.06367	7.86134	0.00177413	Upregulated	Ictalurus punctatus v-myb avian myeloblastosis viral oncogene homolog (myb), mRNA
XM_017458937.2	1.06366	4.70266	0.00134634	Upregulated	Ictalurus punctatus DnaJ heat shock protein family (Hsp40) member A3b (dnaja3b), mRNA
NM_001200480.1	1.06264	7.38055	0.000479328	Upregulated	Ictalurus punctatus vesicle (multivesicular body) trafficking 1 (vta1), mRNA
XM_017470145.3	1.06246	5.8536	0.00115072	Upregulated	Ictalurus punctatus coiled-coil domain containing 93 (ccdc93), mRNA
XM_017459698.3	1.06238	6.31489	0.000134078	Upregulated	Ictalurus punctatus apolipoprotein O-like (apool), mRNA
XM_017456759.3	1.06216	7.79805	0.00144295	Upregulated	Ictalurus punctatus calmodulin 1b (calm1b), mRNA
XM_017486276.3	1.06207	3.00431	0.0235054	Upregulated	Ictalurus punctatus myosin VAb (myo5ab), mRNA
XM_053687426.1	1.06165	4.58316	0.00068126	Upregulated	Ictalurus punctatus aminoadipate-semialdehyde dehydrogenase-phosphopantetheinyl transferase (aasdhppt), mRNA
XM_017452499.3	1.06031	2.36566	0.0258523	Upregulated	Ictalurus punctatus DNA topoisomerase III beta (top3b), transcript variant X1, mRNA
XM_017472373.3	1.0603	9.0005	0.000951095	Upregulated	Ictalurus punctatus CD68 molecule (cd68), mRNA
XM_017488651.3	1.0601	6.78721	0.000232046	Upregulated	Ictalurus punctatus uncharacterized si:dkey-250d21.1 (si:dkey-250d21.1), mRNA
NM_001200441.1	1.05853	5.17718	0.0011119	Upregulated	Ictalurus punctatus exosome component 2 (exosc2), mRNA
XM_017491042.3	1.05788	5.29812	0.0408919	Upregulated	Ictalurus punctatus cysteine and histidine-rich domain (CHORD) containing 1a (chordc1a), mRNA
XM_017459706.3	1.05638	6.00185	0.00214524	Upregulated	Ictalurus punctatus vacuolar ATPase assembly factor VMA21 (vma21), mRNA
XM_017484223.3	1.05637	7.24664	0.000617702	Upregulated	Ictalurus punctatus receptor accessory protein 3b (reep3b), mRNA
NM_001200980.1	1.05593	3.42282	0.016507	Upregulated	Ictalurus punctatus zinc finger, HIT-type containing 3 (znhit3), mRNA
XM_017460078.3	1.05581	5.93059	0.000484091	Upregulated	Ictalurus punctatus dolichyl-phosphate (UDP-N-acetylglucosamine) N-acetylglucosaminephosphotransferase 1 (GlcNAc-1-P transferase) (dpagt1), mRNA
XM_017461278.3	1.05554	6.07629	0.00957976	Upregulated	Ictalurus punctatus alpha-kinase 1 (alpk1), mRNA
NM_001201043.1	1.05547	5.0993	0.00194447	Upregulated	Ictalurus punctatus RNA polymerase II subunit D (polr2d), mRNA
XM_017452226.3	1.05546	5.22514	0.000159835	Upregulated	Ictalurus punctatus negative elongation factor complex member B (nelfb), mRNA
XM_017492452.3	1.05462	6.23979	0.000135607	Upregulated	Ictalurus punctatus zinc finger protein 346 (znf346), mRNA
XM_017463732.3	1.05437	5.78224	0.000813891	Upregulated	Ictalurus punctatus adaptor related protein complex 3 subunit mu 1 (ap3m1), mRNA
XM_017453408.3	1.05338	9.00192	0.000424223	Upregulated	Ictalurus punctatus eukaryotic translation initiation factor 2, subunit 3 gamma (eif2s3), mRNA
XM_017476901.3	1.05326	7.34007	0.0001079	Upregulated	Ictalurus punctatus CDC5 cell division cycle 5-like (S. pombe) (cdc5l), mRNA
XM_017453877.3	1.05287	6.25764	0.00116118	Upregulated	Ictalurus punctatus ddb1 and cul4 associated factor 13 (dcaf13), mRNA
XM_017458112.3	1.05279	4.47306	0.00055014	Upregulated	Ictalurus punctatus UBA domain containing 2 (ubac2), mRNA
XM_017479801.3	1.05273	5.52176	0.000319199	Upregulated	Ictalurus punctatus pre-mRNA processing factor 38A (prpf38a), mRNA
XM_017478674.3	1.05252	6.77208	0.000475852	Upregulated	Ictalurus punctatus 3-hydroxyisobutyrate dehydrogenase b (hibadhb), mRNA
XM_053683477.1	1.05243	3.70233	0.00430834	Upregulated	Ictalurus punctatus NIPA magnesium transporter 1 (nipa1), mRNA
XM_017481793.3	1.05229	3.6327	0.00434035	Upregulated	Ictalurus punctatus TBC1 domain family, member 31 (tbc1d31), mRNA
XM_017454390.3	1.05165	7.4473	0.00308112	Upregulated	Ictalurus punctatus UTP18 small subunit processome component (utp18), mRNA
XM_017473613.3	1.05007	6.58052	0.0021079	Upregulated	Ictalurus punctatus T cell immune regulator 1, ATPase H+ transporting V0 subunit a3b (tcirg1b), mRNA
XM_017481096.3	1.04935	4.73424	0.000407518	Upregulated	Ictalurus punctatus cytochrome c1, heme protein, mitochondrial (LOC108272604), mRNA
XM_017489825.2	1.04928	6.91347	0.000147213	Upregulated	Ictalurus punctatus proline-rich coiled-coil 1 (prrc1), mRNA
XM_017471063.3	1.04886	6.47614	0.00616278	Upregulated	Ictalurus punctatus DIS3-like exonuclease 2 (LOC108267094), transcript variant X1, mRNA
XM_017494873.3	1.04859	4.13156	0.0091355	Upregulated	Ictalurus punctatus cytochrome c oxidase assembly factor 6 homolog (LOC108280096), mRNA
XM_017469637.3	1.04778	5.78402	5.57254883478732e-05	Upregulated	Ictalurus punctatus zinc finger protein 574 (znf574), mRNA
NM_001200944.2	1.04735	4.16425	0.0197498	Upregulated	Ictalurus punctatus sorbitol dehydrogenase (sord), mRNA
XM_017470365.3	1.047	6.78002	0.000557966	Upregulated	Ictalurus punctatus asparagine synthetase domain containing 1 (asnsd1), mRNA
XM_017459085.3	1.04668	7.99932	0.00201221	Upregulated	Ictalurus punctatus basic leucine zipper and W2 domains 1a (bzw1a), mRNA
XM_017458788.3	1.04661	5.15224	0.00068126	Upregulated	Ictalurus punctatus VPS33B late endosome and lysosome associated (vps33b), mRNA
XM_017459699.3	1.04654	7.33988	3.395609573523e-05	Upregulated	Ictalurus punctatus non-POU domain containing, octamer-binding (nono), mRNA
XM_017452456.3	1.04623	4.21032	0.00555798	Upregulated	Ictalurus punctatus polymerase (DNA directed) kappa (polk), mRNA
XM_017452998.2	1.04487	4.44767	0.0229837	Upregulated	Ictalurus punctatus retinol dehydrogenase 10a (rdh10a), mRNA
XM_017469076.3	1.04477	2.99058	0.025115	Upregulated	Ictalurus punctatus serine threonine kinase 39 (stk39), mRNA
XM_017473185.3	1.04392	9.01045	0.0357	Upregulated	Ictalurus punctatus HIG1 hypoxia inducible domain family, member 1A (higd1a), mRNA
XM_017479564.3	1.04368	7.73355	0.000662097	Upregulated	Ictalurus punctatus capping actin protein of muscle Z-line subunit alpha 1a (capza1a), mRNA
XM_017493465.3	1.04318	6.11715	0.000192374	Upregulated	Ictalurus punctatus exoribonuclease 1 (eri1), mRNA
XM_017481993.3	1.0431	6.15674	0.0227041	Upregulated	Ictalurus punctatus phosphatidylcholine transfer protein (pctp), transcript variant X1, mRNA
NM_001200516.2	1.0429	7.20456	0.000898026	Upregulated	Ictalurus punctatus translocase of outer mitochondrial membrane 20b (tomm20b), mRNA
XM_017477719.3	1.04282	5.39013	0.000225888	Upregulated	Ictalurus punctatus WD repeat domain 18 (wdr18), mRNA
XM_053675589.1	1.04281	7.2767	0.000272884	Upregulated	Ictalurus punctatus SEL1L adaptor subunit of ERAD E3 ubiquitin ligase (sel1l), mRNA
XM_017466935.3	1.04273	4.38474	0.00426008	Upregulated	Ictalurus punctatus chromosome 5 C12orf43 homolog (c5h12orf43), mRNA
XM_017476570.3	1.04177	8.22551	0.000392627	Upregulated	Ictalurus punctatus dihydrolipoamide S-succinyltransferase (dlst), mRNA
NM_001257110.1	1.04131	9.27418	0.00114397	Upregulated	Ictalurus punctatus cathepsin D (ctsd), mRNA
XM_017465594.3	1.04125	6.87586	0.00246863	Upregulated	Ictalurus punctatus PRP31 pre-mRNA processing factor 31 homolog (yeast) (prpf31), mRNA
XM_017457093.3	1.04113	6.90011	0.00489454	Upregulated	Ictalurus punctatus lysine-rich nucleolar protein 1 (knop1), mRNA
XM_017451426.3	1.04098	3.48461	0.0105696	Upregulated	Ictalurus punctatus bri3 binding protein (bri3bp), transcript variant X2, mRNA
XM_017486079.3	1.04092	10.0624	0.0491085	Upregulated	Ictalurus punctatus glutathione S-transferase P (LOC108275325), mRNA
XM_017459640.3	1.04011	5.00883	0.00121494	Upregulated	Ictalurus punctatus vitamin K epoxide reductase complex, subunit 1-like 1 (vkorc1l1), mRNA
XM_017456036.3	1.03844	5.87157	0.000182635	Upregulated	Ictalurus punctatus importin 13b (ipo13b), mRNA
XM_017461062.3	1.0379	6.61605	6.81771574553631e-05	Upregulated	Ictalurus punctatus pleiotropic regulator 1 (plrg1), mRNA
NM_001200827.1	1.03734	6.47178	0.00602165	Upregulated	Ictalurus punctatus NOP10 ribonucleoprotein homolog (yeast) (nop10), mRNA
NM_001200791.1	1.03719	5.62276	0.000230689	Upregulated	Ictalurus punctatus synaptojanin 2 binding protein (synj2bp), mRNA
NM_001200521.1	1.03691	7.2041	0.00201489	Upregulated	Ictalurus punctatus hydroxysteroid (17-beta) dehydrogenase 12b (hsd17b12b), mRNA
XM_017475652.3	1.0363	5.85573	9.47927007015618e-05	Upregulated	Ictalurus punctatus glutaminyl-tRNA amidotransferase subunit QRSL1 (qrsl1), mRNA
XM_017452212.3	1.03613	5.62326	0.000813891	Upregulated	Ictalurus punctatus mitochondrial ribosomal protein S30 (mrps30), mRNA
XM_017478603.3	1.0357	6.78469	0.000871371	Upregulated	Ictalurus punctatus LSM4 homolog, U6 small nuclear RNA and mRNA degradation associated (lsm4), mRNA
NM_001201195.1	1.03508	5.22016	0.00458685	Upregulated	Ictalurus punctatus BUD23 rRNA methyltransferase and ribosome maturation factor (bud23), mRNA
XM_017493045.3	1.035	5.6097	0.0117427	Upregulated	Ictalurus punctatus REX4 homolog, 3'-5' exonuclease (rexo4), mRNA
NM_001200674.1	1.0345	4.45571	0.00138714	Upregulated	Ictalurus punctatus RAB interacting factor (rabif), mRNA
NM_001201126.1	1.03407	3.97486	0.00159785	Upregulated	Ictalurus punctatus peroxisomal biogenesis factor 3 (pex3), mRNA
XM_017453689.3	1.03277	6.86116	0.00078786	Upregulated	Ictalurus punctatus death-associated protein (dap), mRNA
XM_017478974.2	1.03262	5.42066	0.00167398	Upregulated	Ictalurus punctatus transmembrane protein 161A (tmem161a), mRNA
XM_017485461.3	1.03205	6.98531	0.000526793	Upregulated	Ictalurus punctatus RNA 2',3'-cyclic phosphate and 5'-OH ligase (rtcb), mRNA
XM_017495975.3	1.03169	6.05132	0.00173735	Upregulated	Ictalurus punctatus DnaJ (Hsp40) homolog, subfamily C, member 1 (dnajc1), mRNA
XM_017473015.3	1.03157	7.65949	0.00669538	Upregulated	Ictalurus punctatus protein phosphatase 1, regulatory (inhibitor) subunit 14Bb (ppp1r14bb), mRNA
XM_017494424.3	1.03133	6.46796	6.30060863836232e-05	Upregulated	Ictalurus punctatus exocyst complex component 4 (exoc4), mRNA
XM_017484944.3	1.03042	4.59243	0.0016462	Upregulated	Ictalurus punctatus glutamine amidotransferase class 1 domain containing 1 (gatd1), mRNA
XM_053687965.1	1.02964	3.34061	0.00756063	Upregulated	Ictalurus punctatus transient receptor potential cation channel subfamily C member 2b (trpc2b), mRNA
XM_017481237.3	1.02866	4.65817	0.0158258	Upregulated	Ictalurus punctatus laminin, alpha 1 (lama1), mRNA
XM_017486247.3	1.02778	5.1917	0.00027153	Upregulated	Ictalurus punctatus serum amyloid A-like 1 (saal1), mRNA
XM_017465621.3	1.02564	4.98444	0.000224106	Upregulated	Ictalurus punctatus lysophospholipid acyltransferase 7 (LOC108264268), mRNA
XM_017470366.3	1.02563	3.57701	0.0151802	Upregulated	Ictalurus punctatus O-sialoglycoprotein endopeptidase-like 1 (osgepl1), mRNA
XM_017492657.2	1.02494	5.95535	0.0060131	Upregulated	Ictalurus punctatus prefoldin subunit 1 (pfdn1), mRNA
XM_053674124.1	1.02493	7.50419	0.000192374	Upregulated	Ictalurus punctatus NECAP endocytosis associated 2 (necap2), mRNA
XM_017495212.3	1.02469	7.18034	0.00013328	Upregulated	Ictalurus punctatus cactin (cactin), mRNA
XM_017463142.3	1.02457	7.0412	0.000359404	Upregulated	Ictalurus punctatus NADH:ubiquinone oxidoreductase core subunit S8a (ndufs8a), mRNA
XM_017452767.3	1.02396	7.04613	0.000835649	Upregulated	Ictalurus punctatus rapunzel 4 (rpz4), mRNA
XM_017463361.3	1.02364	8.5984	0.0196944	Upregulated	Ictalurus punctatus serine and arginine rich splicing factor 5a (srsf5a), mRNA
XM_053673568.1	1.02303	6.83273	0.000278552	Upregulated	Ictalurus punctatus 5'-3' exoribonuclease 1 (xrn1), mRNA
XM_017489526.3	1.02167	7.42597	0.00371104	Upregulated	Ictalurus punctatus eukaryotic translation termination factor 1b (etf1b), mRNA
XM_017475401.3	1.01988	3.24636	0.00364626	Upregulated	Ictalurus punctatus zinc finger and BTB domain containing 8A (zbtb8a), mRNA
XM_017461589.2	1.01929	6.11594	0.00147005	Upregulated	Ictalurus punctatus primase and polymerase (DNA-directed) (primpol), mRNA
XM_017476526.3	1.01885	5.86806	0.00225194	Upregulated	Ictalurus punctatus HCLS1 binding protein 3 (hs1bp3), mRNA
XM_053680102.1	1.01872	7.6156	0.0202971	Upregulated	Ictalurus punctatus acyl-CoA synthetase long chain family member 2 (acsl2), mRNA
XM_017453970.3	1.01865	3.2778	0.0061122	Upregulated	Ictalurus punctatus TBC domain-containing protein (zgc:63863), mRNA
XM_053685939.1	1.01705	2.18527	0.0260936	Upregulated	Ictalurus punctatus protein SCO2 homolog, mitochondrial (LOC128634963), mRNA
XM_047159766.2	1.01677	2.43408	0.00545249	Upregulated	Ictalurus punctatus SLC35A4 upstream open reading frame protein-like (LOC124628854), mRNA
XM_017477870.3	1.01602	6.92276	9.22969500620046e-05	Upregulated	Ictalurus punctatus CTR9 homolog, Paf1/RNA polymerase II complex component (ctr9), mRNA
XM_017493179.3	1.01598	5.11995	0.00165072	Upregulated	Ictalurus punctatus dolichyldiphosphatase 1 (dolpp1), mRNA
NM_001200724.1	1.01597	5.90737	0.00269114	Upregulated	Ictalurus punctatus mitochondrial ribosomal protein L4 (mrpl4), mRNA
XM_017480142.3	1.01574	6.45784	0.00177928	Upregulated	Ictalurus punctatus serine hydroxymethyltransferase 2 (mitochondrial) (shmt2), mRNA
XM_017456923.3	1.01551	6.20187	0.00267154	Upregulated	Ictalurus punctatus ATP-binding cassette, sub-family B (MDR/TAP), member 6a (abcb6a), mRNA
XM_017495409.3	1.01519	6.30058	0.00114495	Upregulated	Ictalurus punctatus uroporphyrinogen decarboxylase (urod), mRNA
XM_017479370.3	1.01519	7.52532	0.000305613	Upregulated	Ictalurus punctatus golgi reassembly stacking protein 2 (gorasp2), mRNA
XM_017487741.3	1.01472	5.25622	0.00276149	Upregulated	Ictalurus punctatus family with sequence similarity 50 member A (fam50a), mRNA
XM_017470378.3	1.01386	7.02166	0.00407759	Upregulated	Ictalurus punctatus alkylglycerone phosphate synthase (agps), mRNA
XM_017450976.3	1.01317	6.54217	0.0116077	Upregulated	Ictalurus punctatus translocon-associated protein subunit alpha (LOC108255209), mRNA
XM_017456523.2	1.01303	7.36095	0.00133805	Upregulated	Ictalurus punctatus solute carrier family 25 member 24 (slc25a24), mRNA
XM_053688422.1	1.01292	6.17411	0.000378182	Upregulated	Ictalurus punctatus small integral membrane protein 30 (LOC128635429), mRNA
XM_017463673.3	1.01244	4.53557	0.000304006	Upregulated	Ictalurus punctatus fidgetin-like 1 (fignl1), mRNA
NM_001200089.1	1.01241	9.67926	0.00144516	Upregulated	Ictalurus punctatus putative oncoprotein nm23 (nm23), mRNA
XM_017455464.3	1.01188	6.29463	0.000671009	Upregulated	Ictalurus punctatus VPS18 core subunit of CORVET and HOPS complexes (vps18), mRNA
XM_017480377.3	1.01152	9.04564	0.00179716	Upregulated	Ictalurus punctatus small nuclear ribonucleoprotein polypeptides B and B1 (snrpb), mRNA
XM_017485011.3	1.01139	6.48151	0.000914719	Upregulated	Ictalurus punctatus unc-45 myosin chaperone A (unc45a), mRNA
XM_017451781.3	1.00998	3.84892	0.002729	Upregulated	Ictalurus punctatus coenzyme Q2 4-hydroxybenzoate polyprenyltransferase (coq2), mRNA
XM_017495155.3	1.00898	5.32622	0.00236851	Upregulated	Ictalurus punctatus ATR serine/threonine kinase (atr), mRNA
XM_017459422.3	1.0088	3.55611	0.00333178	Upregulated	Ictalurus punctatus alkB homolog 4, lysine demthylase (alkbh4), mRNA
XM_017478411.3	1.00871	7.20669	0.00163066	Upregulated	Ictalurus punctatus cyclin D1 (ccnd1), mRNA
XM_017493635.2	1.00869	4.44477	0.000503547	Upregulated	Ictalurus punctatus B9 domain containing 2 (b9d2), mRNA
XM_017490300.3	1.00795	4.46995	0.00303013	Upregulated	Ictalurus punctatus aldehyde dehydrogenase 3 family, member A2a (aldh3a2a), mRNA
XM_017450745.3	1.00794	6.06164	8.13011169103018e-05	Upregulated	Ictalurus punctatus SWI/SNF related, matrix associated, actin dependent regulator of chromatin, subfamily d, member 1 (smarcd1), mRNA
XM_017450111.3	1.00719	5.12718	0.00973329	Upregulated	Ictalurus punctatus HIG1 domain family member 1A, mitochondrial (LOC108254791), mRNA
XM_017450506.2	1.00709	6.06263	0.001573	Upregulated	Ictalurus punctatus ISY1 splicing factor homolog (isy1), mRNA
XM_017480731.2	1.0057	5.32069	0.00689888	Upregulated	Ictalurus punctatus ribosomal protein S19 binding protein 1 (rps19bp1), mRNA
XM_017478756.3	1.0056	6.59771	0.00255244	Upregulated	Ictalurus punctatus small nuclear ribonucleoprotein polypeptide A' (snrpa1), mRNA
NM_001200457.1	1.00555	7.1175	0.000279828	Upregulated	Ictalurus punctatus mitochondrial carrier homolog 2 (mtch2), mRNA; nuclear gene for mitochondrial product
XM_017467542.3	1.00464	5.38059	0.0210364	Upregulated	Ictalurus punctatus DEAD (Asp-Glu-Ala-Asp) box polypeptide 51 (ddx51), mRNA
XM_017482440.3	1.00448	4.52084	0.0128415	Upregulated	Ictalurus punctatus ADP-ribosylation factor-like 6 interacting protein 6 (arl6ip6), mRNA
XM_017461569.3	1.00406	7.01983	0.00332524	Upregulated	Ictalurus punctatus Ecm29 proteasome adaptor and scaffold (ecpas), mRNA
NM_001200940.1	1.00392	6.21246	0.00045382	Upregulated	Ictalurus punctatus glucosamine-6-phosphate deaminase 1 (gnpda1), mRNA
XM_017478102.3	1.00389	5.37863	0.00191486	Upregulated	Ictalurus punctatus mesoderm development LRP chaperone (mesd), mRNA
XM_017457764.3	1.00296	5.4049	0.000976009	Upregulated	Ictalurus punctatus peptidylprolyl cis/trans isomerase, NIMA-interacting 1 (pin1), mRNA
XM_053686286.1	1.00276	3.99802	0.0234889	Upregulated	Ictalurus punctatus HAUS augmin-like complex, subunit 7 (haus7), mRNA
XM_017484039.3	1.00258	6.66736	0.00784233	Upregulated	Ictalurus punctatus actin filament associated protein 1-like 2 (afap1l2), mRNA
XM_017495406.3	1.00257	4.5956	0.000926249	Upregulated	Ictalurus punctatus transmembrane protein 68 (tmem68), mRNA
XM_017468488.3	-1.00236	3.44119	0.00118878	Downregulated	Ictalurus punctatus ring finger protein 165b (rnf165b), transcript variant X1, mRNA
XM_017474294.3	-1.0029	5.8783	0.00156803	Downregulated	Ictalurus punctatus proteinase-activated receptor 4 (si:ch211-132p1.2), mRNA
XM_017452534.3	-1.00371	2.76658	0.0494204	Downregulated	Ictalurus punctatus adhesion G protein-coupled receptor V1 (adgrv1), mRNA
XM_017456195.3	-1.00417	2.16134	0.007776	Downregulated	Ictalurus punctatus solute carrier family 35 member D3 (LOC108257989), mRNA
XM_017496141.3	-1.00418	9.32249	0.0459981	Downregulated	Ictalurus punctatus glutamate-ammonia ligase (glutamine synthase) a (glula), mRNA
XM_017469440.3	-1.00436	5.59594	0.0141981	Downregulated	Ictalurus punctatus transformer 2 beta homolog (tra2b), mRNA
XM_017487582.3	-1.0044	7.55093	0.00221752	Downregulated	Ictalurus punctatus diacylglycerol kinase, alpha a (dgkaa), mRNA
XM_017491058.3	-1.00453	1.27692	0.0368921	Downregulated	Ictalurus punctatus clarin 1 (clrn1), mRNA
XM_017478855.3	-1.00492	3.51858	0.00264778	Downregulated	Ictalurus punctatus parvin, alpha b (parvab), transcript variant X2, mRNA
XM_017487315.3	-1.00577	5.28831	0.00389428	Downregulated	Ictalurus punctatus ceramide kinase family protein (zgc:158263), mRNA
XM_017476947.3	-1.0064	7.08039	0.00873601	Downregulated	Ictalurus punctatus inhibitor of DNA binding 3 (id3), mRNA
XM_017488368.3	-1.00728	1.918	0.0298525	Downregulated	Ictalurus punctatus multiple EGF-like-domains 10 (megf10), mRNA
XM_017485781.3	-1.00797	5.1221	0.00801521	Downregulated	Ictalurus punctatus interferon regulatory factor 7 (irf7), mRNA
XM_017480308.3	-1.00913	6.04869	0.000824257	Downregulated	Ictalurus punctatus inositol hexakisphosphate kinase 2a (ip6k2a), mRNA
XM_017476989.3	-1.00952	5.5182	0.00101922	Downregulated	Ictalurus punctatus vasohibin 1 (vash1), mRNA
XM_053688652.1	-1.00971	2.22196	0.00452098	Downregulated	Ictalurus punctatus uncharacterized membrane protein C3orf80 (LOC128635602), mRNA
XM_017453902.3	-1.01257	2.04654	0.0200548	Downregulated	Ictalurus punctatus uncharacterized zmp:0000000951 (zmp:0000000951), mRNA
XR_008397094.1	-1.01283	1.78314	0.0110398	Downregulated	Ictalurus punctatus suppressor of cytokine signaling 7 (socs7), transcript variant X2, misc_RNA
XM_017451750.3	-1.01424	4.26118	0.0257704	Downregulated	Ictalurus punctatus uncharacterized LOC108255647 (LOC108255647), mRNA
XM_017486275.3	-1.01478	4.14787	0.0142777	Downregulated	Ictalurus punctatus adrenergic, alpha-2D-, receptor a (adra2da), mRNA
XM_017472790.3	-1.01497	6.02907	0.0279741	Downregulated	Ictalurus punctatus angiopoietin-related protein 1 (LOC108268093), mRNA
XM_017476889.3	-1.01614	3.30624	0.00621178	Downregulated	Ictalurus punctatus acyl-CoA synthetase short chain family member 1 (acss1), transcript variant X1, mRNA
XM_017496467.3	-1.01878	1.4923	0.0149633	Downregulated	Ictalurus punctatus copine Vb (cpne5b), mRNA
XM_017484285.3	-1.0201	7.22488	0.00227373	Downregulated	Ictalurus punctatus peripheral myelin protein 22b (pmp22b), mRNA
XM_017459015.3	-1.02033	3.56954	0.0064328	Downregulated	Ictalurus punctatus SH3-domain binding protein 4a (sh3bp4a), transcript variant X1, mRNA
XM_017481505.3	-1.02104	3.75857	0.000821946	Downregulated	Ictalurus punctatus carbohydrate (N-acetylglucosamine-6-O) sulfotransferase 2b (chst2b), mRNA
XM_017458902.2	-1.02221	4.97035	0.0289439	Downregulated	Ictalurus punctatus calpain-2 catalytic subunit-like (LOC108259406), transcript variant X1, mRNA
XM_053687280.1	-1.02329	1.8799	0.0340237	Downregulated	Ictalurus punctatus tripartite motif-containing protein 16 (LOC108277536), transcript variant X1, mRNA
XM_017468365.3	-1.02377	0.587939	0.0372777	Downregulated	Ictalurus punctatus DMRT-like family A2 (dmrta2), mRNA
XM_017477133.3	-1.02403	5.2035	0.015187	Downregulated	Ictalurus punctatus bone morphogenetic protein 2a (bmp2a), mRNA
XM_017477309.2	-1.02471	8.74921	0.0372526	Downregulated	Ictalurus punctatus chemokine (C-C motif) ligand 25b (ccl25b), mRNA
XR_008398392.1	-1.02652	3.90021	0.00499982	Downregulated	Ictalurus punctatus uncharacterized LOC128635417 (LOC128635417), ncRNA
XM_017468243.3	-1.02709	3.04178	0.0366904	Downregulated	Ictalurus punctatus apelin receptor a (aplnra), mRNA
XM_017476986.3	-1.02779	1.19593	0.0217667	Downregulated	Ictalurus punctatus myc target 1b (myct1b), mRNA
XM_017483934.3	-1.02837	4.40038	0.0227761	Downregulated	Ictalurus punctatus angiotensin I converting enzyme (peptidyl-dipeptidase A) 1 (ace), mRNA
XM_053681270.1	-1.02875	2.72981	0.00558919	Downregulated	Ictalurus punctatus histidine-rich glycoprotein (LOC128632961), mRNA
XM_053683861.1	-1.02981	4.39609	0.00925735	Downregulated	Ictalurus punctatus enolase 1b, (alpha) (eno1b), mRNA
XM_017473636.3	-1.03183	5.63393	0.00061973	Downregulated	Ictalurus punctatus GABA(A) receptor-associated protein like 2 (gabarapl2), mRNA
XM_017471831.2	-1.03265	1.8002	0.0117135	Downregulated	Ictalurus punctatus tripartite motif containing 33, like (trim33l), transcript variant X1, mRNA
XM_017477507.3	-1.03309	2.04125	0.043689	Downregulated	Ictalurus punctatus ras-related and estrogen-regulated growth inhibitor (LOC108270681), mRNA
XM_017467420.3	-1.03357	2.81487	0.0142635	Downregulated	Ictalurus punctatus tumor necrosis factor receptor superfamily member 14 (LOC108265274), mRNA
XM_017477037.3	-1.03396	1.24643	0.0384645	Downregulated	Ictalurus punctatus dr1-associated corepressor (LOC108270396), mRNA
XM_017493660.3	-1.03419	2.56208	0.0216342	Downregulated	Ictalurus punctatus tetraspanin 9b (tspan9b), transcript variant X1, mRNA
XM_017491069.3	-1.03533	5.255	5.16918537461962e-05	Downregulated	Ictalurus punctatus spartin b (spartb), transcript variant X1, mRNA
XM_017487444.3	-1.03556	6.39581	0.0304134	Downregulated	Ictalurus punctatus STKc_p38 domain-containing protein (zgc:171775), mRNA
XM_017454495.3	-1.03568	4.90681	0.000696616	Downregulated	Ictalurus punctatus CAS1 domain containing 1 (casd1), mRNA
XM_047161267.2	-1.0365	5.09	0.00190782	Downregulated	Ictalurus punctatus BCL2 binding component 3 (bbc3), mRNA
XM_017494583.3	-1.03726	4.77386	0.0068364	Downregulated	Ictalurus punctatus B-Raf proto-oncogene, serine/threonine kinase (braf), mRNA
XM_017474415.3	-1.03753	2.02589	0.0267011	Downregulated	Ictalurus punctatus vascular endothelial growth factor Ba (vegfba), transcript variant X1, mRNA
XM_017454259.3	-1.03757	4.68043	0.00290549	Downregulated	Ictalurus punctatus forkhead box K1 (foxk1), transcript variant X1, mRNA
XM_017454921.3	-1.03911	6.90723	0.00102073	Downregulated	Ictalurus punctatus LIM domain containing 2 (limd2), mRNA
XM_017479225.3	-1.0403	2.30206	0.0161794	Downregulated	Ictalurus punctatus G protein-coupled receptor 27 (gpr27), mRNA
XR_001813389.3	-1.0421	4.83188	0.000323229	Downregulated	Ictalurus punctatus carbonic anhydrase Va (ca5a), transcript variant X2, misc_RNA
XM_017491388.3	-1.04221	2.21298	0.0438271	Downregulated	Ictalurus punctatus cerebellin 20 (cbln20), mRNA
XM_017493520.3	-1.04352	0.78996	0.0458652	Downregulated	Ictalurus punctatus bile salt-activated lipase (LOC108279340), mRNA
XM_017462194.3	-1.04441	7.53008	0.0352194	Downregulated	Ictalurus punctatus immediate early response 2a (ier2a), mRNA
XM_053684059.1	-1.0465	1.89216	0.0175377	Downregulated	Ictalurus punctatus protein phosphatase 1, regulatory subunit 10 (ppp1r10), transcript variant X2, mRNA
XM_017450287.3	-1.04681	3.02572	0.00864972	Downregulated	Ictalurus punctatus HESX homeobox 1 (hesx1), mRNA
XM_017456098.3	-1.04737	9.61188	0.00807582	Downregulated	Ictalurus punctatus Rh associated glycoprotein (rhag), mRNA
XM_017486379.3	-1.04818	1.6562	0.0358617	Downregulated	Ictalurus punctatus CaM kinase-like vesicle-associated, like (camkvl), mRNA
XM_053679962.1	-1.04942	4.01224	0.0308872	Downregulated	Ictalurus punctatus uncharacterized LOC128632760 (LOC128632760), mRNA
NM_001201197.1	-1.05032	6.97026	0.00246434	Downregulated	Ictalurus punctatus growth arrest and DNA-damage-inducible, beta a (gadd45ba), mRNA
XM_017456779.3	-1.0511	1.4029	0.0206273	Downregulated	Ictalurus punctatus toll-like receptor 1 (tlr1), mRNA
XM_017458448.3	-1.05214	4.64537	0.00148663	Downregulated	Ictalurus punctatus cyclin-dependent kinase inhibitor 1Ca (cdkn1ca), mRNA
XM_017460250.3	-1.05218	1.64392	0.016083	Downregulated	Ictalurus punctatus inactive phospholipid phosphatase 7 (LOC108260176), mRNA
XM_017465762.3	-1.05261	2.61784	0.0179108	Downregulated	Ictalurus punctatus growth arrest-specific protein 1 (si:ch1073-459b3.2), mRNA
XM_053683771.1	-1.05317	2.28706	0.0478019	Downregulated	Ictalurus punctatus GATA zinc finger domain-containing protein 14 (LOC108271653), mRNA
XM_017458028.3	-1.05456	2.8455	0.0208621	Downregulated	Ictalurus punctatus toll-like receptor 2 (tlr2), mRNA
XM_017484385.3	-1.05465	6.83873	0.01467	Downregulated	Ictalurus punctatus sclerostin (sost), mRNA
XM_053680909.1	-1.05737	3.20726	0.0244602	Downregulated	Ictalurus punctatus uncharacterized LOC108266945 (LOC108266945), mRNA
XM_017480322.3	-1.05788	4.28884	0.00991195	Downregulated	Ictalurus punctatus Krueppel-like factor 15 (LOC108272123), mRNA
XM_047157873.2	-1.05871	0.560277	0.0404431	Downregulated	Ictalurus punctatus uncharacterized protein LOC100151013 homolog (si:ch211-198c19.1), mRNA
XM_053685186.1	-1.05902	2.65746	0.0139699	Downregulated	Ictalurus punctatus uncharacterized LOC108273531 (LOC108273531), mRNA
XM_017451327.3	-1.05911	3.43419	0.039639	Downregulated	Ictalurus punctatus oncostatin M (osm), mRNA
XM_017492929.3	-1.06089	7.4162	0.036429	Downregulated	Ictalurus punctatus forkhead box I3a (foxi3a), mRNA
XM_053676999.1	-1.06097	8.41583	0.00152342	Downregulated	Ictalurus punctatus regulator of G protein signaling 3a (rgs3a), mRNA
XM_017493052.3	-1.06312	5.34549	0.00240025	Downregulated	Ictalurus punctatus mannosidase, alpha, class 1B, member 1a (man1b1a), mRNA
XM_017485151.2	-1.0634	5.11381	0.00125901	Downregulated	Ictalurus punctatus protein phosphatase 1, regulatory subunit 18 (ppp1r18), mRNA
XM_053680893.1	-1.06397	3.19493	0.0107021	Downregulated	Ictalurus punctatus uncharacterized LOC128632916 (LOC128632916), mRNA
XM_047159041.2	-1.06447	3.69138	0.0344948	Downregulated	Ictalurus punctatus calcitonin receptor-like b (calcrlb), transcript variant X2, mRNA
XM_017458072.3	-1.06458	8.30073	0.0136991	Downregulated	Ictalurus punctatus ADAM metallopeptidase with thrombospondin type 1 motif, 1 (adamts1), mRNA
XR_001811123.3	-1.06512	7.06464	0.00377013	Downregulated	Ictalurus punctatus uncharacterized LOC108260310 (LOC108260310), ncRNA
NM_001201151.1	-1.06664	10.7576	0.0151824	Downregulated	Ictalurus punctatus ATPase Na+/K+ transporting subunit beta 1a (atp1b1a), mRNA
XM_017466874.3	-1.06702	3.89729	0.0153532	Downregulated	Ictalurus punctatus forkhead box P3b (foxp3b), mRNA
XM_017474503.3	-1.06759	8.03707	0.0102758	Downregulated	Ictalurus punctatus coagulation factor IIIa (f3a), mRNA
XM_017492700.3	-1.06799	8.53984	0.00171835	Downregulated	Ictalurus punctatus POF1B actin binding protein (pof1b), mRNA
XM_017488058.3	-1.06821	6.23476	0.0123733	Downregulated	Ictalurus punctatus neuron-derived neurotrophic factor (ndnf), mRNA
XM_017481866.3	-1.06839	8.06514	0.00303237	Downregulated	Ictalurus punctatus atypical chemokine receptor 3b (ackr3b), mRNA
XM_017480038.3	-1.06899	4.83937	0.00101695	Downregulated	Ictalurus punctatus RNA binding motif protein 38 (rbm38), transcript variant X1, mRNA
XM_017458025.3	-1.07108	5.56317	0.00991352	Downregulated	Ictalurus punctatus insulin receptor substrate 2a (irs2a), mRNA
XM_017481230.3	-1.07119	3.67317	0.00883604	Downregulated	Ictalurus punctatus splicing factor proline/glutamine-rich (sfpq), transcript variant X1, mRNA
XR_001811312.3	-1.07122	2.03483	0.0220052	Downregulated	Ictalurus punctatus uncharacterized LOC108261054 (LOC108261054), ncRNA
XM_017469935.2	-1.0716	1.27521	0.0467767	Downregulated	Ictalurus punctatus alpha-amylase (LOC108266496), mRNA
XM_017453224.3	-1.07192	5.20705	0.00181083	Downregulated	Ictalurus punctatus RNA binding motif protein 12Ba (rbm12ba), mRNA
XM_047157609.2	-1.07333	0.612857	0.0414506	Downregulated	Ictalurus punctatus kinase D-interacting substrate 220a (kidins220a), transcript variant X8, mRNA
XM_017492168.3	-1.07362	5.81779	0.00447159	Downregulated	Ictalurus punctatus cyclin G2 (ccng2), mRNA
XM_053676486.1	-1.07385	3.08231	0.00984071	Downregulated	Ictalurus punctatus zinc finger protein 536 (znf536), transcript variant X6, mRNA
XM_017456918.3	-1.07578	3.71956	0.00489713	Downregulated	Ictalurus punctatus neuropilin 2a (nrp2a), transcript variant X2, mRNA
XM_053679567.1	-1.07605	3.62421	0.00413771	Downregulated	Ictalurus punctatus uncharacterized LOC128632714 (LOC128632714), mRNA
XM_017453411.3	-1.07676	3.24503	0.00562237	Downregulated	Ictalurus punctatus fms related receptor tyrosine kinase 1 (flt1), transcript variant X3, mRNA
XM_017461823.3	-1.07686	4.35804	0.00356157	Downregulated	Ictalurus punctatus ras homolog family member H (rhoh), mRNA
XM_053680745.1	-1.07838	2.05079	0.0159324	Downregulated	Ictalurus punctatus uncharacterized LOC108266558 (LOC108266558), mRNA
XR_001810637.2	-1.07877	6.24488	0.000208676	Downregulated	Ictalurus punctatus uncharacterized LOC108258281 (LOC108258281), ncRNA
XM_017472372.3	-1.07883	4.05422	0.0039086	Downregulated	Ictalurus punctatus ephrin-B3b (efnb3b), mRNA
XM_017460231.3	-1.07885	5.17122	0.00482957	Downregulated	Ictalurus punctatus neuronal migration protein doublecortin (LOC108260164), mRNA
XM_053678981.1	-1.07908	6.30142	0.0359464	Downregulated	Ictalurus punctatus uncharacterized LOC108263078 (LOC108263078), mRNA
XM_053686709.1	-1.07946	0.885405	0.0455904	Downregulated	Ictalurus punctatus RNA binding motif protein 18 (rbm18), transcript variant X2, mRNA
XM_017492061.3	-1.08033	3.57929	0.0471191	Downregulated	Ictalurus punctatus ADAM metallopeptidase with thrombospondin type 1 motif, 2a (adamts2a), mRNA
XM_017493844.3	-1.08067	5.36095	0.0258942	Downregulated	Ictalurus punctatus sortilin (si:dkey-159a18.1), mRNA
XM_017457551.3	-1.08085	3.11951	0.0145034	Downregulated	Ictalurus punctatus GTPase IMAP family member 8 (LOC108258717), mRNA
XM_017475866.3	-1.08091	0.923032	0.0194987	Downregulated	Ictalurus punctatus inhibitor of DNA binding 2a (id2a), transcript variant X1, mRNA
XM_053681997.1	-1.08104	0.718387	0.03837	Downregulated	Ictalurus punctatus kelch-like family member 3 (klhl3), transcript variant X1, mRNA
XM_017487969.3	-1.08174	2.47655	0.00999869	Downregulated	Ictalurus punctatus twist3 (twist3), mRNA
XM_017484808.3	-1.08227	2.17979	0.00775811	Downregulated	Ictalurus punctatus interferon regulatory factor 4 like (irf4l), mRNA
XM_017460594.3	-1.08238	3.57244	0.00333199	Downregulated	Ictalurus punctatus OAF homolog b (Drosophila) (oafb), mRNA
XM_017465904.3	-1.08243	1.35023	0.0130204	Downregulated	Ictalurus punctatus proline rich Gla (G-carboxyglutamic acid) 4 (transmembrane) (prrg4), transcript variant X1, mRNA
XM_053683279.1	-1.0849	1.33886	0.0274189	Downregulated	Ictalurus punctatus GRAM domain containing 2Aa (gramd2aa), transcript variant X4, mRNA
XM_017470273.3	-1.08584	0.967567	0.0390592	Downregulated	Ictalurus punctatus sodium leak channel, non-selective (nalcn), transcript variant X1, mRNA
XM_017491752.3	-1.0863	2.00214	0.0173445	Downregulated	Ictalurus punctatus solute carrier family 7 member 14a (slc7a14a), mRNA
XM_047152675.2	-1.08717	2.66782	0.0212642	Downregulated	Ictalurus punctatus glycosyltransferase family 92 protein F13G3.3 (LOC124625995), transcript variant X1, mRNA
XM_017494560.3	-1.08813	7.47488	0.00103103	Downregulated	Ictalurus punctatus cryptochrome circadian regulator 1a (cry1a), mRNA
XM_017475605.3	-1.0882	1.98319	0.0158185	Downregulated	Ictalurus punctatus putative transmembrane protein INAFM2 (LOC108269634), mRNA
XM_017474733.3	-1.08847	5.78191	0.00140151	Downregulated	Ictalurus punctatus integral membrane protein 2A (LOC108269136), mRNA
XM_017496167.2	-1.09002	5.49522	0.0208252	Downregulated	Ictalurus punctatus latexin (lxn), mRNA
XM_017468173.3	-1.09044	3.96105	0.0369574	Downregulated	Ictalurus punctatus cytosolic sulfotransferase 3 (LOC108265625), mRNA
XM_017473984.3	-1.09063	2.10677	0.0464133	Downregulated	Ictalurus punctatus fibroblast growth factor 16 (fgf16), mRNA
XM_017452619.3	-1.0914	6.28248	0.00121494	Downregulated	Ictalurus punctatus peripheral myelin protein 22a (pmp22a), mRNA
XM_017490315.3	-1.09152	5.01108	0.0320593	Downregulated	Ictalurus punctatus calcineurin-like EF-hand protein 2 (chp2), mRNA
XM_017459128.3	-1.09241	4.48633	0.0457153	Downregulated	Ictalurus punctatus myelin and lymphocyte protein (LOC108259540), mRNA
XM_047151992.2	-1.09336	1.97498	0.02879	Downregulated	Ictalurus punctatus RAB14, member RAS oncogene family, like (rab14l), transcript variant X2, mRNA
XM_053685249.1	-1.09399	0.88205	0.0389079	Downregulated	Ictalurus punctatus calcium-activated potassium channel subunit alpha-1 (LOC108273798), transcript variant X14, mRNA
XM_017495452.3	-1.09449	3.59931	0.0367889	Downregulated	Ictalurus punctatus guanylate-binding protein 1 (LOC108280465), mRNA
XM_017494396.3	-1.09516	6.23403	0.0101931	Downregulated	Ictalurus punctatus laminin, beta 1b (lamb1b), mRNA
XR_006980873.2	-1.0964	0.195928	0.0378244	Downregulated	Ictalurus punctatus heat shock factor protein 5 (LOC108255322), transcript variant X3, misc_RNA
XM_017468556.3	-1.09802	4.17887	0.000387072	Downregulated	Ictalurus punctatus methyl CpG binding protein 2 (mecp2), mRNA
XM_017464083.3	-1.09873	6.43041	8.41054982943388e-05	Downregulated	Ictalurus punctatus cystatin (LOC108263371), mRNA
XM_053687620.1	-1.09905	2.09734	0.0281205	Downregulated	Ictalurus punctatus threonyl-tRNA synthetase 2, mitochondrial (tars2), transcript variant X1, mRNA
XM_053687262.1	-1.09952	2.82279	0.00859372	Downregulated	Ictalurus punctatus dachsous cadherin-related 1a (dchs1a), mRNA
XM_017475272.3	-1.10005	2.32132	0.00904521	Downregulated	Ictalurus punctatus D-aspartate oxidase (ddo), transcript variant X1, mRNA
XM_017457698.3	-1.10072	4.62699	0.0214287	Downregulated	Ictalurus punctatus uncharacterized LOC108258786 (LOC108258786), mRNA
XM_017482990.3	-1.10089	1.91063	0.0238232	Downregulated	Ictalurus punctatus trichohyalin (si:ch211-136m16.8), transcript variant X1, mRNA
XM_017469526.2	-1.10131	1.00751	0.032915	Downregulated	Ictalurus punctatus cyclic AMP receptor-like protein A (si:dkey-100n23.5), transcript variant X4, mRNA
XM_017457655.3	-1.1017	4.4634	0.010212	Downregulated	Ictalurus punctatus nuclear factor 7, brain (LOC108258765), mRNA
XM_017478878.3	-1.10273	4.86891	9.39451817617383e-05	Downregulated	Ictalurus punctatus phosphodiesterase 3B (pde3b), transcript variant X1, mRNA
XM_017475238.3	-1.10299	6.70038	0.0179286	Downregulated	Ictalurus punctatus forkhead box I3b (foxi3b), mRNA
XM_017451207.3	-1.10351	3.27894	0.00525898	Downregulated	Ictalurus punctatus transmembrane protein 175 (tmem175), mRNA
XM_017488088.3	-1.10357	6.00235	0.0494475	Downregulated	Ictalurus punctatus CD40 molecule, TNF receptor superfamily member 5 (cd40), mRNA
XM_053678307.1	-1.10445	2.24221	0.0337028	Downregulated	Ictalurus punctatus tropomodulin 2 (tmod2), transcript variant X5, mRNA
XM_017496361.3	-1.10457	4.30089	0.0302346	Downregulated	Ictalurus punctatus claudin i (cldni), transcript variant X2, mRNA
XM_017484409.3	-1.10504	4.70235	0.00611215	Downregulated	Ictalurus punctatus distal-less homeobox 4b (dlx4b), mRNA
XM_017480928.3	-1.10513	5.32014	0.00154908	Downregulated	Ictalurus punctatus family with sequence similarity 234 member B (fam234b), mRNA
XR_008393243.1	-1.10514	0.94075	0.0456359	Downregulated	Ictalurus punctatus tectonic family member 2 (tctn2), transcript variant X3, misc_RNA
XM_017469694.3	-1.1053	3.81006	0.00152645	Downregulated	Ictalurus punctatus leucine rich repeat (in FLII) interacting protein 1a (lrrfip1a), transcript variant X23, mRNA
XM_053680669.1	-1.10578	6.92209	0.00779506	Downregulated	Ictalurus punctatus serine protease inhibitor Kazal-type 1 (LOC128632895), mRNA
XM_017482215.3	-1.10596	6.69617	0.000447155	Downregulated	Ictalurus punctatus Cbp/p300-interacting transactivator, with Glu/Asp-rich carboxy-terminal domain, 4a (cited4a), mRNA
XM_053675298.1	-1.10669	2.03417	0.0475705	Downregulated	Ictalurus punctatus zf-CXXC and PHD_FXL19 domain-containing protein (zgc:158376), transcript variant X4, mRNA
XM_017481743.3	-1.10785	3.96235	0.00768668	Downregulated	Ictalurus punctatus D site albumin promoter binding protein a (dbpa), mRNA
XM_017477116.3	-1.11186	2.84062	0.0171387	Downregulated	Ictalurus punctatus ALK receptor tyrosine kinase (alk), mRNA
XM_017457984.3	-1.11202	6.49106	0.00101384	Downregulated	Ictalurus punctatus follistatin-like 1a (fstl1a), mRNA
XM_017457284.3	-1.1127	8.88481	0.0107387	Downregulated	Ictalurus punctatus sodium/potassium-transporting ATPase subunit alpha-1 (LOC108258578), mRNA
XM_047162235.2	-1.11448	5.16995	0.000662097	Downregulated	Ictalurus punctatus BCL2 interacting killer (bik), mRNA
XM_017458184.3	-1.11823	3.74613	0.00991693	Downregulated	Ictalurus punctatus A disintegrin and metalloproteinase with thrombospondin motifs 5 (LOC108259052), mRNA
XM_053686058.1	-1.11839	2.22467	0.00552068	Downregulated	Ictalurus punctatus cadherin-4 (LOC108276271), mRNA
XR_001811021.2	-1.11863	2.83917	0.00287104	Downregulated	Ictalurus punctatus uncharacterized LOC108259888 (LOC108259888), ncRNA
XM_053675914.1	-1.11895	4.24675	0.00485555	Downregulated	Ictalurus punctatus cnksr family member 3 (cnksr3), mRNA
XM_017475468.3	-1.11914	1.91061	0.0211327	Downregulated	Ictalurus punctatus homeobox protein HMX2 (LOC108269523), mRNA
XM_017459267.3	-1.11947	5.4458	0.000154229	Downregulated	Ictalurus punctatus chromosome 27 C16orf87 homolog (c27h16orf87), mRNA
XM_017487968.3	-1.12069	3.98471	0.00502197	Downregulated	Ictalurus punctatus glycoprotein IX (platelet) (gp9), mRNA
XM_017479590.3	-1.12185	4.58822	8.10491186292232e-05	Downregulated	Ictalurus punctatus von Hippel-Lindau tumor suppressor (vhl), mRNA
XM_017487053.3	-1.12226	3.03768	0.0019048	Downregulated	Ictalurus punctatus retinoic acid-induced protein 2 (zmp:0000001174), mRNA
XM_017489163.3	-1.12227	2.42263	0.00683946	Downregulated	Ictalurus punctatus endoplasmic reticulum aminopeptidase 1a (erap1a), transcript variant X1, mRNA
XM_053686494.1	-1.12254	-0.0189792	0.0257712	Downregulated	Ictalurus punctatus nuclear receptor coactivator 3 (LOC108276314), transcript variant X3, mRNA
XM_017487209.3	-1.1239	3.62754	0.00429826	Downregulated	Ictalurus punctatus nuclear factor, erythroid 2 (nfe2), mRNA
XM_053676298.1	-1.12415	1.45487	0.0122154	Downregulated	Ictalurus punctatus gastrula zinc finger protein XlCGF26.1 (LOC108258657), transcript variant X4, mRNA
NM_001329287.1	-1.12736	4.63222	0.0299959	Downregulated	Ictalurus punctatus claudin-8-like (LOC108277897), mRNA
XM_017450972.2	-1.12818	1.96412	0.0103679	Downregulated	Ictalurus punctatus immunoglobin superfamily, member 21a (igsf21a), mRNA
NM_001200609.1	-1.12833	6.54243	0.00816471	Downregulated	Ictalurus punctatus death-associated protein-like 1-b (dal1b), mRNA
XR_001813027.3	-1.12868	7.92929	0.0204707	Downregulated	Ictalurus punctatus uncharacterized LOC108267142 (LOC108267142), ncRNA
XR_008397214.1	-1.12971	1.91122	0.0129079	Downregulated	Ictalurus punctatus disco-interacting protein 2 homolog Bb (dip2bb), transcript variant X3, misc_RNA
XM_017451685.3	-1.12992	6.4608	0.0134774	Downregulated	Ictalurus punctatus immediate early response 3 (ier3), mRNA
XM_017470122.3	-1.13014	1.73762	0.0119514	Downregulated	Ictalurus punctatus ankyrin repeat domain-containing protein 10 (LOC108266590), transcript variant X2, mRNA
XM_017483173.3	-1.13026	2.26505	0.0499218	Downregulated	Ictalurus punctatus zinc-binding protein A33 (si:ch211-28p3.4), mRNA
XM_017455342.3	-1.13091	5.65284	0.00921743	Downregulated	Ictalurus punctatus L-threonine dehydrogenase (tdh), transcript variant X1, mRNA
XM_017468859.3	-1.13165	5.46078	0.00594452	Downregulated	Ictalurus punctatus transmembrane protein 47 (tmem47), mRNA
XM_017482503.3	-1.13186	4.1668	0.0053788	Downregulated	Ictalurus punctatus E3 SUMO-protein ligase CBX4 (LOC108273333), mRNA
NM_001350107.2	-1.13213	9.38183	0.0220052	Downregulated	Ictalurus punctatus endothelial PAS domain protein 1b (epas1b), mRNA
XM_017484060.3	-1.13294	5.50326	0.00038943	Downregulated	Ictalurus punctatus ADP-ribosylation factor-like 4D (arl4d), mRNA
XM_017462869.3	-1.13296	0.825688	0.0475578	Downregulated	Ictalurus punctatus NSE4 homolog A, SMC5-SMC6 complex component (nsmce4a), transcript variant X1, mRNA
XM_053681018.1	-1.13433	5.41241	0.000760367	Downregulated	Ictalurus punctatus zinc finger protein 865 (si:dkeyp-69b9.6), transcript variant X1, mRNA
XM_017493715.3	-1.13571	2.38329	0.00374563	Downregulated	Ictalurus punctatus ST8 alpha-N-acetyl-neuraminide alpha-2,8-sialyltransferase 1 (st8sia1), mRNA
unassigned_transcript_239	-1.13574	0.977087	0.0499903	Downregulated
XM_053674981.1	-1.13726	1.23369	0.0349852	Downregulated	Ictalurus punctatus DOMON domain-containing protein FRRS1L (LOC108256422), mRNA
XM_047155526.2	-1.13965	1.01593	0.021478	Downregulated	Ictalurus punctatus cyclin-dependent kinase 17 (LOC108265240), transcript variant X4, mRNA
XM_047156614.2	-1.13975	3.02891	0.0173462	Downregulated	Ictalurus punctatus G protein-coupled receptor 25 (gpr25), mRNA
NM_001200431.2	-1.1398	4.8731	0.00123191	Downregulated	Ictalurus punctatus zinc transporter zip9 (s39a9), mRNA
XM_017456746.3	-1.14026	8.93394	0.0389905	Downregulated	Ictalurus punctatus nuclear factor of kappa light polypeptide gene enhancer in B-cells inhibitor, alpha a (nfkbiaa), mRNA
XM_053687183.1	-1.14205	4.03945	0.00485426	Downregulated	Ictalurus punctatus Rho guanine nucleotide exchange factor (GEF) 12a (arhgef12a), transcript variant X4, mRNA
XM_017483085.3	-1.14227	3.16531	0.0224674	Downregulated	Ictalurus punctatus gap junction beta-3 protein (LOC108273679), mRNA
XM_017459146.3	-1.14269	4.17089	0.0311621	Downregulated	Ictalurus punctatus uncharacterized LOC108259564 (LOC108259564), mRNA
XM_053678332.1	-1.14306	3.61324	0.00486513	Downregulated	Ictalurus punctatus NACHT, LRR and PYD domains-containing protein 12 (LOC124627773), mRNA
XM_017459456.3	-1.14356	4.49743	0.00575375	Downregulated	Ictalurus punctatus SRY-box transcription factor 8a (sox8a), mRNA
NM_001360862.1	-1.14428	2.99534	0.0169007	Downregulated	Ictalurus punctatus interferon gamma receptor 1 (ifngr1), mRNA
XM_017456814.3	-1.14484	2.46771	0.0160131	Downregulated	Ictalurus punctatus anosmin 1a (anos1a), mRNA
XM_053677817.1	-1.14558	4.13319	0.0100318	Downregulated	Ictalurus punctatus homeodomain interacting protein kinase 3b (hipk3b), transcript variant X1, mRNA
XM_053686397.1	-1.14572	1.47699	0.00606619	Downregulated	Ictalurus punctatus suppressor of IKBKE 1 (sike1), transcript variant X1, mRNA
XM_017474491.2	-1.14618	4.7838	0.00208171	Downregulated	Ictalurus punctatus acid phosphatase 5b, tartrate resistant (acp5b), mRNA
XM_017492629.3	-1.14897	7.60721	0.0158992	Downregulated	Ictalurus punctatus leucine-rich repeat neuronal protein 4 (si:ch1073-303k11.2), mRNA
XM_017467449.3	-1.15025	1.35134	0.0112369	Downregulated	Ictalurus punctatus fibronectin type III and SPRY domain containing 1 (fsd1), mRNA
NM_001200066.1	-1.151	5.43892	0.0183717	Downregulated	Ictalurus punctatus NLR family, CARD domain containing 5 (nlrc5), mRNA
XM_017474736.3	-1.15376	4.19496	0.00493518	Downregulated	Ictalurus punctatus G protein-coupled receptor 174 (gpr174), mRNA
XM_017476937.3	-1.15576	2.73767	0.00632369	Downregulated	Ictalurus punctatus R-spondin 2 (rspo2), transcript variant X1, mRNA
XM_017469140.1	-1.15751	3.95016	0.00632573	Downregulated	Ictalurus punctatus P2Y receptor family member 8 (p2ry8), mRNA
XM_053685362.1	-1.15757	4.26508	0.00705474	Downregulated	Ictalurus punctatus actin binding LIM protein 1b (ablim1b), transcript variant X24, mRNA
NM_001200703.1	-1.15767	2.58249	0.02634	Downregulated	Ictalurus punctatus natriuretic peptide C (nppc), mRNA
XM_047158772.2	-1.15789	0.419675	0.0459747	Downregulated	Ictalurus punctatus oleoyl-ACP hydrolase (olah), transcript variant X1, mRNA
XM_017454516.3	-1.158	3.84907	0.000337016	Downregulated	Ictalurus punctatus stannin (snn), mRNA
XR_008398207.1	-1.1585	3.51236	0.0237083	Downregulated	Ictalurus punctatus uncharacterized LOC128635265 (LOC128635265), ncRNA
XM_017453074.3	-1.15945	4.17749	0.0457153	Downregulated	Ictalurus punctatus uncharacterized si:ch211-76l23.4 (si:ch211-76l23.4), mRNA
XM_017470756.3	-1.16001	5.27457	0.00483405	Downregulated	Ictalurus punctatus ubiquitin-conjugating enzyme E2E 3 (UBC4/5 homolog, yeast) (ube2e3), mRNA
NM_001201268.1	-1.1602	3.88965	0.00287425	Downregulated	Ictalurus punctatus charged multivesicular body protein 4C (chmp4c), mRNA
XM_017463464.3	-1.16068	4.53138	0.000717075	Downregulated	Ictalurus punctatus fibronectin leucine rich transmembrane 3 (flrt3), mRNA
XM_017472411.3	-1.16097	5.5553	0.0264113	Downregulated	Ictalurus punctatus solute carrier family 2, facilitated glucose transporter member 4 (LOC108267905), mRNA
XM_017460042.3	-1.16128	1.21572	0.0204554	Downregulated	Ictalurus punctatus RAD51 paralog D (rad51d), transcript variant X2, mRNA
XM_053686685.1	-1.1613	3.5684	0.00411925	Downregulated	Ictalurus punctatus tripartite motif-containing protein 16-like protein (LOC128635183), mRNA
XM_017469378.3	-1.16175	6.06536	0.00681503	Downregulated	Ictalurus punctatus splicing factor 3b, subunit 1 (sf3b1), transcript variant X1, mRNA
XM_017480276.3	-1.16374	3.37122	0.00571175	Downregulated	Ictalurus punctatus arginine vasopressin receptor 2b, tandem duplicate, 1 (avpr2b.1), mRNA
XM_017475421.3	-1.16393	0.274895	0.0493445	Downregulated	Ictalurus punctatus transmembrane protein 63C (tmem63c), mRNA
XM_047161534.2	-1.16406	0.32677	0.0215644	Downregulated	Ictalurus punctatus pleckstrin homology-like domain, family B, member 1b (phldb1b), transcript variant X13, mRNA
XM_017488046.3	-1.16425	6.14433	0.00123191	Downregulated	Ictalurus punctatus trafficking regulator and scaffold protein tamalin (tamalin), mRNA
XM_017490992.3	-1.16572	5.66759	0.00221945	Downregulated	Ictalurus punctatus calmodulin 3a (phosphorylase kinase, delta) (calm3a), mRNA
XM_053679330.1	-1.1664	3.01238	0.00823816	Downregulated	Ictalurus punctatus 3-oxoacid CoA transferase 1a (oxct1a), transcript variant X2, mRNA
XM_053685465.1	-1.16761	0.685104	0.0245229	Downregulated	Ictalurus punctatus alkB homolog 3, alpha-ketoglutarate dependent dioxygenase (alkbh3), transcript variant X2, mRNA
XM_047154455.2	-1.16809	1.99929	0.0204284	Downregulated	Ictalurus punctatus hypoxia inducible factor 1 subunit alpha a (hif1aa), mRNA
XM_017464155.3	-1.1687	3.42081	0.00666782	Downregulated	Ictalurus punctatus piggyBac transposable element derived 5 (pgbd5), mRNA
XM_053679579.1	-1.16926	2.53959	0.00317261	Downregulated	Ictalurus punctatus sprouty related EVH1 domain containing 2b (spred2b), transcript variant X1, mRNA
XM_017468566.3	-1.16948	2.49998	0.0170796	Downregulated	Ictalurus punctatus B-cell linker protein (si:dkeyp-117b11.1), mRNA
XM_017473461.3	-1.17087	1.83116	0.0355445	Downregulated	Ictalurus punctatus empty spiracles homeobox 3 (emx3), mRNA
XM_017476492.3	-1.17088	4.75886	0.0106308	Downregulated	Ictalurus punctatus transforming growth factor, beta 3 (tgfb3), mRNA
XM_047151550.2	-1.17108	1.91677	0.0382259	Downregulated	Ictalurus punctatus X-linked Kx blood group (McLeod syndrome) (xk), mRNA
XM_017486925.3	-1.17142	5.46665	0.00308076	Downregulated	Ictalurus punctatus G-protein coupled receptor 182 (LOC108275868), mRNA
XM_017459332.3	-1.17154	3.76971	0.0300458	Downregulated	Ictalurus punctatus nucleotide-binding oligomerization domain containing 2 (nod2), mRNA
XR_008397988.1	-1.17172	1.29933	0.0254974	Downregulated	Ictalurus punctatus uncharacterized LOC128635114 (LOC128635114), ncRNA
XM_017491441.3	-1.17177	4.98573	0.00549154	Downregulated	Ictalurus punctatus ras homolog family member Ub (rhoub), mRNA
XM_053688248.1	-1.17396	1.63147	0.0186772	Downregulated	Ictalurus punctatus NACHT, LRR and PYD domains-containing protein 12-like (LOC128628724), mRNA
XR_006981089.1	-1.17571	0.655217	0.0398847	Downregulated	Ictalurus punctatus small nucleolar RNA SNORA73 family (LOC124626330), ncRNA
XR_001815394.3	-1.17574	0.958956	0.0279062	Downregulated	Ictalurus punctatus uncharacterized LOC108278775 (LOC108278775), ncRNA
XR_006981425.2	-1.17592	1.54348	0.0381373	Downregulated	Ictalurus punctatus prolyl-tRNA synthetase associated domain-containing protein 1 (LOC108260508), transcript variant X3, misc_RNA
XM_017470899.3	-1.17803	5.95805	0.00216239	Downregulated	Ictalurus punctatus frizzled class receptor 7a (fzd7a), mRNA
XR_001814711.3	-1.17845	2.65278	0.00520003	Downregulated	Ictalurus punctatus uncharacterized LOC108275513 (LOC108275513), ncRNA
XM_017483684.3	-1.18019	3.38633	0.00635543	Downregulated	Ictalurus punctatus cannabinoid receptor 1 (cnr1), mRNA
XR_001812972.3	-1.18069	1.35451	0.0101622	Downregulated	Ictalurus punctatus uncharacterized LOC108266881 (LOC108266881), ncRNA
XM_017491763.3	-1.18082	3.45687	0.0246563	Downregulated	Ictalurus punctatus G protein-coupled receptor 4 (gpr4), mRNA
XM_017457901.3	-1.18097	4.65482	0.000400304	Downregulated	Ictalurus punctatus SON DNA and RNA binding protein (LOC108258904), transcript variant X1, mRNA
XM_053677358.1	-1.18181	9.21672	0.0185309	Downregulated	Ictalurus punctatus serine-rich adhesin for platelets (si:dkey-162h11.3), mRNA
XM_017496368.3	-1.18244	7.0829	0.00247792	Downregulated	Ictalurus punctatus Kruppel-like factor 2b (klf2b), mRNA
XR_001815866.3	-1.18382	1.23917	0.0476909	Downregulated	Ictalurus punctatus uncharacterized LOC108281001 (LOC108281001), ncRNA
XM_017486834.3	-1.18386	3.02381	0.00430167	Downregulated	Ictalurus punctatus tec protein tyrosine kinase (tec), transcript variant X1, mRNA
XM_017459660.3	-1.18431	4.19388	0.000817988	Downregulated	Ictalurus punctatus adenosine A2b receptor (adora2b), mRNA
XM_053677331.1	-1.18472	1.62213	0.0162185	Downregulated	Ictalurus punctatus lin-28 homolog B (C. elegans) (lin28b), mRNA
XM_053676645.1	-1.1848	5.32353	0.00573613	Downregulated	Ictalurus punctatus protein kinase C and casein kinase substrate in neurons protein 1 (si:ch211-51c14.1), mRNA
XM_017460646.3	-1.18691	0.918279	0.0123859	Downregulated	Ictalurus punctatus MKS transition zone complex subunit 1 (mks1), transcript variant X1, mRNA
XM_017467176.3	-1.18703	2.19098	0.0127935	Downregulated	Ictalurus punctatus forkhead box D2 (foxd2), mRNA
XM_017459300.3	-1.18844	3.67086	0.00309152	Downregulated	Ictalurus punctatus TOX high mobility group box family member 3 (tox3), mRNA
XM_053680092.1	-1.18864	3.17134	0.0282915	Downregulated	Ictalurus punctatus uncharacterized LOC108265864 (LOC108265864), transcript variant X1, mRNA
XM_017454607.3	-1.18868	6.01941	0.00481066	Downregulated	Ictalurus punctatus pyruvate dehydrogenase kinase, isozyme 4 (pdk4), mRNA
XM_017476649.3	-1.19	2.85133	0.00182364	Downregulated	Ictalurus punctatus kelch-like protein 28 (LOC108270212), transcript variant X1, mRNA
XM_017453235.3	-1.19088	2.6706	0.0265905	Downregulated	Ictalurus punctatus cystatin-B (LOC108256405), mRNA
XM_017457385.3	-1.19148	4.15741	0.000219322	Downregulated	Ictalurus punctatus leptin receptor overlapping transcript like 1 (leprotl1), mRNA
XM_017488383.3	-1.19164	1.20342	0.0107967	Downregulated	Ictalurus punctatus GTP-binding protein Di-Ras2 (LOC108276597), mRNA
XM_053686358.1	-1.19187	0.342611	0.0452462	Downregulated	Ictalurus punctatus premelanosome protein b (pmelb), mRNA
XM_017453954.3	-1.19207	5.74142	0.000249198	Downregulated	Ictalurus punctatus tumor protein D52 (tpd52), transcript variant X1, mRNA
XM_017459203.3	-1.19241	2.99332	0.00192886	Downregulated	Ictalurus punctatus lin-7 homolog B (C. elegans) (lin7b), mRNA
XM_017494770.3	-1.19286	5.73547	0.000230689	Downregulated	Ictalurus punctatus cyclin-dependent kinase inhibitor 1Ba (cdkn1ba), mRNA
XM_053682677.1	-1.19344	6.45512	0.00998513	Downregulated	Ictalurus punctatus M1-specific T cell receptor beta chain (LOC108270014), mRNA
XM_017484620.3	-1.19362	1.69989	0.0285052	Downregulated	Ictalurus punctatus 5-hydroxytryptamine receptor 3A (LOC108274429), mRNA
XM_017454384.3	-1.19525	4.35195	0.00246863	Downregulated	Ictalurus punctatus JAZF zinc finger 1a (jazf1a), mRNA
XM_017468776.3	-1.19528	3.88531	0.0368943	Downregulated	Ictalurus punctatus cholinergic receptor, nicotinic, beta 2 (chrnb2), mRNA
NM_001200562.1	-1.19604	5.08421	0.000468618	Downregulated	Ictalurus punctatus cyclin-dependent kinase inhibitor 1Bb (cdkn1bb), mRNA
XM_017472286.3	-1.19689	3.80033	0.00323159	Downregulated	Ictalurus punctatus netrin 5 (ntn5), mRNA
XM_017488305.3	-1.19855	5.68934	0.000463334	Downregulated	Ictalurus punctatus CY domain-containing protein (si:busm1-57f23.1), mRNA
NM_001200136.1	-1.19856	10.729	0.00991195	Downregulated	Ictalurus punctatus ribosomal protein L41 (rpl41), mRNA
XM_053687872.1	-1.19955	0.947444	0.0217453	Downregulated	Ictalurus punctatus collagen alpha-1(XXIII) chain (LOC128635340), mRNA
XM_017469367.3	-1.20135	5.72482	0.000106766	Downregulated	Ictalurus punctatus coenzyme Q10B (coq10b), mRNA
XM_047158148.2	-1.20186	0.181324	0.0285078	Downregulated	Ictalurus punctatus zinc finger, matrin-type 3 (zmat3), mRNA
XM_017475156.3	-1.20213	3.31007	0.00104677	Downregulated	Ictalurus punctatus Transmembrane protein 179-like (zgc:153018), mRNA
XM_017474525.3	-1.20325	6.61793	0.000124795	Downregulated	Ictalurus punctatus heterogeneous nuclear ribonucleoprotein A0a (hnrnpa0a), transcript variant X1, mRNA
XM_053682379.1	-1.20369	5.86955	0.000389681	Downregulated	Ictalurus punctatus collagen type XXIII alpha 1 chain a (col23a1a), mRNA
XM_053677168.1	-1.20429	3.42343	0.0210221	Downregulated	Ictalurus punctatus mannose-P-dolichol utilization defect 1a (mpdu1a), transcript variant X2, mRNA
XM_053688184.1	-1.20598	1.03019	0.0178945	Downregulated	Ictalurus punctatus spexin hormone (spx), mRNA
XM_053673839.1	-1.20657	6.80902	0.0234036	Downregulated	Ictalurus punctatus collagen, type XI, alpha 1b (col11a1b), mRNA
XM_017482885.3	-1.20661	1.21342	0.0213568	Downregulated	Ictalurus punctatus retinoic acid receptor, alpha a (raraa), transcript variant X2, mRNA
XR_008393437.1	-1.20663	0.231303	0.0446666	Downregulated	Ictalurus punctatus uncharacterized LOC128629141 (LOC128629141), ncRNA
XM_017473284.2	-1.20759	3.36999	0.00223376	Downregulated	Ictalurus punctatus guanine nucleotide binding protein (G protein), alpha inhibiting activity polypeptide a (gnaia), transcript variant X1, mRNA
NM_001200199.2	-1.20847	5.46429	0.000967431	Downregulated	Ictalurus punctatus insulin-like growth factor 2b (igf2b), mRNA
XM_017494170.3	-1.20866	2.22428	0.0371638	Downregulated	Ictalurus punctatus zinc finger protein 385C (znf385c), mRNA
XR_006983638.2	-1.21048	0.256715	0.0205076	Downregulated	Ictalurus punctatus uncharacterized LOC124628878 (LOC124628878), ncRNA
NM_001201227.2	-1.21167	1.26463	0.0213041	Downregulated	Ictalurus punctatus glycine cleavage system protein H (aminomethyl carrier), a (gcsha), mRNA
XM_017476359.3	-1.21177	3.95189	0.00133332	Downregulated	Ictalurus punctatus meteorin, glial cell differentiation regulator (metrn), mRNA
XM_017474693.3	-1.2131	2.12288	0.0136839	Downregulated	Ictalurus punctatus uncharacterized LOC100304630 (LOC100304630), mRNA
XM_017496421.2	-1.21438	4.52826	0.00383227	Downregulated	Ictalurus punctatus GTPase IMAP family member 4 (LOC108280916), mRNA
XM_047150786.2	-1.21454	1.37315	0.0212746	Downregulated	Ictalurus punctatus sirtuin 5 (sirt5), transcript variant X2, mRNA
XM_047150083.2	-1.21461	3.82256	0.00342932	Downregulated	Ictalurus punctatus CD226 molecule (cd226), transcript variant X1, mRNA
XM_047154729.2	-1.21476	3.19527	0.00435464	Downregulated	Ictalurus punctatus mRNA decay activator protein ZFP36L1 (LOC124627908), mRNA
XM_047149560.2	-1.21494	2.09403	0.00890839	Downregulated	Ictalurus punctatus leucine-rich repeats and immunoglobulin-like domains 1 (lrig1), transcript variant X1, mRNA
XM_017458307.3	-1.21571	2.8438	0.0335738	Downregulated	Ictalurus punctatus integrin, alpha 11a (itga11a), mRNA
XM_053674365.1	-1.21648	2.23545	0.00416757	Downregulated	Ictalurus punctatus bromodomain PHD finger transcription factor (bptf), transcript variant X2, mRNA
XM_017491005.3	-1.21702	1.50276	0.0360857	Downregulated	Ictalurus punctatus slingshot protein phosphatase 2a (ssh2a), transcript variant X1, mRNA
XM_017467409.3	-1.21708	3.53297	0.000332888	Downregulated	Ictalurus punctatus chromosome 5 C1orf174 homolog (c5h1orf174), transcript variant X1, mRNA
XM_017460795.3	-1.21879	2.05081	0.0484018	Downregulated	Ictalurus punctatus guanylate cyclase 1 soluble subunit beta 1 (gucy1b1), mRNA
XM_017479110.3	-1.22119	2.66887	0.0200194	Downregulated	Ictalurus punctatus cysteinyl leukotriene receptor 3 (cysltr3), mRNA
XM_017476239.3	-1.22188	2.77164	0.00790639	Downregulated	Ictalurus punctatus fucosyltransferase 9a (fut9a), transcript variant X1, mRNA
XM_017481738.3	-1.22272	2.75181	0.000994743	Downregulated	Ictalurus punctatus diacylglycerol kinase, epsilon (dgke), transcript variant X1, mRNA
XM_017491056.3	-1.22301	1.98842	0.00779506	Downregulated	Ictalurus punctatus TLC domain-containing protein 1 (LOC108277970), mRNA
XM_017484692.3	-1.22311	2.55584	0.00919342	Downregulated	Ictalurus punctatus NK2 homeobox 5 (nkx2.5), mRNA
XM_017475020.3	-1.2233	4.64418	0.0037151	Downregulated	Ictalurus punctatus apelin (apln), mRNA
XM_047157894.2	-1.2233	1.3924	0.0493445	Downregulated	Ictalurus punctatus retinol dehydrogenase 13 (si:dkey-23o4.6), mRNA
XM_017455597.3	-1.224	2.09247	0.0439783	Downregulated	Ictalurus punctatus DDHD domain containing 1b (ddhd1b), mRNA
XM_017491733.3	-1.22582	3.91504	0.00249494	Downregulated	Ictalurus punctatus abhydrolase domain containing 15a (abhd15a), mRNA
NM_001200822.1	-1.22752	5.775	0.00045382	Downregulated	Ictalurus punctatus HEPACAM family member 2 (hepacam2), mRNA
XM_017455610.3	-1.22765	6.53655	0.0116022	Downregulated	Ictalurus punctatus prostaglandin E receptor 2b (subtype EP2) (ptger2b), mRNA
XM_047158160.2	-1.22781	5.64584	0.000553859	Downregulated	Ictalurus punctatus protein kinase, cAMP-dependent, catalytic, beta a (prkacba), mRNA
XM_017476531.3	-1.22807	2.29212	0.03449	Downregulated	Ictalurus punctatus serine protease HTRA1A (LOC108270147), transcript variant X1, mRNA
XR_001810443.3	-1.22833	2.26153	0.0052898	Downregulated	Ictalurus punctatus uncharacterized LOC108257345 (LOC108257345), ncRNA
XM_053685707.1	-1.22882	3.70007	0.0120971	Downregulated	Ictalurus punctatus uncharacterized si:ch211-256a21.4 (si:ch211-256a21.4), mRNA
XM_017474116.3	-1.22985	4.14446	0.0274202	Downregulated	Ictalurus punctatus platelet-derived growth factor receptor-like (pdgfrl), mRNA
XM_017464457.3	-1.23071	2.29125	0.0209491	Downregulated	Ictalurus punctatus leucine-rich repeat-containing protein 27 (LOC108263547), mRNA
XM_017492250.3	-1.23124	3.46703	0.00137602	Downregulated	Ictalurus punctatus duboraya (dub), transcript variant X3, mRNA
XM_017457171.2	-1.23142	3.25336	0.0140524	Downregulated	Ictalurus punctatus CCN family member 1 (LOC108258496), mRNA
XM_017481733.3	-1.23214	1.8416	0.00641229	Downregulated	Ictalurus punctatus family with sequence similarity 117 member Ba (fam117ba), mRNA
XM_017466445.3	-1.23228	1.74005	0.0326876	Downregulated	Ictalurus punctatus CF transmembrane conductance regulator (cftr), mRNA
XM_053675437.1	-1.23278	3.47292	0.00208712	Downregulated	Ictalurus punctatus dynamin 2a (dnm2a), transcript variant X5, mRNA
XM_017496195.3	-1.23295	3.81865	0.00482263	Downregulated	Ictalurus punctatus SH2B adapter protein 2 (LOC108280786), mRNA
XM_017453957.3	-1.23333	2.48293	0.0153929	Downregulated	Ictalurus punctatus TNF superfamily member 14 (tnfsf14), mRNA
XM_047160599.1	-1.23434	1.09765	0.0320878	Downregulated	Ictalurus punctatus uncharacterized si:zfos-905g2.1 (si:zfos-905g2.1), mRNA
NM_001200288.1	-1.23441	9.2705	0.00413406	Downregulated	Ictalurus punctatus ribosomal protein L39 (rpl39), mRNA
XM_017476209.3	-1.23573	0.263629	0.0367877	Downregulated	Ictalurus punctatus isthmin 2a (ism2a), transcript variant X1, mRNA
XM_017467201.2	-1.23626	0.788876	0.01836	Downregulated	Ictalurus punctatus G protein-coupled receptor 61 (gpr61), mRNA
XM_017451187.3	-1.23629	7.75765	0.000102876	Downregulated	Ictalurus punctatus vesicle-associated membrane protein 8 (endobrevin) (vamp8), transcript variant X1, mRNA
XR_001813138.3	-1.23775	0.544004	0.0156744	Downregulated	Ictalurus punctatus uncharacterized LOC108267528 (LOC108267528), ncRNA
XM_017489491.1	-1.23831	0.57043	0.0306358	Downregulated	Ictalurus punctatus chaperonin containing TCP1, subunit 8 (theta) (cct8), transcript variant X1, mRNA
XR_001810525.3	-1.23832	2.05181	0.040915	Downregulated	Ictalurus punctatus uncharacterized LOC108257796 (LOC108257796), ncRNA
XM_053679916.1	-1.23887	0.940906	0.0178297	Downregulated	Ictalurus punctatus ZFP91 zinc finger protein, atypical E3 ubiquitin ligase (zfp91), transcript variant X2, mRNA
XM_017462906.3	-1.23921	5.54014	0.00256504	Downregulated	Ictalurus punctatus docking protein 1a (dok1a), mRNA
XM_047160488.1	-1.23941	6.75675	0.0154927	Downregulated	Ictalurus punctatus protein-glutamine gamma-glutamyltransferase K (LOC124628969), mRNA
NM_001201055.1	-1.24155	9.84063	0.000864055	Downregulated	Ictalurus punctatus NSA2 ribosome biogenesis homolog (S. cerevisiae) (nsa2), mRNA
XM_053681463.1	-1.24187	2.0469	0.044314	Downregulated	Ictalurus punctatus T-cell receptor gamma chain C region DFL12 (LOC108267231), mRNA
XM_017485374.3	-1.24237	4.52421	0.000831486	Downregulated	Ictalurus punctatus polycomb group RING finger protein 3 (LOC108274940), transcript variant X2, mRNA
XM_053682640.1	-1.24283	2.35365	0.0108685	Downregulated	Ictalurus punctatus microtubule-associated protein, RP/EB family, member 3a (mapre3a), transcript variant X3, mRNA
XM_017496458.3	-1.24324	4.42261	0.0023019	Downregulated	Ictalurus punctatus fam107a (si:ch211-236d3.4), transcript variant X1, mRNA
XM_017490043.2	-1.24372	5.91397	0.0134774	Downregulated	Ictalurus punctatus uncharacterized protein LOC559906 homolog (si:ch211-243g18.2), mRNA
XM_017481983.3	-1.24415	1.44634	0.0368739	Downregulated	Ictalurus punctatus noggin 1 (nog1), mRNA
XM_017463144.3	-1.24474	4.58298	0.00187749	Downregulated	Ictalurus punctatus uncharacterized protein LOC571915 homolog (si:dkey-9i23.16), mRNA
XM_017491917.3	-1.24487	0.241167	0.0476801	Downregulated	Ictalurus punctatus homeobox B3a (hoxb3a), transcript variant X3, mRNA
XM_017468982.3	-1.24618	4.25302	0.00213035	Downregulated	Ictalurus punctatus frizzled class receptor 10 (fzd10), mRNA
XM_017494524.3	-1.24631	0.460515	0.0146058	Downregulated	Ictalurus punctatus CCR4-NOT transcription complex, subunit 4b (cnot4b), transcript variant X8, mRNA
XM_053683508.1	-1.24657	2.3388	0.0351951	Downregulated	Ictalurus punctatus CMRF35-like molecule 8 (LOC108271668), mRNA
XR_001810869.3	-1.24717	2.42351	0.00424045	Downregulated	Ictalurus punctatus uncharacterized LOC108259304 (LOC108259304), ncRNA
NM_001200955.1	-1.24789	4.34087	0.00105964	Downregulated	Ictalurus punctatus alkaline ceramidase 2 (acer2), mRNA
XM_017466071.3	-1.24789	1.48629	0.0272886	Downregulated	Ictalurus punctatus solute carrier family 27 member 2a (slc27a2a), mRNA
XM_047159954.2	-1.24793	5.56538	0.000991108	Downregulated	Ictalurus punctatus adaptor protein, phosphotyrosine interaction, PH domain and leucine zipper containing 2 (appl2), mRNA
XM_017478326.3	-1.24836	5.06305	0.00469172	Downregulated	Ictalurus punctatus transmembrane channel-like 8 (tmc8), mRNA
XM_017487773.3	-1.24892	3.7547	0.0326666	Downregulated	Ictalurus punctatus nuclear receptor subfamily 1, group D, member 4a (nr1d4a), mRNA
XM_017451734.3	-1.25006	3.0722	0.0109211	Downregulated	Ictalurus punctatus sperm-tail PG-rich repeat containing 2 (stpg2), mRNA
XM_017456089.2	-1.25021	4.57376	0.00381243	Downregulated	Ictalurus punctatus Kruppel-like factor 11a (klf11a), mRNA
XR_008393791.1	-1.25039	2.05818	0.0345536	Downregulated	Ictalurus punctatus uncharacterized LOC128629439 (LOC128629439), ncRNA
XM_017482316.3	-1.25066	4.65135	0.000800163	Downregulated	Ictalurus punctatus family with sequence similarity 210 member B (fam210b), mRNA
XM_047159958.2	-1.25228	1.06817	0.0160322	Downregulated	Ictalurus punctatus shisa like 1b (shisal1b), transcript variant X2, mRNA
XM_017467799.3	-1.25305	3.62331	0.00187447	Downregulated	Ictalurus punctatus DEF6 guanine nucleotide exchange factor a (def6a), transcript variant X2, mRNA
XM_017451052.3	-1.25417	5.6376	0.0188082	Downregulated	Ictalurus punctatus matrix metallopeptidase 19 (mmp19), mRNA
XM_017453739.3	-1.25426	1.84936	0.0146662	Downregulated	Ictalurus punctatus IgLON family member 5 (iglon5), mRNA
XM_017463776.3	-1.25646	5.30578	0.000705815	Downregulated	Ictalurus punctatus 5'-nucleotidase, cytosolic IIa (nt5c2a), transcript variant X1, mRNA
XM_017477367.3	-1.25802	1.52609	0.00299614	Downregulated	Ictalurus punctatus claudin-34 (LOC108270551), mRNA
XM_017477883.3	-1.25879	1.85144	0.0180307	Downregulated	Ictalurus punctatus LIM-domain binding 1b (ldb1b), transcript variant X1, mRNA
XM_017491940.3	-1.2588	1.66801	0.0167423	Downregulated	Ictalurus punctatus fibroblast growth factor 10a (fgf10a), mRNA
XM_017493438.3	-1.25964	4.82002	0.00015002	Downregulated	Ictalurus punctatus protein sprouty homolog 2 (LOC108279299), mRNA
XM_017483678.3	-1.25972	7.4976	0.00127113	Downregulated	Ictalurus punctatus Rho GTPase activating protein 27 (arhgap27), mRNA
XR_006981087.1	-1.25993	0.225997	0.0303356	Downregulated	Ictalurus punctatus small nucleolar RNA SNORA73 family (LOC124626328), ncRNA
XR_008393892.1	-1.26037	2.3561	0.023341	Downregulated	Ictalurus punctatus uncharacterized LOC108264720 (LOC108264720), ncRNA
XM_053678015.1	-1.26202	3.6042	0.0013546	Downregulated	Ictalurus punctatus chromodomain helicase DNA binding protein 2 (chd2), transcript variant X3, mRNA
XM_017456868.3	-1.26374	-0.0265504	0.0391754	Downregulated	Ictalurus punctatus calcium channel, voltage-dependent, T type, alpha 1H subunit b (cacna1hb), mRNA
XM_017486808.3	-1.26396	5.86327	0.00373868	Downregulated	Ictalurus punctatus uncharacterized LOC108275808 (LOC108275808), mRNA
XM_017463460.3	-1.26538	3.70828	0.00253753	Downregulated	Ictalurus punctatus uncharacterized si:dkeyp-121d4.3 (si:dkeyp-121d4.3), transcript variant X3, mRNA
XM_017494708.3	-1.26545	6.07881	0.00858653	Downregulated	Ictalurus punctatus E3 ubiquitin-protein ligase TRIM69 (si:ch211-120g10.1), mRNA
XM_017477012.3	-1.26553	3.35869	0.00147781	Downregulated	Ictalurus punctatus BCL2 modifying factor 1 (bmf1), mRNA
XM_017494122.3	-1.26587	2.26231	0.00418278	Downregulated	Ictalurus punctatus zinc finger protein ZFP2 (LOC108279712), transcript variant X3, mRNA
XM_017493336.3	-1.26589	5.73747	0.00212265	Downregulated	Ictalurus punctatus sprouty homolog 4 (Drosophila) (spry4), mRNA
XM_017472764.3	-1.26627	8.38515	0.00615206	Downregulated	Ictalurus punctatus putative ferric-chelate reductase 1 (LOC108268078), mRNA
XM_047151077.2	-1.2692	0.200023	0.0406283	Downregulated	Ictalurus punctatus p21 protein (Cdc42/Rac)-activated kinase 6b (pak6b), transcript variant X6, mRNA
XM_017459345.3	-1.27005	3.66715	0.0199357	Downregulated	Ictalurus punctatus growth arrest-specific 2b (gas2b), mRNA
XM_017473210.3	-1.27048	5.70371	0.0205378	Downregulated	Ictalurus punctatus regulator of G protein signaling 18 (rgs18), mRNA
XM_053679288.1	-1.27088	-0.0635533	0.0386882	Downregulated	Ictalurus punctatus actinin, alpha 1 (actn1), transcript variant X7, mRNA
XR_008397592.1	-1.2715	1.09822	0.0213593	Downregulated	Ictalurus punctatus uncharacterized LOC128634263 (LOC128634263), ncRNA
XM_047157790.2	-1.27207	1.97432	0.0014595	Downregulated	Ictalurus punctatus G patch domain-containing protein 2-like (LOC108270339), transcript variant X2, mRNA
NM_001200946.1	-1.27231	4.39143	0.00298405	Downregulated	Ictalurus punctatus insulin-like growth factor 2a (igf2a), mRNA
XR_001811289.3	-1.27266	7.23325	0.00214223	Downregulated	Ictalurus punctatus uncharacterized LOC108260932 (LOC108260932), ncRNA
XM_017470292.3	-1.27367	0.628115	0.033946	Downregulated	Ictalurus punctatus methyltransferase 8, methylcytidine (mettl8), transcript variant X1, mRNA
XM_017457161.3	-1.27408	4.7652	0.00537415	Downregulated	Ictalurus punctatus antigen peptide transporter 2 (LOC108258488), mRNA
XM_017487801.3	-1.27527	6.26545	5.81501654938227e-05	Downregulated	Ictalurus punctatus v-maf avian musculoaponeurotic fibrosarcoma oncogene homolog Ba (mafba), mRNA
XM_017495003.3	-1.27676	3.79127	0.00105865	Downregulated	Ictalurus punctatus chemokine (C motif) receptor 1b, duplicate 1 (xcr1b.1), mRNA
NM_001200857.1	-1.2769	8.90307	9.22969500620046e-05	Downregulated	Ictalurus punctatus ribosomal L24 domain containing 1 (rsl24d1), mRNA
XM_017456678.3	-1.2772	4.21518	0.00594789	Downregulated	Ictalurus punctatus fibroblast growth factor 2 (fgf2), transcript variant X1, mRNA
XM_053679774.1	-1.27775	8.65994	0.029617	Downregulated	Ictalurus punctatus carbonic anhydrase (LOC108265147), mRNA
XM_047161800.2	-1.27787	1.21751	0.0486098	Downregulated	Ictalurus punctatus melan-A (mlana), mRNA
XM_017482366.3	-1.27807	6.39547	0.0143697	Downregulated	Ictalurus punctatus myosin regulatory light chain interacting protein a (mylipa), mRNA
XR_008397232.1	-1.27992	0.661813	0.0178673	Downregulated	Ictalurus punctatus uncharacterized LOC128634034 (LOC128634034), ncRNA
XM_017474753.3	-1.28066	4.93995	0.00132106	Downregulated	Ictalurus punctatus FYVE, RhoGEF and PH domain-containing protein 6 (LOC108269145), mRNA
XM_017465311.3	-1.2813	1.24193	0.0120478	Downregulated	Ictalurus punctatus C-X-C chemokine receptor type 5 (LOC108264014), transcript variant X5, mRNA
XM_017477212.3	-1.28158	1.60033	0.00525776	Downregulated	Ictalurus punctatus EMAP like 5 (eml5), transcript variant X1, mRNA
XM_017494764.3	-1.28319	2.64771	0.00725608	Downregulated	Ictalurus punctatus transmembrane O-mannosyltransferase targeting cadherins 2a (tmtc2a), mRNA
XM_017474667.3	-1.28369	3.95944	0.0418788	Downregulated	Ictalurus punctatus smoothelin-like 1 (smtnl1), mRNA
XM_017496660.3	-1.28472	4.31395	0.0090761	Downregulated	Ictalurus punctatus NBL1, DAN family BMP antagonist (nbl1), mRNA
XM_017486828.3	-1.28512	1.02229	0.0166026	Downregulated	Ictalurus punctatus ALK and LTK ligand 2 (alkal2), mRNA
XM_017451752.3	-1.28558	1.49383	0.0219214	Downregulated	Ictalurus punctatus fibroblast growth factor 10b (fgf10b), mRNA
XM_017479740.3	-1.28642	6.89217	0.000349021	Downregulated	Ictalurus punctatus carbohydrate (N-acetylglucosamine 6-O) sulfotransferase 7 (chst7), mRNA
XM_017481489.3	-1.28662	0.53248	0.0189745	Downregulated	Ictalurus punctatus grancalcin (gca), transcript variant X3, mRNA
XM_017472654.3	-1.28777	3.18233	0.0139199	Downregulated	Ictalurus punctatus plastin 1 (I isoform) (pls1), mRNA
XM_017480514.3	-1.28806	1.47664	0.0291066	Downregulated	Ictalurus punctatus adenylate cyclase 2a (adcy2a), mRNA
XM_017494551.3	-1.28845	4.35852	0.00170154	Downregulated	Ictalurus punctatus cAMP responsive element binding protein-like 2 (crebl2), mRNA
XM_053677266.1	-1.28848	1.23879	0.0191115	Downregulated	Ictalurus punctatus cerebellin-1 (LOC128629382), mRNA
XR_001810804.3	-1.28896	0.0353579	0.0210551	Downregulated	Ictalurus punctatus uncharacterized LOC108259047 (LOC108259047), ncRNA
XM_017480782.3	-1.28916	2.30237	0.0180372	Downregulated	Ictalurus punctatus forkhead box protein D1 (LOC108272390), mRNA
XM_017494038.3	-1.28922	1.94517	0.0396319	Downregulated	Ictalurus punctatus methyltransferase like 24 (mettl24), mRNA
XM_017458988.3	-1.29054	7.61969	0.000423652	Downregulated	Ictalurus punctatus mucin 15, cell surface associated (muc15), mRNA
XR_001815575.3	-1.29064	0.660173	0.0457072	Downregulated	Ictalurus punctatus uncharacterized LOC108279709 (LOC108279709), ncRNA
XM_017467853.3	-1.29094	0.235739	0.0309767	Downregulated	Ictalurus punctatus rhodopsin (LOC108265485), mRNA
XM_017487979.3	-1.29165	-0.156871	0.0319071	Downregulated	Ictalurus punctatus GTP binding protein 1 (gtpbp1), transcript variant X1, mRNA
XM_053688147.1	-1.2925	-0.0609442	0.042511	Downregulated	Ictalurus punctatus antigen WC1.1 (LOC108279477), mRNA
XM_053679225.1	-1.2926	-0.33817	0.0425192	Downregulated	Ictalurus punctatus protein phosphatase, Mg2+/Mn2+ dependent, 1Aa (ppm1aa), transcript variant X3, mRNA
XM_017484577.3	-1.29272	3.13858	0.0115706	Downregulated	Ictalurus punctatus hyaluronidase 4 (LOC108274420), mRNA
XM_017495972.1	-1.29289	-0.0460959	0.03837	Downregulated	Ictalurus punctatus P450 (cytochrome) oxidoreductase b (porb), transcript variant X2, mRNA
XR_008396924.1	-1.29432	10.2565	0.00643694	Downregulated	Ictalurus punctatus uncharacterized LOC128633505 (LOC128633505), ncRNA
XM_017484070.3	-1.29498	5.40389	0.00190598	Downregulated	Ictalurus punctatus cdc42 effector protein 4 (LOC108274151), mRNA
XM_017496446.3	-1.29528	1.83302	0.0251853	Downregulated	Ictalurus punctatus cadherin 7a (cdh7a), transcript variant X1, mRNA
XM_017479440.3	-1.29544	2.56157	0.0182273	Downregulated	Ictalurus punctatus ectonucleoside triphosphate diphosphohydrolase 8 (entpd8), mRNA
XM_017475034.3	-1.29553	1.14786	0.033166	Downregulated	Ictalurus punctatus cytochrome P450 4V2 (LOC108269274), mRNA
XM_017477736.3	-1.29594	4.20773	0.00758726	Downregulated	Ictalurus punctatus arrestin domain containing 2 (arrdc2), transcript variant X1, mRNA
XM_017459951.3	-1.29701	2.60178	0.0288132	Downregulated	Ictalurus punctatus connector enhancer of kinase suppressor of ras 2 (si:ch211-26b3.4), mRNA
XM_017480728.3	-1.29708	2.5031	0.0283519	Downregulated	Ictalurus punctatus RAB42, member RAS oncogene family a (rab42a), mRNA
XR_001813408.3	-1.29744	4.68059	0.00472766	Downregulated	Ictalurus punctatus uncharacterized LOC108269096 (LOC108269096), ncRNA
XM_017470398.3	-1.29821	3.86828	0.0275555	Downregulated	Ictalurus punctatus NELL (neural EGFL like) family member 3 (nell3), mRNA
XM_017484822.3	-1.29849	5.21783	0.0461341	Downregulated	Ictalurus punctatus ectonucleotide pyrophosphatase/phosphodiesterase family member 2 (LOC108274607), mRNA
XM_017470277.3	-1.29906	3.129	0.00331459	Downregulated	Ictalurus punctatus inhibin subunit beta Aa (inhbaa), mRNA
XR_001810315.2	-1.29928	6.34113	0.000112922	Downregulated	Ictalurus punctatus uncharacterized LOC108256496 (LOC108256496), ncRNA
XM_017490047.3	-1.29978	5.14579	0.00300325	Downregulated	Ictalurus punctatus immunoglobulin superfamily, member 5a (igsf5a), mRNA
XM_017458890.3	-1.3008	-0.107521	0.0499218	Downregulated	Ictalurus punctatus SUMO specific peptidase 7b (senp7b), transcript variant X2, mRNA
XM_017474488.3	-1.30126	6.6033	0.000389649	Downregulated	Ictalurus punctatus forkhead box O4 (foxo4), mRNA
[truncated: 1,926 more rows]
