# Supplementary material for: Temporal transcriptomic profiling of channel catfish (Ictalurus punctatus) gills after acute copper exposure reveals suppressed immune gene responsiveness to Flavobacterium covae infection
Source: Front Vet Sci. 2026 Jul 16;13:1855010. doi: 10.3389/fvets.2026.1855010 (PMC13422510; doi:10.3389/fvets.2026.1855010)
Supplement: Supplementary Table 5: — An Excel sheet with Gene Ontology (GO) terms analyzed by Gene Set Enrichment Analysis (GSEA) for each pairwise comparison, where significant (FDR < 0.05). [file Table_5.XLSX]

## Sheet: Flavobacterium covae 1h
Tags	GO.ID	GO.Name	GO.Category	Size	ES	NES	Nominal.p.val	FDR.q.val	FWER.p.val	Rank.at.Max	Leading.Edge
[TOP, DETAILS]	GO:0005125	cytokine activity	MOLECULAR_FUNCTION	38	0.655022	2.40922	0	0	0	167	tags=50%, list=12%, signal=55%
[TOP, DETAILS]	GO:0006364	rRNA processing	BIOLOGICAL_PROCESS	26	0.68486	2.32593	0	0	0	395	tags=92%, list=28%, signal=126%
[TOP, DETAILS]	GO:0071222	cellular response to lipopolysaccharide	BIOLOGICAL_PROCESS	20	0.72586	2.27801	0	0	0	108	tags=50%, list=8%, signal=53%
[TOP, DETAILS]	GO:0005126	cytokine receptor binding	MOLECULAR_FUNCTION	37	0.6046	2.19903	0	0.00021782	0.002	293	tags=57%, list=21%, signal=70%
[TOP, DETAILS]	GO:0030684	preribosome	CELLULAR_COMPONENT	21	0.679843	2.19362	0	0.000199668	0.002	395	tags=90%, list=28%, signal=124%
[TOP, DETAILS]	GO:0051090	regulation of DNA-binding transcription factor activity	BIOLOGICAL_PROCESS	15	0.715099	2.1096	0	0.000184309	0.002	174	tags=60%, list=12%, signal=68%
[TOP, DETAILS]	GO:0042273	ribosomal large subunit biogenesis	BIOLOGICAL_PROCESS	17	0.677271	2.0785	0	0.000484638	0.006	415	tags=94%, list=29%, signal=132%
[TOP, DETAILS]	GO:0030595	leukocyte chemotaxis	BIOLOGICAL_PROCESS	20	0.633623	2.03105	0.00127226	0.000766814	0.01	168	tags=55%, list=12%, signal=62%
[TOP, DETAILS]	GO:0097529	myeloid leukocyte migration	BIOLOGICAL_PROCESS	19	0.628004	1.9638	0	0.00213782	0.029	167	tags=53%, list=12%, signal=59%
[TOP, DETAILS]	GO:0071674	mononuclear cell migration	BIOLOGICAL_PROCESS	17	0.619389	1.87031	0.003861	0.00692213	0.101	168	tags=47%, list=12%, signal=53%
[TOP, DETAILS]	GO:0008236	serine-type peptidase activity	MOLECULAR_FUNCTION	17	0.601049	1.83017	0.00400534	0.0114458	0.172	208	tags=47%, list=15%, signal=55%
[TOP, DETAILS]	GO:0001819	positive regulation of cytokine production	BIOLOGICAL_PROCESS	22	0.552329	1.80034	0.00250627	0.0150038	0.245	174	tags=36%, list=12%, signal=41%
[TOP, DETAILS]	GO:0002221	pattern recognition receptor signaling pathway	BIOLOGICAL_PROCESS	22	0.537071	1.74721	0.00508906	0.0248017	0.382	239	tags=45%, list=17%, signal=54%
[TOP, DETAILS]	GO:0009615	response to virus	BIOLOGICAL_PROCESS	26	0.524027	1.7441	0.00739827	0.0243539	0.393	178	tags=35%, list=13%, signal=39%
[TOP, DETAILS]	GO:0140375	immune receptor activity	MOLECULAR_FUNCTION	28	0.508339	1.72457	0.0107527	0.0258791	0.46	146	tags=32%, list=10%, signal=35%
[TOP, DETAILS]	GO:0002250	adaptive immune response	BIOLOGICAL_PROCESS	16	0.57882	1.71338	0.00520833	0.0274627	0.496	268	tags=56%, list=19%, signal=69%
[TOP, DETAILS]	GO:0002573	myeloid leukocyte differentiation	BIOLOGICAL_PROCESS	15	0.565485	1.67838	0.0197109	0.0349819	0.612	189	tags=40%, list=13%, signal=46%
[TOP, DETAILS]	GO:0006457	protein folding	BIOLOGICAL_PROCESS	18	0.539229	1.65592	0.0220207	0.0388035	0.686	404	tags=67%, list=29%, signal=92%
[TOP, DETAILS]	GO:0046651	lymphocyte proliferation	BIOLOGICAL_PROCESS	16	0.543659	1.62217	0.0204866	0.0476217	0.783	209	tags=44%, list=15%, signal=51%

## Sheet: Flavobacterium covae 4h
Tags	GO.ID	GO.Name	GO.Category	Size	ES	NES	Nominal.p.val	FDR.q.val	FWER.p.val	Rank.at.Max	Leading.Edge
[TOP, DETAILS]	GO:0005839	proteasome core complex	CELLULAR_COMPONENT	15	0.944064	2.52428	0	0	0	196	tags=87%, list=4%, signal=90%
[TOP, DETAILS]	GO:0140534	endoplasmic reticulum protein-containing complex	CELLULAR_COMPONENT	42	0.755654	2.47478	0	0	0	871	tags=76%, list=18%, signal=92%
[TOP, DETAILS]	GO:0032543	mitochondrial translation	BIOLOGICAL_PROCESS	33	0.757079	2.36481	0	0	0	964	tags=85%, list=20%, signal=105%
[TOP, DETAILS]	GO:0003735	structural constituent of ribosome	MOLECULAR_FUNCTION	54	0.674947	2.32189	0	0	0	1101	tags=78%, list=23%, signal=100%
[TOP, DETAILS]	GO:0005838	proteasome regulatory particle	CELLULAR_COMPONENT	15	0.87223	2.31154	0	0	0	631	tags=100%, list=13%, signal=115%
[TOP, DETAILS]	GO:0032040	small-subunit processome	CELLULAR_COMPONENT	27	0.7609	2.29656	0	0	0	985	tags=89%, list=20%, signal=111%
[TOP, DETAILS]	GO:0030686	90S preribosome	CELLULAR_COMPONENT	20	0.817381	2.26398	0	0	0	748	tags=95%, list=15%, signal=112%
[TOP, DETAILS]	GO:0006487	protein N-linked glycosylation	BIOLOGICAL_PROCESS	20	0.790003	2.23022	0	0	0	513	tags=65%, list=11%, signal=72%
[TOP, DETAILS]	GO:0022618	protein-RNA complex assembly	BIOLOGICAL_PROCESS	47	0.658516	2.22422	0	0	0	1064	tags=74%, list=22%, signal=95%
[TOP, DETAILS]	GO:0097525	spliceosomal snRNP complex	CELLULAR_COMPONENT	21	0.76813	2.2193	0	0	0	740	tags=86%, list=15%, signal=101%
[TOP, DETAILS]	GO:0006888	endoplasmic reticulum to Golgi vesicle-mediated transport	BIOLOGICAL_PROCESS	31	0.716553	2.21486	0	0	0	645	tags=58%, list=13%, signal=67%
[TOP, DETAILS]	GO:0005762	mitochondrial large ribosomal subunit	CELLULAR_COMPONENT	15	0.826604	2.19823	0	0	0	816	tags=93%, list=17%, signal=112%
[TOP, DETAILS]	GO:0045047	protein targeting to ER	BIOLOGICAL_PROCESS	18	0.790045	2.17591	0	2.71331e-05	0.002	681	tags=78%, list=14%, signal=90%
[BOTTOM, DETAILS]	GO:0005581	collagen trimer	CELLULAR_COMPONENT	32	-0.563953	-2.16641	0	0.0476421	0.043	1758	tags=81%, list=36%, signal=127%
[TOP, DETAILS]	GO:0003743	translation initiation factor activity	MOLECULAR_FUNCTION	24	0.740019	2.16179	0	3.96561e-05	0.003	629	tags=63%, list=13%, signal=71%
[TOP, DETAILS]	GO:0006626	protein targeting to mitochondrion	BIOLOGICAL_PROCESS	24	0.726744	2.14955	0	3.88123e-05	0.003	874	tags=75%, list=18%, signal=91%
[TOP, DETAILS]	GO:0051082	unfolded protein binding	MOLECULAR_FUNCTION	29	0.703653	2.14343	0	3.80038e-05	0.003	819	tags=69%, list=17%, signal=83%
[TOP, DETAILS]	GO:0034708	methyltransferase complex	CELLULAR_COMPONENT	16	0.782124	2.13413	0	3.64836e-05	0.003	975	tags=88%, list=20%, signal=109%
[BOTTOM, DETAILS]	GO:0007623	circadian rhythm	BIOLOGICAL_PROCESS	27	-0.567816	-2.1221	0	0.0325125	0.072	619	tags=37%, list=13%, signal=42%
[BOTTOM, DETAILS]	GO:0071773	cellular response to BMP stimulus	BIOLOGICAL_PROCESS	46	-0.492929	-2.11469	0	0.0284586	0.076	1101	tags=50%, list=23%, signal=64%
[TOP]	GO:0030134	COPII-coated ER to Golgi transport vesicle	CELLULAR_COMPONENT	18	0.760073	2.11121	0	5.90202e-05	0.005	668	tags=61%, list=14%, signal=71%
[TOP]	GO:0019843	rRNA binding	MOLECULAR_FUNCTION	26	0.690705	2.10749	0	5.79066e-05	0.005	1323	tags=81%, list=27%, signal=111%
[TOP]	GO:0030117	membrane coat	CELLULAR_COMPONENT	22	0.720223	2.09721	0	6.70598e-05	0.006	837	tags=59%, list=17%, signal=71%
[BOTTOM, DETAILS]	GO:0070372	regulation of ERK1 and ERK2 cascade	BIOLOGICAL_PROCESS	21	-0.608166	-2.09105	0	0.0332323	0.102	1055	tags=62%, list=22%, signal=79%
[TOP]	GO:0016469	proton-transporting two-sector ATPase complex	CELLULAR_COMPONENT	17	0.770135	2.09002	0	8.62261e-05	0.008	987	tags=94%, list=20%, signal=118%
[TOP]	GO:0005791	rough endoplasmic reticulum	CELLULAR_COMPONENT	19	0.751727	2.08637	0	0.000117147	0.011	656	tags=58%, list=14%, signal=67%
[TOP]	GO:0005758	mitochondrial intermembrane space	CELLULAR_COMPONENT	19	0.747653	2.05944	0	0.000225209	0.023	934	tags=84%, list=19%, signal=104%
[TOP]	GO:0000462	maturation of SSU-rRNA from tricistronic rRNA transcript (SSU-rRNA, 5.8S rRNA, LSU-rRNA)	BIOLOGICAL_PROCESS	19	0.730469	2.05813	0	0.000218585	0.023	1203	tags=95%, list=25%, signal=126%
[TOP]	GO:0000470	maturation of LSU-rRNA	BIOLOGICAL_PROCESS	17	0.751267	2.05567	0	0.000221268	0.024	846	tags=82%, list=17%, signal=99%
[TOP]	GO:0005763	mitochondrial small ribosomal subunit	CELLULAR_COMPONENT	15	0.779043	2.05514	0	0.000218152	0.024	1081	tags=100%, list=22%, signal=128%
[TOP]	GO:0043022	ribosome binding	MOLECULAR_FUNCTION	24	0.701519	2.05444	0	0.000215122	0.024	777	tags=67%, list=16%, signal=79%
[BOTTOM, DETAILS]	GO:0033555	multicellular organismal response to stress	BIOLOGICAL_PROCESS	16	-0.643898	-2.05439	0	0.045499	0.147	627	tags=44%, list=13%, signal=50%
[TOP]	GO:0071013	catalytic step 2 spliceosome	CELLULAR_COMPONENT	23	0.697037	2.04481	0	0.000209308	0.024	519	tags=57%, list=11%, signal=63%
[TOP]	GO:0042255	ribosome assembly	BIOLOGICAL_PROCESS	20	0.721809	2.0399	0	0.000249121	0.03	1141	tags=85%, list=24%, signal=111%
[TOP]	GO:0006612	protein targeting to membrane	BIOLOGICAL_PROCESS	17	0.740412	2.03724	0	0.00025075	0.031	681	tags=59%, list=14%, signal=68%
[TOP]	GO:0034976	response to endoplasmic reticulum stress	BIOLOGICAL_PROCESS	39	0.624078	2.0232	0	0.000344276	0.044	805	tags=49%, list=17%, signal=58%
[TOP]	GO:0070069	cytochrome complex	CELLULAR_COMPONENT	21	0.708955	2.01793	0	0.000353925	0.047	1166	tags=81%, list=24%, signal=106%
[TOP]	GO:0030662	coated vesicle membrane	CELLULAR_COMPONENT	34	0.631308	2.01459	0	0.000349761	0.047	813	tags=47%, list=17%, signal=56%
[TOP]	GO:0015078	proton transmembrane transporter activity	MOLECULAR_FUNCTION	35	0.63369	2.00964	0	0.000356217	0.049	1149	tags=66%, list=24%, signal=86%
[TOP]	GO:0098803	respiratory chain complex	CELLULAR_COMPONENT	19	0.72252	2.00752	0	0.000373218	0.052	1166	tags=84%, list=24%, signal=110%
[TOP]	GO:0006413	translational initiation	BIOLOGICAL_PROCESS	34	0.634778	2.0068	0	0.000375884	0.053	713	tags=47%, list=15%, signal=55%
[TOP]	GO:0001510	RNA methylation	BIOLOGICAL_PROCESS	21	0.697817	2.00646	0.00134048	0.000378512	0.054	1228	tags=90%, list=25%, signal=121%
[TOP]	GO:0006415	translational termination	BIOLOGICAL_PROCESS	16	0.739873	2.00178	0	0.000403956	0.058	1081	tags=81%, list=22%, signal=104%
[TOP]	GO:0007030	Golgi organization	BIOLOGICAL_PROCESS	18	0.721249	2.00042	0	0.000419696	0.061	967	tags=67%, list=20%, signal=83%
[TOP]	GO:0005746	mitochondrial respirasome	CELLULAR_COMPONENT	19	0.72128	2.00039	0	0.000415231	0.061	1166	tags=84%, list=24%, signal=110%
[TOP]	GO:0000049	tRNA binding	MOLECULAR_FUNCTION	20	0.708189	1.99876	0	0.000425824	0.064	1227	tags=80%, list=25%, signal=107%
[TOP]	GO:1990542	mitochondrial transmembrane transport	BIOLOGICAL_PROCESS	28	0.65904	1.99712	0	0.000434073	0.066	1025	tags=64%, list=21%, signal=81%
[TOP]	GO:0043043	peptide biosynthetic process	BIOLOGICAL_PROCESS	35	0.632497	1.99414	0	0.000431604	0.067	1234	tags=63%, list=25%, signal=84%
[TOP]	GO:0000460	maturation of 5.8S rRNA	BIOLOGICAL_PROCESS	19	0.712189	1.99378	0	0.000427288	0.067	1203	tags=89%, list=25%, signal=119%
[TOP]	GO:0019646	aerobic electron transport chain	BIOLOGICAL_PROCESS	22	0.687482	1.9932	0	0.000423058	0.067	1173	tags=73%, list=24%, signal=96%
[TOP]	GO:0016579	protein deubiquitination	BIOLOGICAL_PROCESS	25	0.668727	1.98365	0	0.00046159	0.077	834	tags=56%, list=17%, signal=67%
[TOP]	GO:0044743	protein transmembrane import into intracellular organelle	BIOLOGICAL_PROCESS	17	0.71447	1.977	0	0.000486038	0.082	1007	tags=82%, list=21%, signal=104%
[TOP]	GO:0042775	mitochondrial ATP synthesis coupled electron transport	BIOLOGICAL_PROCESS	24	0.672949	1.96534	0.00134771	0.000568089	0.097	1173	tags=71%, list=24%, signal=93%
[TOP]	GO:0006406	mRNA export from nucleus	BIOLOGICAL_PROCESS	15	0.739413	1.96334	0	0.00056848	0.098	698	tags=80%, list=14%, signal=93%
[TOP]	GO:0006414	translational elongation	BIOLOGICAL_PROCESS	30	0.637721	1.95908	0	0.000602867	0.105	964	tags=67%, list=20%, signal=83%
[TOP]	GO:0055029	nuclear DNA-directed RNA polymerase complex	CELLULAR_COMPONENT	19	0.70179	1.94963	0	0.000738781	0.128	1295	tags=84%, list=27%, signal=114%
[TOP]	GO:0005684	U2-type spliceosomal complex	CELLULAR_COMPONENT	15	0.741981	1.94812	0	0.000748382	0.13	689	tags=80%, list=14%, signal=93%
[TOP]	GO:0065002	intracellular protein transmembrane transport	BIOLOGICAL_PROCESS	17	0.714548	1.94557	0	0.000790426	0.139	1069	tags=82%, list=22%, signal=105%
[TOP]	GO:1990204	oxidoreductase complex	CELLULAR_COMPONENT	32	0.614826	1.9282	0	0.00107873	0.189	1294	tags=69%, list=27%, signal=93%
[TOP]	GO:0016860	intramolecular oxidoreductase activity	MOLECULAR_FUNCTION	21	0.679512	1.91993	0	0.0011885	0.207	1109	tags=67%, list=23%, signal=86%
[TOP]	GO:0008173	RNA methyltransferase activity	MOLECULAR_FUNCTION	18	0.685261	1.90527	0	0.00152481	0.268	1228	tags=89%, list=25%, signal=119%
[TOP]	GO:1904949	ATPase complex	CELLULAR_COMPONENT	18	0.683655	1.9027	0.00143678	0.00154989	0.276	1149	tags=78%, list=24%, signal=102%
[TOP]	GO:0006900	vesicle budding from membrane	BIOLOGICAL_PROCESS	16	0.709882	1.90206	0.00133869	0.00154737	0.277	645	tags=50%, list=13%, signal=57%
[TOP]	GO:0033116	endoplasmic reticulum-Golgi intermediate compartment membrane	CELLULAR_COMPONENT	15	0.711797	1.8882	0	0.00193187	0.329	668	tags=53%, list=14%, signal=62%
[TOP]	GO:0004812	aminoacyl-tRNA ligase activity	MOLECULAR_FUNCTION	15	0.701694	1.88698	0.00146413	0.00197007	0.335	1243	tags=80%, list=26%, signal=107%
[TOP]	GO:0006400	tRNA modification	BIOLOGICAL_PROCESS	21	0.657838	1.86797	0.00275862	0.00259566	0.425	1155	tags=76%, list=24%, signal=100%
[TOP]	GO:0043312	neutrophil degranulation	BIOLOGICAL_PROCESS	38	0.574592	1.85209	0	0.003262	0.504	946	tags=47%, list=20%, signal=58%
[TOP]	GO:0002181	cytoplasmic translation	BIOLOGICAL_PROCESS	19	0.66468	1.84519	0.00275862	0.00357888	0.537	826	tags=58%, list=17%, signal=70%
[TOP]	GO:0071897	DNA biosynthetic process	BIOLOGICAL_PROCESS	27	0.607614	1.83692	0.00396825	0.00406301	0.601	1401	tags=70%, list=29%, signal=98%
[TOP]	GO:0030660	Golgi-associated vesicle membrane	CELLULAR_COMPONENT	17	0.674076	1.83589	0.00283688	0.00407827	0.606	813	tags=53%, list=17%, signal=63%
[TOP]	GO:0034404	nucleobase-containing small molecule biosynthetic process	BIOLOGICAL_PROCESS	22	0.624958	1.83348	0.00267738	0.00415557	0.613	1335	tags=68%, list=28%, signal=94%
[TOP]	GO:1902600	proton transmembrane transport	BIOLOGICAL_PROCESS	35	0.581622	1.8278	0	0.00449287	0.648	987	tags=54%, list=20%, signal=68%
[TOP]	GO:0003724	RNA helicase activity	MOLECULAR_FUNCTION	16	0.67412	1.82417	0	0.00471634	0.659	1183	tags=88%, list=24%, signal=115%
[TOP]	GO:0061077	chaperone-mediated protein folding	BIOLOGICAL_PROCESS	16	0.667343	1.81227	0.0014245	0.00535858	0.701	793	tags=56%, list=16%, signal=67%
[TOP]	GO:0051087	protein-folding chaperone binding	MOLECULAR_FUNCTION	26	0.603196	1.80331	0.00404313	0.00608952	0.752	977	tags=62%, list=20%, signal=77%
[TOP]	GO:0061136	regulation of proteasomal protein catabolic process	BIOLOGICAL_PROCESS	26	0.608608	1.79862	0	0.00648887	0.779	597	tags=35%, list=12%, signal=39%
[TOP]	GO:0009167	purine ribonucleoside monophosphate metabolic process	BIOLOGICAL_PROCESS	27	0.593621	1.79319	0.00403226	0.00691857	0.804	1459	tags=67%, list=30%, signal=95%
[TOP]	GO:0101002	ficolin-1-rich granule	CELLULAR_COMPONENT	17	0.665607	1.78944	0.00138504	0.00714587	0.817	721	tags=47%, list=15%, signal=55%
[TOP]	GO:0005741	mitochondrial outer membrane	CELLULAR_COMPONENT	28	0.578785	1.75938	0.00397878	0.0101815	0.923	873	tags=46%, list=18%, signal=56%
[TOP]	GO:0007029	endoplasmic reticulum organization	BIOLOGICAL_PROCESS	19	0.626664	1.75368	0.00413793	0.0108007	0.934	515	tags=37%, list=11%, signal=41%
[TOP]	GO:0045727	positive regulation of translation	BIOLOGICAL_PROCESS	17	0.638683	1.74308	0.00443787	0.0121871	0.961	923	tags=53%, list=19%, signal=65%
[TOP]	GO:0170038	proteinogenic amino acid biosynthetic process	BIOLOGICAL_PROCESS	15	0.657124	1.7392	0.00577201	0.0126737	0.97	320	tags=40%, list=7%, signal=43%
[TOP]	GO:0022626	cytosolic ribosome	CELLULAR_COMPONENT	17	0.636413	1.7381	0.0138122	0.0127549	0.97	1639	tags=88%, list=34%, signal=133%
[TOP]	GO:0046034	ATP metabolic process	BIOLOGICAL_PROCESS	54	0.513275	1.73336	0	0.01334	0.975	1245	tags=54%, list=26%, signal=71%
[TOP]	GO:0170034	L-amino acid biosynthetic process	BIOLOGICAL_PROCESS	15	0.657124	1.72092	0.00285307	0.0154832	0.984	320	tags=40%, list=7%, signal=43%
[TOP]	GO:0006360	transcription by RNA polymerase I	BIOLOGICAL_PROCESS	18	0.612633	1.70528	0.00281294	0.0182752	0.992	1340	tags=67%, list=28%, signal=92%
[TOP]	GO:0140662	ATP-dependent protein folding chaperone	MOLECULAR_FUNCTION	21	0.587541	1.69226	0.0104987	0.0213512	0.997	672	tags=48%, list=14%, signal=55%
[TOP]	GO:0009156	ribonucleoside monophosphate biosynthetic process	BIOLOGICAL_PROCESS	19	0.603955	1.67979	0.00956284	0.0242977	0.997	1459	tags=68%, list=30%, signal=98%
[TOP]	GO:0019829	ATPase-coupled monoatomic cation transmembrane transporter activity	MOLECULAR_FUNCTION	16	0.617832	1.65609	0.00550206	0.0311867	1	1149	tags=63%, list=24%, signal=82%
[TOP]	GO:0004540	RNA nuclease activity	MOLECULAR_FUNCTION	27	0.538153	1.64536	0.00898588	0.0347964	1	1257	tags=59%, list=26%, signal=80%
[TOP]	GO:0016765	transferase activity, transferring alkyl or aryl (other than methyl) groups	MOLECULAR_FUNCTION	19	0.581603	1.64387	0.0125874	0.035151	1	979	tags=58%, list=20%, signal=72%
[TOP]	GO:0016779	nucleotidyltransferase activity	MOLECULAR_FUNCTION	30	0.531781	1.63732	0.0114943	0.0374797	1	1155	tags=50%, list=24%, signal=65%
[TOP]	GO:0007034	vacuolar transport	BIOLOGICAL_PROCESS	17	0.597669	1.63302	0.0126227	0.0389994	1	691	tags=47%, list=14%, signal=55%
[TOP]	GO:1903052	positive regulation of proteolysis involved in protein catabolic process	BIOLOGICAL_PROCESS	19	0.58218	1.63141	0.0110041	0.0394798	1	1018	tags=42%, list=21%, signal=53%
[TOP]	GO:0006997	nucleus organization	BIOLOGICAL_PROCESS	16	0.617865	1.62916	0.00987306	0.0401559	1	1098	tags=63%, list=23%, signal=81%
[TOP]	GO:0007006	mitochondrial membrane organization	BIOLOGICAL_PROCESS	24	0.554383	1.62764	0.0128535	0.0405833	1	1007	tags=58%, list=21%, signal=73%
[TOP]	GO:0034774	secretory granule lumen	CELLULAR_COMPONENT	28	0.524503	1.62359	0.0144168	0.0420548	1	721	tags=36%, list=15%, signal=42%
[TOP]	GO:0031123	RNA 3-end processing BIOLOGICAL_PROCESS 18 0.576368 1.6182379 0.017783858 0.04402316 1.0 1094 tags=67%, list=23%, signal=86% [TOP] GO:0009116 nucleoside metabolic process BIOLOGICAL_PROCESS 26 0.55159724 1.617454 0.010840109 0.044178084 1.0 1363 tags=58%, list=28%, signal=80% [TOP] GO:0009206 purine ribonucleoside triphosphate biosynthetic process BIOLOGICAL_PROCESS 27 0.53221494 1.6174372 0.0153…

## Sheet: Flavobacterium covae 24h
Tags	GO.ID	GO.Name	GO.Category	Size	ES	NES	Nominal.p.val	FDR.q.val	FWER.p.val	Rank.at.Max	Leading.Edge
[TOP, DETAILS]	GO:0006457	protein folding	BIOLOGICAL_PROCESS	51	0.710665	2.43854	0	0	0	679	tags=75%, list=22%, signal=94%
[TOP, DETAILS]	GO:0005761	mitochondrial ribosome	CELLULAR_COMPONENT	25	0.776659	2.37069	0	0	0	615	tags=92%, list=20%, signal=114%
[TOP, DETAILS]	GO:0022624	proteasome accessory complex	CELLULAR_COMPONENT	15	0.869896	2.365	0	0	0	185	tags=87%, list=6%, signal=92%
[TOP, DETAILS]	GO:0022618	protein-RNA complex assembly	BIOLOGICAL_PROCESS	35	0.719254	2.34559	0	0	0	612	tags=80%, list=20%, signal=99%
[TOP, DETAILS]	GO:0030686	90S preribosome	CELLULAR_COMPONENT	19	0.806019	2.31085	0	0	0	525	tags=95%, list=17%, signal=114%
[BOTTOM, DETAILS]	GO:0050851	antigen receptor-mediated signaling pathway	BIOLOGICAL_PROCESS	22	-0.600081	-2.30312	0	0.0281725	0.012	703	tags=59%, list=23%, signal=76%
[TOP, DETAILS]	GO:0032040	small-subunit processome	CELLULAR_COMPONENT	25	0.755036	2.24079	0	0	0	525	tags=84%, list=17%, signal=101%
[BOTTOM, DETAILS]	GO:0007218	neuropeptide signaling pathway	BIOLOGICAL_PROCESS	20	-0.598597	-2.23768	0	0.0321792	0.027	555	tags=60%, list=18%, signal=73%
[TOP, DETAILS]	GO:0051082	unfolded protein binding	MOLECULAR_FUNCTION	19	0.772954	2.21396	0	0	0	464	tags=79%, list=15%, signal=92%
[TOP, DETAILS]	GO:0015934	large ribosomal subunit	CELLULAR_COMPONENT	18	0.790768	2.21108	0	0	0	592	tags=94%, list=19%, signal=116%
[BOTTOM, DETAILS]	GO:0050806	positive regulation of synaptic transmission	BIOLOGICAL_PROCESS	21	-0.57597	-2.1885	0	0.0330972	0.04	1130	tags=86%, list=37%, signal=135%
[TOP, DETAILS]	GO:0071806	protein transmembrane transport	BIOLOGICAL_PROCESS	21	0.746397	2.18051	0	1.98559e-05	0.001	669	tags=90%, list=22%, signal=115%
[TOP, DETAILS]	GO:0097525	spliceosomal snRNP complex	CELLULAR_COMPONENT	18	0.778316	2.17579	0	1.92354e-05	0.001	609	tags=94%, list=20%, signal=117%
[TOP, DETAILS]	GO:0003735	structural constituent of ribosome	MOLECULAR_FUNCTION	34	0.666988	2.16809	0	1.86525e-05	0.001	610	tags=74%, list=20%, signal=91%
[TOP, DETAILS]	GO:0140534	endoplasmic reticulum protein-containing complex	CELLULAR_COMPONENT	30	0.68184	2.1647	0	1.81039e-05	0.001	533	tags=67%, list=17%, signal=80%
[TOP, DETAILS]	GO:0006413	translational initiation	BIOLOGICAL_PROCESS	26	0.694151	2.1469	0	1.66361e-05	0.001	446	tags=62%, list=15%, signal=71%
[TOP, DETAILS]	GO:0044183	protein folding chaperone	MOLECULAR_FUNCTION	18	0.756709	2.13773	0	3.26197e-05	0.002	464	tags=67%, list=15%, signal=78%
[TOP, DETAILS]	GO:0016579	protein deubiquitination	BIOLOGICAL_PROCESS	21	0.727056	2.13773	0	3.17833e-05	0.002	147	tags=48%, list=5%, signal=50%
[TOP, DETAILS]	GO:0032543	mitochondrial translation	BIOLOGICAL_PROCESS	26	0.697161	2.13688	0	3.09887e-05	0.002	802	tags=85%, list=26%, signal=114%
[TOP, DETAILS]	GO:0000460	maturation of 5.8S rRNA	BIOLOGICAL_PROCESS	15	0.783934	2.1353	0	3.02329e-05	0.002	673	tags=100%, list=22%, signal=128%
[TOP, DETAILS]	GO:0043022	ribosome binding	MOLECULAR_FUNCTION	20	0.746071	2.1329	0	2.95131e-05	0.002	463	tags=70%, list=15%, signal=82%
[TOP, DETAILS]	GO:0000470	maturation of LSU-rRNA	BIOLOGICAL_PROCESS	15	0.784589	2.13011	0	2.81716e-05	0.002	556	tags=93%, list=18%, signal=113%
[TOP, DETAILS]	GO:0000462	maturation of SSU-rRNA from tricistronic rRNA transcript (SSU-rRNA, 5.8S rRNA, LSU-rRNA)	BIOLOGICAL_PROCESS	19	0.753869	2.12631	0	4.15226e-05	0.003	690	tags=95%, list=23%, signal=122%
[BOTTOM, DETAILS]	GO:0030509	BMP signaling pathway	BIOLOGICAL_PROCESS	21	-0.553119	-2.1209	0.00444444	0.0424619	0.069	415	tags=52%, list=14%, signal=60%
[TOP, DETAILS]	GO:0003743	translation initiation factor activity	MOLECULAR_FUNCTION	23	0.715147	2.11425	0	5.35768e-05	0.004	446	tags=65%, list=15%, signal=76%
[TOP, DETAILS]	GO:0034708	methyltransferase complex	CELLULAR_COMPONENT	15	0.775809	2.10234	0	6.50639e-05	0.005	626	tags=87%, list=20%, signal=108%
[TOP, DETAILS]	GO:0001510	RNA methylation	BIOLOGICAL_PROCESS	21	0.710875	2.08894	0	8.72385e-05	0.007	824	tags=90%, list=27%, signal=123%
[TOP]	GO:0071013	catalytic step 2 spliceosome	CELLULAR_COMPONENT	17	0.745213	2.08865	0	8.55279e-05	0.007	481	tags=71%, list=16%, signal=83%
[TOP]	GO:0008173	RNA methyltransferase activity	MOLECULAR_FUNCTION	18	0.704525	2.06037	0	0.000145324	0.012	824	tags=89%, list=27%, signal=121%
[TOP]	GO:0140101	catalytic activity, acting on a tRNA	MOLECULAR_FUNCTION	25	0.672723	2.03114	0	0.000206079	0.018	626	tags=68%, list=20%, signal=85%
[TOP]	GO:0043043	peptide biosynthetic process	BIOLOGICAL_PROCESS	24	0.673703	2.03012	0	0.000202399	0.018	589	tags=58%, list=19%, signal=72%
[TOP]	GO:0090150	establishment of protein localization to membrane	BIOLOGICAL_PROCESS	25	0.653494	2.01142	0	0.000308215	0.028	661	tags=64%, list=22%, signal=81%
[TOP]	GO:0006626	protein targeting to mitochondrion	BIOLOGICAL_PROCESS	21	0.689701	2.00657	0	0.000302901	0.028	669	tags=76%, list=22%, signal=97%
[BOTTOM, DETAILS]	GO:0030278	regulation of ossification	BIOLOGICAL_PROCESS	21	-0.542506	-2.00056	0.0138889	0.0497287	0.192	476	tags=52%, list=16%, signal=62%
[BOTTOM, DETAILS]	GO:0090276	regulation of peptide hormone secretion	BIOLOGICAL_PROCESS	17	-0.556139	-1.99045	0	0.0486682	0.206	807	tags=65%, list=26%, signal=87%
[TOP]	GO:0006405	RNA export from nucleus	BIOLOGICAL_PROCESS	15	0.739306	1.98752	0.00136054	0.000505619	0.05	509	tags=80%, list=17%, signal=95%
[BOTTOM, DETAILS]	GO:0007623	circadian rhythm	BIOLOGICAL_PROCESS	20	-0.530522	-1.98721	0	0.0469038	0.216	859	tags=60%, list=28%, signal=83%
[TOP]	GO:0098800	inner mitochondrial membrane protein complex	CELLULAR_COMPONENT	24	0.653638	1.96773	0.0012285	0.000685833	0.068	762	tags=79%, list=25%, signal=105%
[TOP]	GO:0030662	coated vesicle membrane	CELLULAR_COMPONENT	19	0.67169	1.92808	0	0.00139422	0.135	504	tags=58%, list=16%, signal=69%
[TOP]	GO:0061136	regulation of proteasomal protein catabolic process	BIOLOGICAL_PROCESS	15	0.702468	1.92671	0	0.00142962	0.141	352	tags=53%, list=11%, signal=60%
[TOP]	GO:0006400	tRNA modification	BIOLOGICAL_PROCESS	18	0.689221	1.92575	0	0.0014089	0.141	716	tags=78%, list=23%, signal=101%
[TOP]	GO:1990542	mitochondrial transmembrane transport	BIOLOGICAL_PROCESS	17	0.684669	1.91341	0.00131752	0.00163141	0.16	676	tags=76%, list=22%, signal=98%
[TOP]	GO:0006888	endoplasmic reticulum to Golgi vesicle-mediated transport	BIOLOGICAL_PROCESS	19	0.657698	1.90978	0	0.0016211	0.164	507	tags=53%, list=17%, signal=63%
[TOP]	GO:0019843	rRNA binding	MOLECULAR_FUNCTION	19	0.661801	1.90161	0	0.00176281	0.178	885	tags=84%, list=29%, signal=118%
[TOP]	GO:0015935	small ribosomal subunit	CELLULAR_COMPONENT	15	0.68699	1.89564	0	0.00192581	0.199	906	tags=93%, list=30%, signal=132%
[TOP]	GO:0006414	translational elongation	BIOLOGICAL_PROCESS	17	0.683158	1.87762	0	0.00262536	0.268	614	tags=71%, list=20%, signal=88%
[TOP]	GO:0051087	protein-folding chaperone binding	MOLECULAR_FUNCTION	19	0.651741	1.87638	0.0012837	0.00263975	0.272	669	tags=74%, list=22%, signal=94%
[TOP]	GO:0042255	ribosome assembly	BIOLOGICAL_PROCESS	17	0.672952	1.87074	0	0.00283368	0.294	775	tags=88%, list=25%, signal=117%
[TOP]	GO:0000428	DNA-directed RNA polymerase complex	CELLULAR_COMPONENT	15	0.689153	1.86016	0.00134228	0.00326837	0.336	616	tags=73%, list=20%, signal=91%
[TOP]	GO:0034976	response to endoplasmic reticulum stress	BIOLOGICAL_PROCESS	26	0.598033	1.8107	0	0.00593981	0.541	464	tags=46%, list=15%, signal=54%
[TOP]	GO:0005758	mitochondrial intermembrane space	CELLULAR_COMPONENT	15	0.66324	1.79881	0.00777202	0.00664598	0.6	699	tags=67%, list=23%, signal=86%
[TOP]	GO:0008094	ATP-dependent activity, acting on DNA	MOLECULAR_FUNCTION	17	0.634484	1.77554	0.00664894	0.00894141	0.734	918	tags=76%, list=30%, signal=109%
[TOP]	GO:0016860	intramolecular oxidoreductase activity	MOLECULAR_FUNCTION	16	0.621064	1.74951	0.00531915	0.0123324	0.849	854	tags=69%, list=28%, signal=95%
[TOP]	GO:0034774	secretory granule lumen	CELLULAR_COMPONENT	16	0.624794	1.74166	0.0065703	0.0134017	0.873	199	tags=38%, list=6%, signal=40%
[TOP]	GO:0071897	DNA biosynthetic process	BIOLOGICAL_PROCESS	15	0.628011	1.73328	0.00947226	0.0145183	0.899	986	tags=80%, list=32%, signal=117%
[TOP]	GO:0043312	neutrophil degranulation	BIOLOGICAL_PROCESS	23	0.583605	1.716	0.00256739	0.0173864	0.936	803	tags=61%, list=26%, signal=82%
[TOP]	GO:0005741	mitochondrial outer membrane	CELLULAR_COMPONENT	18	0.610721	1.71355	0.00770218	0.017684	0.938	706	tags=61%, list=23%, signal=79%
[TOP]	GO:0065004	protein-DNA complex assembly	BIOLOGICAL_PROCESS	15	0.618192	1.68201	0.00922266	0.0240963	0.982	942	tags=80%, list=31%, signal=115%
[TOP]	GO:0000956	nuclear-transcribed mRNA catabolic process	BIOLOGICAL_PROCESS	16	0.610881	1.68096	0.0137552	0.0240858	0.982	701	tags=63%, list=23%, signal=81%
[TOP]	GO:0051170	import into nucleus	BIOLOGICAL_PROCESS	20	0.575629	1.66289	0.00911458	0.029058	0.993	640	tags=55%, list=21%, signal=69%
[TOP]	GO:0072527	pyrimidine-containing compound metabolic process	BIOLOGICAL_PROCESS	16	0.606248	1.65846	0.0128205	0.0300608	0.994	636	tags=50%, list=21%, signal=63%
[TOP]	GO:0016236	macroautophagy	BIOLOGICAL_PROCESS	19	0.563878	1.64345	0.00662252	0.0344982	1	338	tags=42%, list=11%, signal=47%
[TOP]	GO:0006486	protein glycosylation	BIOLOGICAL_PROCESS	30	0.519164	1.6414	0.0135635	0.0348459	1	479	tags=37%, list=16%, signal=43%
[TOP]	GO:0004540	RNA nuclease activity	MOLECULAR_FUNCTION	19	0.578286	1.62835	0.0141753	0.0393718	1	876	tags=68%, list=29%, signal=95%

## Sheet: Cu24h vs Cu0h
Tags	GO.ID	GO.Name	GO.Category	Size	ES	NES	Nominal.p.val	FDR.q.val	FWER.p.val	Rank.at.Max	Leading.Edge
[BOTTOM, DETAILS]	GO:0042273	ribosomal large subunit biogenesis	BIOLOGICAL_PROCESS	26	-0.553635	-2.84935	0	0	0	149	tags=69%, list=21%, signal=84%
[BOTTOM, DETAILS]	GO:0030686	90S preribosome	CELLULAR_COMPONENT	17	-0.599555	-2.53257	0	0.000171429	0.001	261	tags=94%, list=37%, signal=145%
[BOTTOM, DETAILS]	GO:0032040	small-subunit processome	CELLULAR_COMPONENT	25	-0.486951	-2.38518	0	0.000460963	0.004	332	tags=92%, list=47%, signal=167%
[BOTTOM, DETAILS]	GO:0022618	protein-RNA complex assembly	BIOLOGICAL_PROCESS	27	-0.458215	-2.3466	0	0.000531924	0.005	225	tags=70%, list=32%, signal=99%
[BOTTOM, DETAILS]	GO:0000502	proteasome complex	CELLULAR_COMPONENT	30	-0.433591	-2.33048	0	0.000598699	0.006	304	tags=80%, list=43%, signal=134%
[BOTTOM, DETAILS]	GO:0140101	catalytic activity, acting on a tRNA	MOLECULAR_FUNCTION	18	-0.499512	-2.25638	0	0.000874518	0.01	275	tags=83%, list=39%, signal=133%
[BOTTOM, DETAILS]	GO:0043021	ribonucleoprotein complex binding	MOLECULAR_FUNCTION	22	-0.47602	-2.25619	0	0.00081986	0.01	232	tags=73%, list=33%, signal=105%
[BOTTOM, DETAILS]	GO:0000462	maturation of SSU-rRNA from tricistronic rRNA transcript (SSU-rRNA, 5.8S rRNA, LSU-rRNA)	BIOLOGICAL_PROCESS	17	-0.501523	-2.1426	0.00138122	0.00258665	0.033	261	tags=82%, list=37%, signal=127%
[BOTTOM, DETAILS]	GO:0006399	tRNA metabolic process	BIOLOGICAL_PROCESS	29	-0.402545	-2.10776	0.0039267	0.00303768	0.043	275	tags=72%, list=39%, signal=113%
[BOTTOM, DETAILS]	GO:0030532	small nuclear ribonucleoprotein complex	CELLULAR_COMPONENT	15	-0.512839	-2.09254	0.0014881	0.00315555	0.047	323	tags=93%, list=46%, signal=168%
[BOTTOM, DETAILS]	GO:0006457	protein folding	BIOLOGICAL_PROCESS	29	-0.394941	-2.07355	0.00256739	0.0035894	0.056	248	tags=66%, list=35%, signal=97%
[BOTTOM, DETAILS]	GO:0005681	spliceosomal complex	CELLULAR_COMPONENT	22	-0.438474	-2.05386	0	0.0041401	0.068	334	tags=86%, list=47%, signal=158%
[BOTTOM, DETAILS]	GO:0051168	nuclear export	BIOLOGICAL_PROCESS	15	-0.501428	-2.02299	0	0.00480627	0.082	83	tags=53%, list=12%, signal=59%
[BOTTOM, DETAILS]	GO:0001510	RNA methylation	BIOLOGICAL_PROCESS	17	-0.425796	-1.83604	0.0173661	0.0181232	0.291	285	tags=76%, list=40%, signal=125%
[BOTTOM, DETAILS]	GO:0051082	unfolded protein binding	MOLECULAR_FUNCTION	16	-0.414449	-1.75397	0.0226308	0.0277913	0.433	248	tags=69%, list=35%, signal=103%
[BOTTOM, DETAILS]	GO:0016579	protein deubiquitination	BIOLOGICAL_PROCESS	16	-0.406876	-1.74405	0.0218579	0.0285566	0.454	293	tags=75%, list=41%, signal=125%
[BOTTOM, DETAILS]	GO:0043043	peptide biosynthetic process	BIOLOGICAL_PROCESS	17	-0.395954	-1.69566	0.0218579	0.0361495	0.568	436	tags=100%, list=61%, signal=253%
[BOTTOM, DETAILS]	GO:0140053	mitochondrial gene expression	BIOLOGICAL_PROCESS	21	-0.360552	-1.66336	0.04	0.0424169	0.633	436	tags=95%, list=61%, signal=240%

## Sheet: F.cov Cu0-4h
Tags	GO ID	GO Name	GO Category	Size	ES	NES	Nominal p-val	FDR q-val	FWER p-val	Rank at Max	Leading Edge
[TOP, DETAILS]	GO:0003735	structural constituent of ribosome	MOLECULAR_FUNCTION	146	0.613288	2.44911	0	0	0	1991	tags=39%, list=19%, signal=47%
[TOP, DETAILS]	GO:0006457	protein folding	BIOLOGICAL_PROCESS	130	0.619449	2.42499	0	0	0	1966	tags=49%, list=18%, signal=60%
[BOTTOM, DETAILS]	GO:0016460	myosin II complex	CELLULAR_COMPONENT	28	-0.778802	-2.35337	0	0	0	1948	tags=82%, list=18%, signal=100%
[BOTTOM, DETAILS]	GO:0000146	microfilament motor activity	MOLECULAR_FUNCTION	26	-0.783301	-2.2835	0	0	0	941	tags=54%, list=9%, signal=59%
[BOTTOM, DETAILS]	GO:0032982	myosin filament	CELLULAR_COMPONENT	16	-0.878041	-2.25926	0	0.000386284	0.001	941	tags=88%, list=9%, signal=96%
[TOP, DETAILS]	GO:0005762	mitochondrial large ribosomal subunit	CELLULAR_COMPONENT	26	0.776506	2.2503	0	0	0	1940	tags=81%, list=18%, signal=98%
[TOP, DETAILS]	GO:0140534	endoplasmic reticulum protein-containing complex	CELLULAR_COMPONENT	64	0.624208	2.22147	0	5.53371e-05	0.001	1115	tags=33%, list=10%, signal=36%
[TOP, DETAILS]	GO:0006270	DNA replication initiation	BIOLOGICAL_PROCESS	15	0.872784	2.19676	0	4.61142e-05	0.001	140	tags=53%, list=1%, signal=54%
[TOP, DETAILS]	GO:0033260	nuclear DNA replication	BIOLOGICAL_PROCESS	21	0.773207	2.16747	0	0.00011908	0.003	332	tags=43%, list=3%, signal=44%
[TOP, DETAILS]	GO:0070125	mitochondrial translational elongation	BIOLOGICAL_PROCESS	19	0.776817	2.10848	0	0.000646851	0.02	2366	tags=95%, list=22%, signal=121%
[TOP, DETAILS]	GO:0005657	replication fork	CELLULAR_COMPONENT	18	0.800073	2.10174	0	0.000719315	0.024	738	tags=56%, list=7%, signal=60%
[TOP, DETAILS]	GO:0042775	mitochondrial ATP synthesis coupled electron transport	BIOLOGICAL_PROCESS	49	0.624473	2.08797	0	0.000893779	0.032	2827	tags=73%, list=26%, signal=99%
[TOP, DETAILS]	GO:0000724	double-strand break repair via homologous recombination	BIOLOGICAL_PROCESS	59	0.596338	2.08212	0	0.000946221	0.035	1471	tags=34%, list=14%, signal=39%
[TOP, DETAILS]	GO:0051082	unfolded protein binding	MOLECULAR_FUNCTION	69	0.586194	2.06349	0	0.00121161	0.051	1966	tags=41%, list=18%, signal=49%
[TOP, DETAILS]	GO:0005763	mitochondrial small ribosomal subunit	CELLULAR_COMPONENT	19	0.764783	2.05686	0	0.00138543	0.06	2240	tags=89%, list=21%, signal=113%
[TOP, DETAILS]	GO:0070126	mitochondrial translational termination	BIOLOGICAL_PROCESS	17	0.767265	2.04312	0	0.00174478	0.079	2366	tags=88%, list=22%, signal=113%
[BOTTOM, DETAILS]	GO:0099094	ligand-gated monoatomic cation channel activity	MOLECULAR_FUNCTION	42	-0.617269	-2.02618	0	0.0170763	0.073	2020	tags=48%, list=19%, signal=58%
[BOTTOM, DETAILS]	GO:1904315	transmitter-gated monoatomic ion channel activity involved in regulation of postsynaptic membrane potential	MOLECULAR_FUNCTION	16	-0.774937	-2.02231	0	0.0169155	0.085	1812	tags=63%, list=17%, signal=75%
[BOTTOM, DETAILS]	GO:0030513	positive regulation of BMP signaling pathway	BIOLOGICAL_PROCESS	16	-0.756583	-1.98816	0	0.0257126	0.147	1254	tags=44%, list=12%, signal=49%
[BOTTOM, DETAILS]	GO:0007446	imaginal disc growth	BIOLOGICAL_PROCESS	15	-0.776729	-1.98682	0	0.0226409	0.148	452	tags=27%, list=4%, signal=28%
[BOTTOM, DETAILS]	GO:0070252	actin-mediated cell contraction	BIOLOGICAL_PROCESS	29	-0.665909	-1.98616	0	0.020508	0.151	2279	tags=55%, list=21%, signal=70%
[TOP, DETAILS]	GO:0034605	cellular response to heat	BIOLOGICAL_PROCESS	31	0.651311	1.98369	0	0.00403681	0.194	1011	tags=39%, list=9%, signal=43%
[BOTTOM, DETAILS]	GO:0045214	sarcomere organization	BIOLOGICAL_PROCESS	35	-0.628642	-1.98184	0	0.0194955	0.158	1487	tags=49%, list=14%, signal=56%
[TOP, DETAILS]	GO:0032981	mitochondrial respiratory chain complex I assembly	BIOLOGICAL_PROCESS	21	0.71106	1.96621	0	0.00477545	0.241	2707	tags=81%, list=25%, signal=108%
[BOTTOM, DETAILS]	GO:0005581	collagen trimer	CELLULAR_COMPONENT	42	-0.602322	-1.96446	0	0.0221138	0.21	2244	tags=52%, list=21%, signal=66%
[TOP]	GO:0044183	protein folding chaperone	MOLECULAR_FUNCTION	44	0.589228	1.96091	0	0.00495503	0.26	1966	tags=50%, list=18%, signal=61%
[TOP]	GO:0006888	endoplasmic reticulum to Golgi vesicle-mediated transport	BIOLOGICAL_PROCESS	72	0.543436	1.94768	0	0.00556055	0.305	1636	tags=40%, list=15%, signal=47%
[BOTTOM, DETAILS]	GO:0031424	keratinization	BIOLOGICAL_PROCESS	17	-0.738504	-1.94752	0	0.0259964	0.261	1129	tags=47%, list=11%, signal=53%
[TOP]	GO:0019646	aerobic electron transport chain	BIOLOGICAL_PROCESS	44	0.603345	1.94491	0	0.00567129	0.314	2827	tags=70%, list=26%, signal=95%
[BOTTOM, DETAILS]	GO:0045499	chemorepellent activity	MOLECULAR_FUNCTION	19	-0.705753	-1.93866	0.00194932	0.0249977	0.285	2035	tags=47%, list=19%, signal=58%
[TOP]	GO:0000781	chromosome, telomeric region	CELLULAR_COMPONENT	25	0.673831	1.93595	0	0.00622208	0.34	1034	tags=40%, list=10%, signal=44%
[TOP]	GO:0019985	translesion synthesis	BIOLOGICAL_PROCESS	16	0.733343	1.93122	0	0.00649852	0.361	593	tags=25%, list=6%, signal=26%
[TOP]	GO:0070585	protein localization to mitochondrion	BIOLOGICAL_PROCESS	39	0.597147	1.92642	0	0.00673927	0.381	2283	tags=54%, list=21%, signal=68%
[BOTTOM, DETAILS]	GO:0040036	regulation of fibroblast growth factor receptor signaling pathway	BIOLOGICAL_PROCESS	25	-0.649059	-1.92373	0	0.0256919	0.334	1604	tags=40%, list=15%, signal=47%
[BOTTOM, DETAILS]	GO:0007009	plasma membrane organization	BIOLOGICAL_PROCESS	58	-0.543193	-1.92307	0	0.0246443	0.337	2361	tags=47%, list=22%, signal=59%
[BOTTOM, DETAILS]	GO:0005882	intermediate filament	CELLULAR_COMPONENT	49	-0.571623	-1.9207	0	0.0241648	0.344	2166	tags=45%, list=20%, signal=56%
[BOTTOM, DETAILS]	GO:0048843	negative regulation of axon extension involved in axon guidance	BIOLOGICAL_PROCESS	17	-0.707728	-1.91754	0	0.0241113	0.356	2035	tags=47%, list=19%, signal=58%
[BOTTOM, DETAILS]	GO:0015171	amino acid transmembrane transporter activity	MOLECULAR_FUNCTION	46	-0.569486	-1.90407	0	0.0285192	0.416	1923	tags=46%, list=18%, signal=55%
[BOTTOM, DETAILS]	GO:0007617	mating behavior	BIOLOGICAL_PROCESS	32	-0.61299	-1.90221	0	0.0276294	0.42	913	tags=25%, list=9%, signal=27%
[TOP]	GO:0019843	rRNA binding	MOLECULAR_FUNCTION	45	0.573326	1.89919	0	0.00928931	0.508	3658	tags=60%, list=34%, signal=91%
[TOP]	GO:0033116	endoplasmic reticulum-Golgi intermediate compartment membrane	CELLULAR_COMPONENT	19	0.69089	1.89839	0.00603622	0.0092501	0.513	2028	tags=58%, list=19%, signal=71%
[TOP]	GO:0006400	tRNA modification	BIOLOGICAL_PROCESS	43	0.583807	1.89799	0	0.00922463	0.517	2958	tags=53%, list=28%, signal=74%
[TOP]	GO:0051879	Hsp90 protein binding	MOLECULAR_FUNCTION	17	0.725461	1.89535	0.00203252	0.00942065	0.536	913	tags=47%, list=9%, signal=51%
[TOP]	GO:0015453	oxidoreduction-driven active transmembrane transporter activity	MOLECULAR_FUNCTION	20	0.699535	1.89275	0	0.00961132	0.548	2496	tags=70%, list=23%, signal=91%
[BOTTOM, DETAILS]	GO:0034764	positive regulation of transmembrane transport	BIOLOGICAL_PROCESS	43	-0.581711	-1.89164	0.00191939	0.0306552	0.471	1589	tags=37%, list=15%, signal=44%
[BOTTOM, DETAILS]	GO:0022404	molting cycle process	BIOLOGICAL_PROCESS	34	-0.607818	-1.88713	0.00203666	0.0314737	0.491	1534	tags=35%, list=14%, signal=41%
[BOTTOM, DETAILS]	GO:0060048	cardiac muscle contraction	BIOLOGICAL_PROCESS	40	-0.569664	-1.88645	0	0.0305746	0.495	2216	tags=55%, list=21%, signal=69%
[BOTTOM, DETAILS]	GO:0010586	miRNA metabolic process	BIOLOGICAL_PROCESS	21	-0.680502	-1.88636	0.00189394	0.0294422	0.495	1863	tags=57%, list=17%, signal=69%
[BOTTOM, DETAILS]	GO:0048640	negative regulation of developmental growth	BIOLOGICAL_PROCESS	49	-0.566352	-1.88287	0.0020202	0.0297896	0.513	2309	tags=43%, list=22%, signal=54%
[BOTTOM, DETAILS]	GO:0032922	circadian regulation of gene expression	BIOLOGICAL_PROCESS	21	-0.672488	-1.88248	0	0.0288024	0.514	1365	tags=38%, list=13%, signal=44%
[TOP]	GO:0016651	oxidoreductase activity, acting on NAD(P)H	MOLECULAR_FUNCTION	23	0.65939	1.88076	0	0.0110293	0.61	1724	tags=52%, list=16%, signal=62%
[BOTTOM, DETAILS]	GO:0042633	hair cycle	BIOLOGICAL_PROCESS	27	-0.628378	-1.88072	0	0.0285317	0.519	1696	tags=37%, list=16%, signal=44%
[TOP]	GO:0022627	cytosolic small ribosomal subunit	CELLULAR_COMPONENT	29	0.62069	1.87652	0	0.0116285	0.635	593	tags=14%, list=6%, signal=15%
[TOP]	GO:0140101	catalytic activity, acting on a tRNA	MOLECULAR_FUNCTION	84	0.505109	1.87221	0.00194932	0.012245	0.656	2434	tags=40%, list=23%, signal=52%
[TOP]	GO:0000413	protein peptidyl-prolyl isomerization	BIOLOGICAL_PROCESS	19	0.686596	1.87154	0	0.0122286	0.662	1294	tags=58%, list=12%, signal=66%
[BOTTOM, DETAILS]	GO:0048009	insulin-like growth factor receptor signaling pathway	BIOLOGICAL_PROCESS	19	-0.677757	-1.8694	0	0.0323785	0.581	1784	tags=37%, list=17%, signal=44%
[TOP]	GO:0008320	protein transmembrane transporter activity	MOLECULAR_FUNCTION	16	0.69805	1.86455	0	0.0132857	0.704	2183	tags=63%, list=20%, signal=78%
[TOP]	GO:0060590	ATPase regulator activity	MOLECULAR_FUNCTION	21	0.664112	1.86074	0	0.0137296	0.717	1160	tags=38%, list=11%, signal=43%
[TOP]	GO:0005788	endoplasmic reticulum lumen	CELLULAR_COMPONENT	74	0.505969	1.85505	0	0.0147715	0.746	778	tags=23%, list=7%, signal=25%
[BOTTOM, DETAILS]	GO:0014909	smooth muscle cell migration	BIOLOGICAL_PROCESS	23	-0.648802	-1.85177	0	0.0404599	0.678	40	tags=13%, list=0%, signal=13%
[BOTTOM, DETAILS]	GO:0005230	extracellular ligand-gated monoatomic ion channel activity	MOLECULAR_FUNCTION	25	-0.634912	-1.85071	0.0019305	0.0398967	0.681	1812	tags=52%, list=17%, signal=62%
[TOP]	GO:0005838	proteasome regulatory particle	CELLULAR_COMPONENT	15	0.73029	1.84557	0.00398406	0.0164505	0.79	2638	tags=87%, list=25%, signal=115%
[BOTTOM, DETAILS]	GO:0035249	synaptic transmission, glutamatergic	BIOLOGICAL_PROCESS	25	-0.639321	-1.84191	0	0.0421038	0.723	1920	tags=44%, list=18%, signal=53%
[BOTTOM, DETAILS]	GO:0030215	semaphorin receptor binding	MOLECULAR_FUNCTION	19	-0.694328	-1.84076	0	0.0416046	0.729	2035	tags=42%, list=19%, signal=52%
[BOTTOM, DETAILS]	GO:0050919	negative chemotaxis	BIOLOGICAL_PROCESS	23	-0.649436	-1.83939	0.00203666	0.0411061	0.738	2289	tags=43%, list=21%, signal=55%
[TOP]	GO:0065002	intracellular protein transmembrane transport	BIOLOGICAL_PROCESS	31	0.610501	1.83654	0	0.0179989	0.829	2544	tags=58%, list=24%, signal=76%
[TOP]	GO:0003678	DNA helicase activity	MOLECULAR_FUNCTION	33	0.577465	1.83385	0	0.0183261	0.837	1133	tags=27%, list=11%, signal=30%
[TOP]	GO:0009168	purine ribonucleoside monophosphate biosynthetic process	BIOLOGICAL_PROCESS	41	0.568978	1.8337	0	0.0179396	0.838	1347	tags=39%, list=13%, signal=44%
[BOTTOM, DETAILS]	GO:0019902	phosphatase binding	MOLECULAR_FUNCTION	61	-0.524928	-1.82994	0	0.0448098	0.789	1324	tags=31%, list=12%, signal=35%
[BOTTOM, DETAILS]	GO:0070302	regulation of stress-activated protein kinase signaling cascade	BIOLOGICAL_PROCESS	47	-0.538809	-1.82518	0	0.0453204	0.809	2012	tags=36%, list=19%, signal=44%
[BOTTOM, DETAILS]	GO:0071774	response to fibroblast growth factor	BIOLOGICAL_PROCESS	54	-0.52666	-1.82274	0	0.0458094	0.819	1604	tags=30%, list=15%, signal=35%
[BOTTOM, DETAILS]	GO:0097035	regulation of membrane lipid distribution	BIOLOGICAL_PROCESS	23	-0.636916	-1.81891	0	0.0474499	0.834	1563	tags=43%, list=15%, signal=51%
[TOP]	GO:0007006	mitochondrial membrane organization	BIOLOGICAL_PROCESS	27	0.625568	1.81824	0	0.0210946	0.884	2283	tags=56%, list=21%, signal=70%
[TOP]	GO:0042254	ribosome biogenesis	BIOLOGICAL_PROCESS	187	0.436208	1.81624	0	0.0208747	0.891	3659	tags=56%, list=34%, signal=84%
[BOTTOM, DETAILS]	GO:0051963	regulation of synapse assembly	BIOLOGICAL_PROCESS	57	-0.525952	-1.8161	0	0.0483111	0.848	1975	tags=32%, list=18%, signal=39%
[TOP]	GO:0019886	antigen processing and presentation of exogenous peptide antigen via MHC class II	BIOLOGICAL_PROCESS	20	0.648861	1.80728	0.00215983	0.0220315	0.922	1697	tags=55%, list=16%, signal=65%
[TOP]	GO:0006614	SRP-dependent cotranslational protein targeting to membrane	BIOLOGICAL_PROCESS	23	0.635667	1.8049	0.00588235	0.0221736	0.924	2544	tags=48%, list=24%, signal=63%
[TOP]	GO:0007304	chorion-containing eggshell formation	BIOLOGICAL_PROCESS	21	0.646974	1.80314	0.00421053	0.0224849	0.932	1348	tags=38%, list=13%, signal=43%
[TOP]	GO:0003697	single-stranded DNA binding	MOLECULAR_FUNCTION	51	0.536037	1.80108	0	0.0230039	0.939	949	tags=24%, list=9%, signal=26%
[TOP]	GO:0030134	COPII-coated ER to Golgi transport vesicle	CELLULAR_COMPONENT	33	0.577691	1.79713	0.00209644	0.0238454	0.946	2028	tags=58%, list=19%, signal=71%
[TOP]	GO:0005743	mitochondrial inner membrane	CELLULAR_COMPONENT	162	0.436199	1.79627	0	0.0238599	0.948	1966	tags=33%, list=18%, signal=40%
[TOP]	GO:0016860	intramolecular oxidoreductase activity	MOLECULAR_FUNCTION	41	0.558279	1.79249	0	0.0245205	0.954	1835	tags=34%, list=17%, signal=41%
[TOP]	GO:0033617	mitochondrial respiratory chain complex IV assembly	BIOLOGICAL_PROCESS	16	0.687654	1.78649	0.00824742	0.0256301	0.962	2592	tags=69%, list=24%, signal=91%
[TOP]	GO:0007306	egg chorion assembly	BIOLOGICAL_PROCESS	20	0.660154	1.77919	0	0.0272324	0.975	1348	tags=40%, list=13%, signal=46%
[TOP]	GO:0030544	Hsp70 protein binding	MOLECULAR_FUNCTION	25	0.610567	1.77347	0.0060241	0.0284511	0.98	683	tags=20%, list=6%, signal=21%
[TOP]	GO:0042470	melanosome	CELLULAR_COMPONENT	22	0.634182	1.77063	0.00423729	0.0290989	0.982	1541	tags=36%, list=14%, signal=42%
[TOP]	GO:0016469	proton-transporting two-sector ATPase complex	CELLULAR_COMPONENT	16	0.677791	1.76866	0.00833333	0.0294638	0.982	1887	tags=50%, list=18%, signal=61%
[TOP]	GO:0000082	G1/S transition of mitotic cell cycle	BIOLOGICAL_PROCESS	68	0.493267	1.75942	0.00199203	0.0320803	0.987	497	tags=22%, list=5%, signal=23%
[TOP]	GO:0003887	DNA-directed DNA polymerase activity	MOLECULAR_FUNCTION	15	0.697187	1.74906	0.0063425	0.0354036	0.992	606	tags=33%, list=6%, signal=35%
[TOP]	GO:0046148	pigment biosynthetic process	BIOLOGICAL_PROCESS	26	0.609436	1.74391	0	0.0371964	0.994	1697	tags=38%, list=16%, signal=46%
[TOP]	GO:0030684	preribosome	CELLULAR_COMPONENT	61	0.500357	1.74176	0	0.037721	0.995	4004	tags=61%, list=37%, signal=96%
[TOP]	GO:0031968	organelle outer membrane	CELLULAR_COMPONENT	69	0.488442	1.73854	0	0.0384262	0.995	1208	tags=25%, list=11%, signal=28%
[TOP]	GO:0043462	regulation of ATP-dependent activity	BIOLOGICAL_PROCESS	27	0.587334	1.73712	0.00203666	0.0383133	0.996	1241	tags=33%, list=12%, signal=38%
[TOP]	GO:0006801	superoxide metabolic process	BIOLOGICAL_PROCESS	28	0.58646	1.73088	0.00396825	0.0403653	0.998	1224	tags=39%, list=11%, signal=44%
[TOP]	GO:0070098	chemokine-mediated signaling pathway	BIOLOGICAL_PROCESS	39	0.551498	1.72788	0.00591716	0.0414105	0.998	2590	tags=49%, list=24%, signal=64%
[TOP]	GO:0015035	protein-disulfide reductase activity	MOLECULAR_FUNCTION	25	0.60063	1.72612	0.00610998	0.0415358	0.999	2277	tags=56%, list=21%, signal=71%
[TOP]	GO:0042168	heme metabolic process	BIOLOGICAL_PROCESS	19	0.637947	1.7154	0.00796813	0.0459952	0.999	1020	tags=37%, list=10%, signal=41%
[TOP]	GO:0031970	organelle envelope lumen	CELLULAR_COMPONENT	39	0.546325	1.71125	0	0.0471045	1	1933	tags=46%, list=18%, signal=56%
[TOP]	GO:0044818	mitotic G2/M transition checkpoint	BIOLOGICAL_PROCESS	16	0.650904	1.71017	0.0116959	0.0471614	1	1497	tags=38%, list=14%, signal=44%
[TOP]	GO:0046961	proton-transporting ATPase activity, rotational mechanism	MOLECULAR_FUNCTION	16	0.660871	1.70942	0.00793651	0.0471094	1	1887	tags=50%, list=18%, signal=61%
[TOP]	GO:0030666	endocytic vesicle membrane	CELLULAR_COMPONENT	33	0.558847	1.70797	0.00738007	0.0473723	1	298	tags=18%, list=3%, signal=19%
[TOP]	GO:0044773	mitotic DNA damage checkpoint signaling	BIOLOGICAL_PROCESS	22	0.610396	1.70544	0.0142276	0.0482632	1	934	tags=32%, list=9%, signal=35%
[TOP]	GO:0016667	oxidoreductase activity, acting on a sulfur group of donors	MOLECULAR_FUNCTION	41	0.528366	1.70456	0.00403226	0.048265	1	2359	tags=51%, list=22%, signal=65%

## Sheet: F.cov Cu0-24h
Tags	GO ID	GO Name	GO Category	Size	ES	NES	Nominal p-val	FDR q-val	FWER p-val	Rank at Max	Leading Edge
[BOTTOM, DETAILS]	GO:0005581	collagen trimer	CELLULAR_COMPONENT	41	-0.7231	-2.35209	0	0	0	1657	tags=63%, list=16%, signal=75%
[TOP, DETAILS]	GO:0033260	nuclear DNA replication	BIOLOGICAL_PROCESS	21	0.825851	2.23308	0	0	0	613	tags=57%, list=6%, signal=61%
[TOP, DETAILS]	GO:0006270	DNA replication initiation	BIOLOGICAL_PROCESS	16	0.87163	2.21044	0	0.00070286	0.002	1100	tags=75%, list=10%, signal=84%
[BOTTOM, DETAILS]	GO:0016460	myosin II complex	CELLULAR_COMPONENT	28	-0.734184	-2.17937	0	0.00185354	0.004	2417	tags=82%, list=23%, signal=106%
[TOP, DETAILS]	GO:0000724	double-strand break repair via homologous recombination	BIOLOGICAL_PROCESS	58	0.63179	2.14486	0	0.000708648	0.004	1063	tags=36%, list=10%, signal=40%
[BOTTOM, DETAILS]	GO:0072562	blood microparticle	CELLULAR_COMPONENT	18	-0.804185	-2.12923	0	0.0021677	0.007	793	tags=56%, list=8%, signal=60%
[TOP, DETAILS]	GO:0046961	proton-transporting ATPase activity, rotational mechanism	MOLECULAR_FUNCTION	16	0.828588	2.11331	0	0.00106572	0.008	1333	tags=81%, list=13%, signal=93%
[TOP, DETAILS]	GO:0005657	replication fork	CELLULAR_COMPONENT	18	0.820279	2.10912	0	0.000947306	0.008	973	tags=61%, list=9%, signal=67%
[TOP, DETAILS]	GO:0016469	proton-transporting two-sector ATPase complex	CELLULAR_COMPONENT	16	0.815498	2.082	0	0.00133341	0.015	1333	tags=75%, list=13%, signal=86%
[TOP, DETAILS]	GO:0140534	endoplasmic reticulum protein-containing complex	CELLULAR_COMPONENT	65	0.607322	2.07586	0	0.00139436	0.017	2446	tags=52%, list=23%, signal=68%
[TOP, DETAILS]	GO:0006888	endoplasmic reticulum to Golgi vesicle-mediated transport	BIOLOGICAL_PROCESS	71	0.593961	2.05494	0	0.00243992	0.032	1453	tags=48%, list=14%, signal=55%
[TOP, DETAILS]	GO:0034614	cellular response to reactive oxygen species	BIOLOGICAL_PROCESS	43	0.635376	2.05401	0	0.00234747	0.033	2190	tags=49%, list=21%, signal=61%
[TOP, DETAILS]	GO:0043312	neutrophil degranulation	BIOLOGICAL_PROCESS	101	0.543779	2.03016	0	0.00338747	0.054	1435	tags=34%, list=14%, signal=39%
[TOP, DETAILS]	GO:0016712	oxidoreductase activity, acting on paired donors, with incorporation or reduction of molecular oxygen, reduced flavin or flavoprotein as one donor, and incorporation of one atom of oxygen	MOLECULAR_FUNCTION	17	0.784057	2.02338	0	0.00343599	0.058	335	tags=24%, list=3%, signal=24%
[TOP, DETAILS]	GO:0006890	retrograde vesicle-mediated transport, Golgi to endoplasmic reticulum	BIOLOGICAL_PROCESS	33	0.673225	2.00857	0	0.00389032	0.073	1642	tags=58%, list=16%, signal=68%
[TOP, DETAILS]	GO:0044773	mitotic DNA damage checkpoint signaling	BIOLOGICAL_PROCESS	21	0.722062	1.99778	0	0.00477658	0.102	1186	tags=48%, list=11%, signal=54%
[BOTTOM, DETAILS]	GO:0030020	extracellular matrix structural constituent conferring tensile strength	MOLECULAR_FUNCTION	20	-0.750161	-1.99423	0	0.0221809	0.09	1554	tags=75%, list=15%, signal=88%
[TOP, DETAILS]	GO:0003755	peptidyl-prolyl cis-trans isomerase activity	MOLECULAR_FUNCTION	27	0.669639	1.95779	0	0.00611524	0.181	2054	tags=59%, list=20%, signal=73%
[TOP, DETAILS]	GO:0030660	Golgi-associated vesicle membrane	CELLULAR_COMPONENT	33	0.63739	1.94498	0	0.00704071	0.229	972	tags=39%, list=9%, signal=43%
[BOTTOM, DETAILS]	GO:0003009	skeletal muscle contraction	BIOLOGICAL_PROCESS	16	-0.75148	-1.94217	0	0.0424102	0.205	1941	tags=75%, list=18%, signal=92%
[TOP, DETAILS]	GO:1904949	ATPase complex	CELLULAR_COMPONENT	56	0.575808	1.94098	0	0.00713669	0.243	1517	tags=43%, list=14%, signal=50%
[BOTTOM, DETAILS]	GO:0032922	circadian regulation of gene expression	BIOLOGICAL_PROCESS	21	-0.700733	-1.93155	0	0.0371098	0.246	733	tags=43%, list=7%, signal=46%
[TOP, DETAILS]	GO:0000413	protein peptidyl-prolyl isomerization	BIOLOGICAL_PROCESS	19	0.728493	1.93031	0.00193424	0.00884134	0.297	1643	tags=58%, list=16%, signal=69%
[BOTTOM, DETAILS]	GO:0005109	frizzled binding	MOLECULAR_FUNCTION	23	-0.678773	-1.9241	0	0.0362266	0.267	2247	tags=57%, list=21%, signal=72%
[TOP, DETAILS]	GO:0042554	superoxide anion generation	BIOLOGICAL_PROCESS	15	0.766177	1.91238	0	0.0104988	0.38	858	tags=40%, list=8%, signal=43%
[BOTTOM, DETAILS]	GO:0015669	gas transport	BIOLOGICAL_PROCESS	19	-0.710028	-1.90879	0	0.040617	0.316	2230	tags=58%, list=21%, signal=73%
[TOP]	GO:0016651	oxidoreductase activity, acting on NAD(P)H	MOLECULAR_FUNCTION	23	0.689311	1.90687	0	0.0104509	0.409	2844	tags=70%, list=27%, signal=95%
[BOTTOM, DETAILS]	GO:0030018	Z disc	CELLULAR_COMPONENT	44	-0.580717	-1.8978	0	0.0445964	0.372	1834	tags=45%, list=17%, signal=55%
[BOTTOM, DETAILS]	GO:0046888	negative regulation of hormone secretion	BIOLOGICAL_PROCESS	17	-0.744225	-1.88691	0	0.0439567	0.431	1266	tags=41%, list=12%, signal=47%
[TOP]	GO:1900407	regulation of cellular response to oxidative stress	BIOLOGICAL_PROCESS	20	0.706449	1.88504	0	0.0117424	0.517	1696	tags=65%, list=16%, signal=77%
[BOTTOM, DETAILS]	GO:0099106	ion channel regulator activity	MOLECULAR_FUNCTION	35	-0.600063	-1.88298	0	0.0426574	0.446	1228	tags=34%, list=12%, signal=39%
[TOP]	GO:0030261	chromosome condensation	BIOLOGICAL_PROCESS	27	0.646622	1.88044	0	0.0120146	0.539	1620	tags=44%, list=15%, signal=52%
[TOP]	GO:1901659	glycosyl compound biosynthetic process	BIOLOGICAL_PROCESS	18	0.697709	1.87731	0.00208333	0.0125289	0.563	1182	tags=39%, list=11%, signal=44%
[TOP]	GO:0099023	vesicle tethering complex	CELLULAR_COMPONENT	36	0.616338	1.87684	0	0.0124385	0.565	1471	tags=44%, list=14%, signal=52%
[TOP]	GO:0065002	intracellular protein transmembrane transport	BIOLOGICAL_PROCESS	31	0.638548	1.87213	0	0.0131523	0.588	2567	tags=58%, list=24%, signal=77%
[TOP]	GO:1901991	negative regulation of mitotic cell cycle phase transition	BIOLOGICAL_PROCESS	37	0.600216	1.87165	0.00206186	0.0130407	0.591	2566	tags=57%, list=24%, signal=75%
[TOP]	GO:1904813	ficolin-1-rich granule lumen	CELLULAR_COMPONENT	25	0.648759	1.86989	0.00197628	0.0130486	0.603	2147	tags=60%, list=20%, signal=75%
[TOP]	GO:1905517	macrophage migration	BIOLOGICAL_PROCESS	17	0.718193	1.86951	0	0.0128839	0.603	1652	tags=35%, list=16%, signal=42%
[TOP]	GO:0030120	vesicle coat	CELLULAR_COMPONENT	27	0.63965	1.86847	0.00193424	0.0126967	0.607	1453	tags=52%, list=14%, signal=60%
[TOP]	GO:0005048	signal sequence binding	MOLECULAR_FUNCTION	21	0.67992	1.86792	0	0.0126553	0.612	1904	tags=52%, list=18%, signal=64%
[TOP]	GO:0004812	aminoacyl-tRNA ligase activity	MOLECULAR_FUNCTION	34	0.621849	1.86567	0	0.0126583	0.624	1797	tags=53%, list=17%, signal=64%
[TOP]	GO:0019886	antigen processing and presentation of exogenous peptide antigen via MHC class II	BIOLOGICAL_PROCESS	20	0.687516	1.86521	0.002	0.0125518	0.626	723	tags=40%, list=7%, signal=43%
[BOTTOM, DETAILS]	GO:0032982	myosin filament	CELLULAR_COMPONENT	17	-0.713994	-1.86376	0	0.049995	0.543	2345	tags=76%, list=22%, signal=98%
[TOP]	GO:0016877	ligase activity, forming carbon-sulfur bonds	MOLECULAR_FUNCTION	25	0.646315	1.86322	0	0.0127947	0.635	1540	tags=32%, list=15%, signal=37%
[TOP]	GO:0022616	DNA strand elongation	BIOLOGICAL_PROCESS	15	0.738842	1.85776	0.00196464	0.013467	0.666	463	tags=47%, list=4%, signal=49%
[TOP]	GO:0003684	damaged DNA binding	MOLECULAR_FUNCTION	23	0.662854	1.85752	0	0.0133687	0.669	1677	tags=43%, list=16%, signal=52%
[TOP]	GO:0051310	metaphase chromosome alignment	BIOLOGICAL_PROCESS	21	0.677379	1.85005	0	0.0144958	0.707	2655	tags=71%, list=25%, signal=95%
[TOP]	GO:0032993	protein-DNA complex	CELLULAR_COMPONENT	54	0.55045	1.84294	0	0.0155316	0.735	1106	tags=31%, list=11%, signal=35%
[TOP]	GO:0000776	kinetochore	CELLULAR_COMPONENT	45	0.575572	1.84223	0	0.0154879	0.74	2428	tags=53%, list=23%, signal=69%
[TOP]	GO:0016860	intramolecular oxidoreductase activity	MOLECULAR_FUNCTION	39	0.600707	1.84095	0	0.015623	0.746	1859	tags=33%, list=18%, signal=40%
[TOP]	GO:0006418	tRNA aminoacylation for protein translation	BIOLOGICAL_PROCESS	33	0.612962	1.83876	0	0.0158834	0.753	1797	tags=52%, list=17%, signal=62%
[TOP]	GO:0046148	pigment biosynthetic process	BIOLOGICAL_PROCESS	24	0.647829	1.8371	0.00196464	0.0158508	0.759	2115	tags=54%, list=20%, signal=68%
[TOP]	GO:0035578	azurophil granule lumen	CELLULAR_COMPONENT	15	0.732774	1.83156	0.00206186	0.0166486	0.778	1170	tags=53%, list=11%, signal=60%
[TOP]	GO:0005763	mitochondrial small ribosomal subunit	CELLULAR_COMPONENT	19	0.683376	1.82783	0.00207039	0.0175261	0.803	2441	tags=79%, list=23%, signal=103%
[TOP]	GO:0006457	protein folding	BIOLOGICAL_PROCESS	127	0.477824	1.81899	0	0.01902	0.834	1685	tags=36%, list=16%, signal=43%
[TOP]	GO:0007127	meiosis I	BIOLOGICAL_PROCESS	31	0.595475	1.80778	0.0019802	0.0216756	0.874	1362	tags=42%, list=13%, signal=48%
[TOP]	GO:0050661	NADP binding	MOLECULAR_FUNCTION	26	0.6258	1.80461	0	0.0221032	0.886	1022	tags=35%, list=10%, signal=38%
[TOP]	GO:0034404	nucleobase-containing small molecule biosynthetic process	BIOLOGICAL_PROCESS	35	0.588498	1.80422	0.00383142	0.0219944	0.886	1202	tags=37%, list=11%, signal=42%
[TOP]	GO:1990204	oxidoreductase complex	CELLULAR_COMPONENT	29	0.626488	1.80049	0	0.0228626	0.901	1385	tags=38%, list=13%, signal=44%
[TOP]	GO:0006275	regulation of DNA replication	BIOLOGICAL_PROCESS	29	0.606141	1.79992	0.0019305	0.0228763	0.903	1032	tags=31%, list=10%, signal=34%
[TOP]	GO:0009168	purine ribonucleoside monophosphate biosynthetic process	BIOLOGICAL_PROCESS	40	0.569312	1.79451	0	0.0239289	0.92	2262	tags=45%, list=22%, signal=57%
[TOP]	GO:0030071	regulation of mitotic metaphase/anaphase transition	BIOLOGICAL_PROCESS	18	0.676996	1.78957	0.00399202	0.0250873	0.935	1720	tags=50%, list=16%, signal=60%
[TOP]	GO:0033206	meiotic cytokinesis	BIOLOGICAL_PROCESS	15	0.715151	1.78747	0.00189394	0.0254381	0.937	1588	tags=67%, list=15%, signal=78%
[TOP]	GO:0070585	protein localization to mitochondrion	BIOLOGICAL_PROCESS	39	0.568319	1.78483	0.00384615	0.025789	0.945	3323	tags=69%, list=32%, signal=101%
[TOP]	GO:0033047	regulation of mitotic sister chromatid segregation	BIOLOGICAL_PROCESS	20	0.656445	1.78231	0.00192308	0.0261482	0.949	1834	tags=50%, list=17%, signal=60%
[TOP]	GO:0045176	apical protein localization	BIOLOGICAL_PROCESS	21	0.65984	1.77883	0.003861	0.0263615	0.957	984	tags=33%, list=9%, signal=37%
[TOP]	GO:0072595	maintenance of protein localization in organelle	BIOLOGICAL_PROCESS	15	0.712245	1.77245	0.00608519	0.0277629	0.967	2327	tags=60%, list=22%, signal=77%
[TOP]	GO:0019985	translesion synthesis	BIOLOGICAL_PROCESS	16	0.694483	1.77107	0.00391389	0.0280266	0.969	673	tags=38%, list=6%, signal=40%
[TOP]	GO:0000502	proteasome complex	CELLULAR_COMPONENT	51	0.526901	1.77068	0.00192678	0.0279304	0.97	3058	tags=63%, list=29%, signal=88%
[TOP]	GO:0003678	DNA helicase activity	MOLECULAR_FUNCTION	33	0.591537	1.76622	0.00389105	0.0291326	0.976	1677	tags=36%, list=16%, signal=43%
[TOP]	GO:0034314	Arp2/3 complex-mediated actin nucleation	BIOLOGICAL_PROCESS	22	0.644671	1.76585	0.00412371	0.0290214	0.976	827	tags=41%, list=8%, signal=44%
[TOP]	GO:0016810	hydrolase activity, acting on carbon-nitrogen (but not peptide) bonds	MOLECULAR_FUNCTION	56	0.533907	1.76538	0	0.02897	0.976	1942	tags=36%, list=18%, signal=44%
[TOP]	GO:0006760	folic acid-containing compound metabolic process	BIOLOGICAL_PROCESS	15	0.706456	1.76458	0.0019305	0.0290015	0.977	891	tags=40%, list=8%, signal=44%
[TOP]	GO:0006487	protein N-linked glycosylation	BIOLOGICAL_PROCESS	37	0.572537	1.76129	0.0060241	0.0294654	0.98	1984	tags=38%, list=19%, signal=46%
[TOP]	GO:0044818	mitotic G2/M transition checkpoint	BIOLOGICAL_PROCESS	15	0.697152	1.75634	0.0020284	0.03073	0.985	1186	tags=40%, list=11%, signal=45%
[TOP]	GO:0010965	regulation of mitotic sister chromatid separation	BIOLOGICAL_PROCESS	20	0.656369	1.75475	0.00588235	0.0307462	0.986	1720	tags=45%, list=16%, signal=54%
[TOP]	GO:0030496	midbody	CELLULAR_COMPONENT	42	0.558178	1.75465	0.00190114	0.0305699	0.986	2737	tags=57%, list=26%, signal=77%
[TOP]	GO:0042147	retrograde transport, endosome to Golgi	BIOLOGICAL_PROCESS	33	0.575484	1.75392	0	0.0304003	0.986	2451	tags=39%, list=23%, signal=51%
[TOP]	GO:0006614	SRP-dependent cotranslational protein targeting to membrane	BIOLOGICAL_PROCESS	23	0.633361	1.75328	0.0041841	0.0301452	0.987	1311	tags=39%, list=12%, signal=45%
[TOP]	GO:0003887	DNA-directed DNA polymerase activity	MOLECULAR_FUNCTION	15	0.70881	1.75063	0.00423729	0.0306782	0.987	614	tags=40%, list=6%, signal=42%
[TOP]	GO:0032506	cytokinetic process	BIOLOGICAL_PROCESS	26	0.613935	1.75042	0.00571429	0.030591	0.987	2920	tags=62%, list=28%, signal=85%
[TOP]	GO:0003697	single-stranded DNA binding	MOLECULAR_FUNCTION	53	0.526785	1.74877	0	0.0309873	0.987	1666	tags=32%, list=16%, signal=38%
[TOP]	GO:0070125	mitochondrial translational elongation	BIOLOGICAL_PROCESS	19	0.66866	1.74745	0.002079	0.0309917	0.988	2350	tags=68%, list=22%, signal=88%
[TOP]	GO:0033108	mitochondrial respiratory chain complex assembly	BIOLOGICAL_PROCESS	62	0.507013	1.74707	0.00189036	0.0309266	0.988	2914	tags=48%, list=28%, signal=67%
[TOP]	GO:1901658	glycosyl compound catabolic process	BIOLOGICAL_PROCESS	18	0.663587	1.7431	0	0.0318242	0.989	1288	tags=39%, list=12%, signal=44%
[TOP]	GO:0098869	cellular oxidant detoxification	BIOLOGICAL_PROCESS	44	0.546587	1.74202	0	0.031707	0.99	1399	tags=39%, list=13%, signal=44%
[TOP]	GO:0030134	COPII-coated ER to Golgi transport vesicle	CELLULAR_COMPONENT	34	0.576772	1.73988	0.00191939	0.0320095	0.99	1238	tags=47%, list=12%, signal=53%
[TOP]	GO:0090533	cation-transporting ATPase complex	CELLULAR_COMPONENT	19	0.666078	1.73639	0.00214133	0.0328468	0.992	1333	tags=53%, list=13%, signal=60%
[TOP]	GO:0007306	egg chorion assembly	BIOLOGICAL_PROCESS	20	0.644833	1.73596	0.01	0.0327665	0.992	713	tags=30%, list=7%, signal=32%
[TOP]	GO:0051156	glucose 6-phosphate metabolic process	BIOLOGICAL_PROCESS	19	0.6551	1.73218	0.00210084	0.0337166	0.995	644	tags=37%, list=6%, signal=39%
[TOP]	GO:0016866	intramolecular transferase activity	MOLECULAR_FUNCTION	18	0.660028	1.73192	0.00790514	0.0335801	0.995	739	tags=33%, list=7%, signal=36%
[TOP]	GO:0006664	glycolipid metabolic process	BIOLOGICAL_PROCESS	38	0.56576	1.73109	0.00585938	0.0336549	0.995	1907	tags=45%, list=18%, signal=54%
[TOP]	GO:0015035	protein-disulfide reductase activity	MOLECULAR_FUNCTION	25	0.608385	1.73015	0.00986193	0.0337485	0.995	1386	tags=36%, list=13%, signal=41%
[TOP]	GO:0015453	oxidoreduction-driven active transmembrane transporter activity	MOLECULAR_FUNCTION	20	0.633127	1.7291	0.00609756	0.033686	0.995	2827	tags=60%, list=27%, signal=82%
[TOP]	GO:0034605	cellular response to heat	BIOLOGICAL_PROCESS	29	0.589668	1.72883	0.00184502	0.0335409	0.995	1696	tags=45%, list=16%, signal=53%
[TOP]	GO:0007304	chorion-containing eggshell formation	BIOLOGICAL_PROCESS	21	0.643472	1.72761	0.00421053	0.0338751	0.995	713	tags=29%, list=7%, signal=31%
[TOP]	GO:0033116	endoplasmic reticulum-Golgi intermediate compartment membrane	CELLULAR_COMPONENT	19	0.646135	1.72106	0.00192678	0.0359795	0.995	930	tags=47%, list=9%, signal=52%
[TOP]	GO:0009116	nucleoside metabolic process	BIOLOGICAL_PROCESS	34	0.569289	1.71475	0.00591716	0.0381009	0.998	982	tags=26%, list=9%, signal=29%
[TOP]	GO:0000082	G1/S transition of mitotic cell cycle	BIOLOGICAL_PROCESS	67	0.507431	1.71443	0	0.0380588	0.998	596	tags=22%, list=6%, signal=24%
[TOP]	GO:0072686	mitotic spindle	CELLULAR_COMPONENT	31	0.569298	1.7068	0.00191939	0.0401934	1	2635	tags=61%, list=25%, signal=82%
[TOP]	GO:0140318	protein transporter activity	MOLECULAR_FUNCTION	17	0.653943	1.70542	0.00191571	0.040545	1	3116	tags=82%, list=30%, signal=117%
[TOP]	GO:0140527	reciprocal homologous recombination	BIOLOGICAL_PROCESS	22	0.622272	1.702	0.00770713	0.0416466	1	1294	tags=45%, list=12%, signal=52%
[TOP]	GO:0097327	response to antineoplastic agent	BIOLOGICAL_PROCESS	28	0.58664	1.70066	0.012024	0.0421512	1	485	tags=21%, list=5%, signal=22%
[TOP]	GO:0032355	response to estradiol	BIOLOGICAL_PROCESS	41	0.536691	1.69979	0.00195695	0.0422891	1	485	tags=22%, list=5%, signal=23%
[TOP]	GO:0051180	vitamin transport	BIOLOGICAL_PROCESS	15	0.672358	1.6977	0.00614754	0.0427376	1	322	tags=20%, list=3%, signal=21%
[TOP]	GO:0006334	nucleosome assembly	BIOLOGICAL_PROCESS	22	0.615922	1.69698	0.00610998	0.0428644	1	2163	tags=45%, list=21%, signal=57%
[TOP]	GO:1902749	regulation of cell cycle G2/M phase transition	BIOLOGICAL_PROCESS	33	0.562212	1.69032	0.00757576	0.0450773	1	1432	tags=36%, list=14%, signal=42%
[TOP]	GO:0006903	vesicle targeting	BIOLOGICAL_PROCESS	24	0.600514	1.68788	0.00809717	0.0457356	1	2274	tags=58%, list=22%, signal=74%
[TOP]	GO:1902017	regulation of cilium assembly	BIOLOGICAL_PROCESS	16	0.653448	1.68542	0.0130112	0.0467594	1	592	tags=19%, list=6%, signal=20%
[TOP]	GO:1990542	mitochondrial transmembrane transport	BIOLOGICAL_PROCESS	18	0.638918	1.68087	0.00984252	0.048592	1	3328	tags=83%, list=32%, signal=122%
[TOP]	GO:0036297	interstrand cross-link repair	BIOLOGICAL_PROCESS	20	0.625342	1.68025	0.00756144	0.0486109	1	1158	tags=35%, list=11%, signal=39%
[TOP]	GO:0015931	nucleobase-containing compound transport	BIOLOGICAL_PROCESS	86	0.469551	1.67947	0	0.0487169	1	2674	tags=49%, list=25%, signal=65%
[TOP]	GO:0006826	iron ion transport	BIOLOGICAL_PROCESS	29	0.561696	1.67719	0.0019802	0.0493933	1	662	tags=21%, list=6%, signal=22%
[TOP]	GO:1901992	positive regulation of mitotic cell cycle phase transition	BIOLOGICAL_PROCESS	22	0.607654	1.6767	0.00915751	0.0493894	1	464	tags=23%, list=4%, signal=24%
[TOP]	GO:0000723	telomere maintenance	BIOLOGICAL_PROCESS	46	0.515557	1.67632	0.00387597	0.0493431	1	1946	tags=37%, list=19%, signal=45%
[TOP]	GO:1901222	regulation of non-canonical NF-kappaB signal transduction	BIOLOGICAL_PROCESS	25	0.596579	1.67491	0.0119048	0.0498106	1	2609	tags=48%, list=25%, signal=64%

## Sheet: F. cov Cu24h-4h
Tags	GO.ID	GO.Name	GO.Category	Size	ES	NES	Nominal.p.val	FDR.q.val	FWER.p.val	Rank.at.Max	Leading.Edge
[TOP, DETAILS]	GO:0006399	tRNA metabolic process	BIOLOGICAL_PROCESS	18	0.679007	3.09255	0	0	0	165	tags=83%, list=23%, signal=106%
[TOP, DETAILS]	GO:0140101	catalytic activity, acting on a tRNA	MOLECULAR_FUNCTION	15	0.742248	3.04424	0	0	0	165	tags=93%, list=23%, signal=119%
[TOP, DETAILS]	GO:0006364	rRNA processing	BIOLOGICAL_PROCESS	18	0.481714	2.17975	0.00176367	0.00281024	0.008	329	tags=94%, list=46%, signal=170%
[TOP, DETAILS]	GO:0170033	L-amino acid metabolic process	BIOLOGICAL_PROCESS	15	0.490831	2.09581	0	0.00338585	0.012	124	tags=60%, list=17%, signal=71%
[TOP, DETAILS]	GO:0170039	proteinogenic amino acid metabolic process	BIOLOGICAL_PROCESS	15	0.490831	2.04584	0	0.00421791	0.017	124	tags=60%, list=17%, signal=71%
[TOP, DETAILS]	GO:0006457	protein folding	BIOLOGICAL_PROCESS	16	0.430524	1.88199	0.0144144	0.0120724	0.057	376	tags=94%, list=52%, signal=193%
[TOP, DETAILS]	GO:0005759	mitochondrial matrix	CELLULAR_COMPONENT	17	0.409192	1.77104	0.0197842	0.0217748	0.11	145	tags=53%, list=20%, signal=65%

## Sheet: F. cov Cu24h-24h
Tags	GO.ID	GO.Name	GO.Category	Size	ES	NES	Nominal.p.val	FDR.q.val	FWER.p.val	Rank.at.Max	Leading.Edge
[TOP, DETAILS]	GO:0006405	RNA export from nucleus	BIOLOGICAL_PROCESS	19	0.723758	2.95521	0	0	0	1097	tags=100%, list=28%, signal=138%
[TOP, DETAILS]	GO:0003735	structural constituent of ribosome	MOLECULAR_FUNCTION	43	0.560721	2.89974	0	0	0	1171	tags=79%, list=30%, signal=111%
[TOP, DETAILS]	GO:0098800	inner mitochondrial membrane protein complex	CELLULAR_COMPONENT	20	0.7165	2.88314	0	0	0	801	tags=85%, list=20%, signal=106%
[TOP, DETAILS]	GO:0071806	protein transmembrane transport	BIOLOGICAL_PROCESS	18	0.714688	2.87978	0	0	0	872	tags=89%, list=22%, signal=114%
[TOP, DETAILS]	GO:0043039	tRNA aminoacylation	BIOLOGICAL_PROCESS	15	0.774625	2.87676	0	0	0	428	tags=80%, list=11%, signal=89%
[TOP, DETAILS]	GO:0022618	protein-RNA complex assembly	BIOLOGICAL_PROCESS	53	0.526078	2.844	0	0	0	1281	tags=77%, list=33%, signal=113%
[TOP, DETAILS]	GO:0043043	peptide biosynthetic process	BIOLOGICAL_PROCESS	30	0.610484	2.80813	0	0	0	1245	tags=87%, list=32%, signal=126%
[TOP, DETAILS]	GO:0032040	small-subunit processome	CELLULAR_COMPONENT	24	0.632015	2.80127	0	0	0	1193	tags=88%, list=30%, signal=125%
[TOP, DETAILS]	GO:1990542	mitochondrial transmembrane transport	BIOLOGICAL_PROCESS	23	0.651039	2.76848	0	0	0	892	tags=78%, list=23%, signal=101%
[TOP, DETAILS]	GO:0004812	aminoacyl-tRNA ligase activity	MOLECULAR_FUNCTION	15	0.753565	2.76001	0	0	0	186	tags=67%, list=5%, signal=70%
[TOP, DETAILS]	GO:0000776	kinetochore	CELLULAR_COMPONENT	20	0.683737	2.75821	0	0	0	1180	tags=95%, list=30%, signal=135%
[TOP]	GO:0051082	unfolded protein binding	MOLECULAR_FUNCTION	31	0.582767	2.73411	0	0	0	967	tags=71%, list=25%, signal=93%
[TOP]	GO:0071897	DNA biosynthetic process	BIOLOGICAL_PROCESS	28	0.600666	2.72923	0	0	0	660	tags=68%, list=17%, signal=81%
[TOP]	GO:0140534	endoplasmic reticulum protein-containing complex	CELLULAR_COMPONENT	27	0.61169	2.70701	0	0	0	882	tags=74%, list=22%, signal=95%
[TOP]	GO:0000724	double-strand break repair via homologous recombination	BIOLOGICAL_PROCESS	29	0.587777	2.69909	0	1.41679e-05	0.001	1109	tags=79%, list=28%, signal=110%
[TOP]	GO:0032508	DNA duplex unwinding	BIOLOGICAL_PROCESS	20	0.663563	2.67599	0	1.36793e-05	0.001	719	tags=80%, list=18%, signal=97%
[TOP]	GO:0006890	retrograde vesicle-mediated transport, Golgi to endoplasmic reticulum	BIOLOGICAL_PROCESS	17	0.68231	2.66227	0	1.34475e-05	0.001	871	tags=82%, list=22%, signal=105%
[TOP]	GO:0003678	DNA helicase activity	MOLECULAR_FUNCTION	15	0.723184	2.66187	0	1.32233e-05	0.001	562	tags=80%, list=14%, signal=93%
[TOP]	GO:2001251	negative regulation of chromosome organization	BIOLOGICAL_PROCESS	20	0.649453	2.65919	0	1.30066e-05	0.001	719	tags=75%, list=18%, signal=91%
[BOTTOM, DETAILS]	GO:0001938	positive regulation of endothelial cell proliferation	BIOLOGICAL_PROCESS	19	-0.583516	-2.65503	0	0.00264853	0.006	1014	tags=79%, list=26%, signal=106%
[TOP]	GO:0070125	mitochondrial translational elongation	BIOLOGICAL_PROCESS	16	0.704272	2.6442	0	1.25937e-05	0.001	1171	tags=100%, list=30%, signal=142%
[TOP]	GO:0003743	translation initiation factor activity	MOLECULAR_FUNCTION	21	0.642182	2.63301	0	1.23969e-05	0.001	974	tags=81%, list=25%, signal=107%
[TOP]	GO:0030686	90S preribosome	CELLULAR_COMPONENT	20	0.660208	2.63087	0	1.22062e-05	0.001	1174	tags=90%, list=30%, signal=128%
[BOTTOM, DETAILS]	GO:0007043	cell-cell junction assembly	BIOLOGICAL_PROCESS	26	-0.507458	-2.62947	0	0.00261984	0.008	1472	tags=81%, list=38%, signal=128%
[TOP]	GO:0065004	protein-DNA complex assembly	BIOLOGICAL_PROCESS	22	0.637008	2.62774	0	1.20212e-05	0.001	1084	tags=86%, list=28%, signal=119%
[TOP]	GO:0005839	proteasome core complex	CELLULAR_COMPONENT	18	0.673393	2.61798	0	1.18418e-05	0.001	916	tags=83%, list=23%, signal=108%
[TOP]	GO:0034708	methyltransferase complex	CELLULAR_COMPONENT	20	0.640911	2.60812	0	1.16677e-05	0.001	1232	tags=90%, list=31%, signal=131%
[TOP]	GO:0003724	RNA helicase activity	MOLECULAR_FUNCTION	18	0.662253	2.60528	0	1.14986e-05	0.001	1131	tags=89%, list=29%, signal=124%
[TOP]	GO:0006626	protein targeting to mitochondrion	BIOLOGICAL_PROCESS	16	0.697271	2.59302	0	2.25784e-05	0.002	872	tags=88%, list=22%, signal=112%
[TOP]	GO:0044786	cell cycle DNA replication	BIOLOGICAL_PROCESS	17	0.671334	2.57968	0	3.32842e-05	0.003	370	tags=65%, list=9%, signal=71%
[TOP]	GO:0000462	maturation of SSU-rRNA from tricistronic rRNA transcript (SSU-rRNA, 5.8S rRNA, LSU-rRNA)	BIOLOGICAL_PROCESS	16	0.670248	2.53241	0	5.46097e-05	0.005	1304	tags=100%, list=33%, signal=149%
[TOP]	GO:0016779	nucleotidyltransferase activity	MOLECULAR_FUNCTION	27	0.556746	2.52904	0	5.18092e-05	0.005	1283	tags=85%, list=33%, signal=126%
[BOTTOM, DETAILS]	GO:0090288	negative regulation of cellular response to growth factor stimulus	BIOLOGICAL_PROCESS	18	-0.562449	-2.51733	0	0.00393354	0.015	717	tags=61%, list=18%, signal=74%
[BOTTOM, DETAILS]	GO:0001227	DNA-binding transcription repressor activity, RNA polymerase II-specific	MOLECULAR_FUNCTION	18	-0.561672	-2.51524	0	0.00327795	0.015	1602	tags=94%, list=41%, signal=159%
[TOP]	GO:0031123	RNA 3-end processing BIOLOGICAL_PROCESS 20 0.61140436 2.5130105 0.0 6.080043E-5 0.006 1292 tags=90%, list=33%, signal=133% [TOP] GO:0006415 translational termination BIOLOGICAL_PROCESS 16 0.67000383 2.5127928 0.0 6.0049806E-5 0.006 1204 tags=94%, list=31%, signal=135% [TOP] GO:0000049 tRNA binding MOLECULAR_FUNCTION 17 0.6479242 2.5058866 0.0 5.7905174E-5 0.006 1038 tags=82%, list=26%, signal=111…	MOLECULAR_FUNCTION	17	0.523432	1.94272	0.00327869	0.00985168	0.916	936	tags=65%, list=24%, signal=85%
[BOTTOM]	GO:0099106	ion channel regulator activity	MOLECULAR_FUNCTION	18	-0.444666	-1.93992	0.00542005	0.0453246	0.846	1380	tags=72%, list=35%, signal=111%
[TOP]	GO:0006606	protein import into nucleus	BIOLOGICAL_PROCESS	27	0.438658	1.93889	0.00742942	0.0101269	0.92	634	tags=48%, list=16%, signal=57%
[BOTTOM]	GO:0008543	fibroblast growth factor receptor signaling pathway	BIOLOGICAL_PROCESS	22	-0.393314	-1.9351	0.011396	0.0462071	0.856	717	tags=45%, list=18%, signal=55%
[TOP]	GO:0006997	nucleus organization	BIOLOGICAL_PROCESS	17	0.498533	1.92768	0.00470219	0.0110727	0.938	909	tags=59%, list=23%, signal=76%
[BOTTOM]	GO:0005923	bicellular tight junction	CELLULAR_COMPONENT	15	-0.46753	-1.92539	0.0110193	0.0487414	0.871	1137	tags=67%, list=29%, signal=93%
[BOTTOM]	GO:0048167	regulation of synaptic plasticity	BIOLOGICAL_PROCESS	21	-0.41164	-1.92452	0.00862069	0.0481803	0.871	1999	tags=90%, list=51%, signal=183%
[TOP]	GO:0016236	macroautophagy	BIOLOGICAL_PROCESS	34	0.401432	1.92189	0.0014245	0.0115584	0.945	1007	tags=53%, list=26%, signal=71%
[BOTTOM]	GO:0050730	regulation of peptidyl-tyrosine phosphorylation	BIOLOGICAL_PROCESS	23	-0.39774	-1.92112	0.0149701	0.048367	0.872	1716	tags=78%, list=44%, signal=138%
[TOP]	GO:0019829	ATPase-coupled monoatomic cation transmembrane transporter activity	MOLECULAR_FUNCTION	17	0.49899	1.90737	0.00978793	0.0130466	0.963	1089	tags=65%, list=28%, signal=89%
[TOP]	GO:0051053	negative regulation of DNA metabolic process	BIOLOGICAL_PROCESS	15	0.517659	1.89272	0	0.0142098	0.973	671	tags=60%, list=17%, signal=72%
[TOP]	GO:0006119	oxidative phosphorylation	BIOLOGICAL_PROCESS	17	0.491146	1.88137	0.00807754	0.015327	0.982	801	tags=59%, list=20%, signal=74%
[TOP]	GO:0010506	regulation of autophagy	BIOLOGICAL_PROCESS	30	0.408081	1.87619	0.00444444	0.0157663	0.986	899	tags=50%, list=23%, signal=64%
[TOP]	GO:0033045	regulation of sister chromatid segregation	BIOLOGICAL_PROCESS	17	0.495768	1.87585	0.00807754	0.0157504	0.986	1084	tags=65%, list=28%, signal=89%
[TOP]	GO:0006275	regulation of DNA replication	BIOLOGICAL_PROCESS	16	0.499034	1.86725	0.0033389	0.0167682	0.988	233	tags=38%, list=6%, signal=40%
[TOP]	GO:0000956	nuclear-transcribed mRNA catabolic process	BIOLOGICAL_PROCESS	28	0.410433	1.86078	0.00449775	0.0173375	0.989	1253	tags=71%, list=32%, signal=104%
[TOP]	GO:1902554	serine/threonine protein kinase complex	CELLULAR_COMPONENT	21	0.446251	1.84684	0.00638978	0.0188563	0.993	1136	tags=62%, list=29%, signal=87%
[TOP]	GO:0009408	response to heat	BIOLOGICAL_PROCESS	28	0.403128	1.84336	0.00597907	0.0191818	0.994	1109	tags=54%, list=28%, signal=74%
[TOP]	GO:0034774	secretory granule lumen	CELLULAR_COMPONENT	24	0.431064	1.8372	0.00654665	0.0199766	0.996	983	tags=54%, list=25%, signal=72%
[TOP]	GO:0005875	microtubule associated complex	CELLULAR_COMPONENT	23	0.424679	1.82731	0.00958466	0.0212751	0.998	1479	tags=74%, list=38%, signal=118%
[TOP]	GO:0010212	response to ionizing radiation	BIOLOGICAL_PROCESS	16	0.491563	1.82708	0.0150502	0.0212088	0.998	1282	tags=75%, list=33%, signal=111%
[TOP]	GO:0007088	regulation of mitotic nuclear division	BIOLOGICAL_PROCESS	23	0.427763	1.8166	0.010687	0.0228291	0.999	1109	tags=61%, list=28%, signal=84%
[TOP]	GO:0016765	transferase activity, transferring alkyl or aryl (other than methyl) groups	MOLECULAR_FUNCTION	20	0.447046	1.79828	0.00911854	0.0256506	1	1552	tags=80%, list=40%, signal=132%
[TOP]	GO:0005741	mitochondrial outer membrane	CELLULAR_COMPONENT	28	0.400228	1.78967	0.0124417	0.0269164	1	1339	tags=64%, list=34%, signal=97%
[TOP]	GO:0034399	nuclear periphery	CELLULAR_COMPONENT	18	0.454114	1.78277	0.0181818	0.0281595	1	1043	tags=61%, list=27%, signal=83%
[TOP]	GO:0061053	somite development	BIOLOGICAL_PROCESS	16	0.474363	1.77915	0.00787402	0.0287448	1	380	tags=38%, list=10%, signal=41%
[TOP]	GO:0000082	G1/S transition of mitotic cell cycle	BIOLOGICAL_PROCESS	39	0.350071	1.777	0.00853485	0.0290087	1	523	tags=33%, list=13%, signal=38%
[TOP]	GO:0017038	protein import	BIOLOGICAL_PROCESS	26	0.399057	1.76486	0.00810373	0.0309098	1	711	tags=46%, list=18%, signal=56%
[TOP]	GO:0008238	exopeptidase activity	MOLECULAR_FUNCTION	20	0.431008	1.76155	0.0192308	0.0314874	1	1057	tags=55%, list=27%, signal=75%
[TOP]	GO:0000281	mitotic cytokinesis	BIOLOGICAL_PROCESS	17	0.454688	1.76125	0.0206022	0.031414	1	1029	tags=59%, list=26%, signal=79%
[TOP]	GO:0006754	ATP biosynthetic process	BIOLOGICAL_PROCESS	19	0.428364	1.74841	0.0224	0.0342364	1	1201	tags=68%, list=31%, signal=98%
[TOP]	GO:0031965	nuclear membrane	CELLULAR_COMPONENT	22	0.419279	1.74579	0.00988468	0.0346987	1	1266	tags=68%, list=32%, signal=100%
[TOP]	GO:0050661	NADP binding	MOLECULAR_FUNCTION	15	0.473587	1.74227	0.0110935	0.0352517	1	822	tags=53%, list=21%, signal=67%
[TOP]	GO:0002119	nematode larval development	BIOLOGICAL_PROCESS	24	0.394898	1.71855	0.00995025	0.0410789	1	255	tags=29%, list=6%, signal=31%
[TOP]	GO:0006611	protein export from nucleus	BIOLOGICAL_PROCESS	17	0.450449	1.71094	0.0172414	0.0429392	1	1074	tags=59%, list=27%, signal=81%
[TOP]	GO:1902600	proton transmembrane transport	BIOLOGICAL_PROCESS	24	0.398733	1.7065	0.0191388	0.0440644	1	1089	tags=54%, list=28%, signal=75%
[TOP]	GO:0051225	spindle assembly	BIOLOGICAL_PROCESS	24	0.39293	1.70113	0.0265487	0.0454783	1	1107	tags=54%, list=28%, signal=75%
[TOP]	GO:0016879	ligase activity, forming carbon-nitrogen bonds	MOLECULAR_FUNCTION	16	0.442722	1.68784	0.0359066	0.0493208	1	748	tags=50%, list=19%, signal=62%
[TOP]	GO:0000302	response to reactive oxygen species	BIOLOGICAL_PROCESS	36	0.343423	1.68604	0.024602	0.0497082	1	354	tags=28%, list=9%, signal=30%
