# Supplementary material for: Temporal transcriptomic profiling of channel catfish (Ictalurus punctatus) gills after acute copper exposure reveals suppressed immune gene responsiveness to Flavobacterium covae infection
Source: Front Vet Sci. 2026 Jul 16;13:1855010. doi: 10.3389/fvets.2026.1855010 (PMC13422510; doi:10.3389/fvets.2026.1855010)
Supplement: Supplementary Table 6: — Differential expression of immune-relevant genes in the gills of channel catfish following copper sulfate treatments and followed by challenged with virulent F. covae. The significant fold change at false discovery rate (FDR) is bold. Numbers of fold change are expressed in log2 value. [file Table_6.XLSX]

## Sheet: DEGs-234 genes
	Supplementary Table 3: Differential expression of immune-relevant genes in the gills of channel catfish following copper sulfate treatments and followed by challenged with virulent F. covae. Copper exposure 0h and after 24 hr was compared with true control, challenged with F columnare and samples taken at 1h, 4h and 24 h was compared with true control. Copper exposed at 0h and followed by challen…
	gene_accession	gene_name	gene_accession.1	description	logFC.F. columnare 1h	PValue.F. columnare 1h	logFC.F. columnare 4h	PValue.F. columnare 4h	logFC.F. columnare 24h	PValue. F. columnare 24h	logFC. Cu24h vs Cu0h	PValue.Cu24h vs Cu0h	logFC. F. col Cu24h-1h.	PValue. F. col Cu24h-1h.	logFC. F. col Cu24h-4h.	PValue. F. col Cu24h-4h.	logFC. F. col Cu24h-24h.	PValue. F. col Cu24h-24h.
	Pattern recognition receptor (PRR)
1	NM_001200181.1	AMP1	NM_001200181.1	Ictalurus punctatus nonspecific cytotoxic cell cationic anti-microbial protein-1 (LOC100304607), mRNA	-0.656348	0.0416845	1.36935	2.67096e-05	0.540775	0.0924506	0.280001	0.519918	-0.579853	0.183495	-0.53341	0.220841	-0.398594	0.359783
2	XM_017469189.2	CLDC1	XM_017469189.2	PREDICTED: Ictalurus punctatus C-type lectin domain containing 1 (cldc1), mRNA	1.96018	4.58677e-08	3.56181	1.15677e-20	2.68704	2.89254e-13	-2.37023	0.00152487	0.428445	0.549224	1.82341	0.0129839	2.0358	0.005873
3	XM_047151754.2	FTR82	XM_047151754.2	PREDICTED: Ictalurus punctatus finTRIM family, member 82 (ftr82), transcript variant X1, mRNA	1.38087	0.0423435	3.09802	4.07586e-06	2.22826	0.00105456	0.281272	0.76352	-1.98703	0.0398836	-1.87313	0.04916	-1.30102	0.171532
4	XM_017460691.3	FTR83	XM_017460691.3	PREDICTED: Ictalurus punctatus finTRIM family, member 83 (ftr83), transcript variant X1, mRNA	-0.879762	0.000299279	1.32574	3.35161e-08	0.588732	0.0136116	-0.588251	0.155072	-0.738314	0.0757229	-0.844389	0.0427348	-0.0405166	0.924281
5	XM_017459590.3	FTR84	XM_017459590.3	PREDICTED: Ictalurus punctatus finTRIM family, member 84 (ftr84), mRNA	-0.602959	0.0764459	-2.73735	6.39436e-14	-2.56106	1.36624e-12	1.86947	0.00533554	-0.514897	0.430034	-0.785975	0.228816	-2.08173	0.00208101
6	XM_053685425.1	GP2	XM_053685425.1	PREDICTED: Ictalurus punctatus pancreatic secretory granule membrane major glycoprotein GP2 (LOC108273577), transcript variant X1, mRNA	2.13285	0.00500173	-2.559	0.00423544	-1.98895	0.0227161	1.73435	0.247647	-1.84766	0.263375	2.06442	0.156024	-1.19714	0.440237
7	XM_017452943.3	LEC13	XM_017452943.3	PREDICTED: Ictalurus punctatus sialic acid-binding Ig-like lectin 13 (LOC108256274), mRNA	6.23611	5.36776e-14	7.52785	2.32555e-18	6.28114	3.58395e-14	-4.81474	0.00147887	2.02034	0.201654	6.2581	6.46826e-05	6.7216	2.82078e-05
8	XM_017452494.3	LMAN2	XM_017452494.3	PREDICTED: Ictalurus punctatus lectin, mannose-binding 2-like b (lman2lb), mRNA	0.536014	2.79025e-05	1.71856	1.93928e-40	1.3447	1.11156e-25	-1.22392	0.000409159	0.742451	0.0308022	1.02545	0.00295126	1.71481	9.95356e-07
9	XM_017466931.3	MLEC	XM_017466931.3	PREDICTED: Ictalurus punctatus malectin (mlec), mRNA	0.443309	0.00906563	1.75725	2.89545e-24	1.48034	6.85365e-18	-0.884911	0.0270395	0.676578	0.0901267	0.708096	0.0761113	1.97086	1.6269e-06
10	NM_001200066.1	NLRC5	NM_001200066.1	Ictalurus punctatus NLR family, CARD domain containing 5 (nlrc5), mRNA	-0.702058	0.000944898	-1.79521	1.91093e-16	-1.614	1.04678e-13	1.27007	0.00234449	-0.757654	0.0669645	-0.841152	0.0420935	-1.151	0.00570621
11	XM_017459332.3	NOD2	XM_017459332.3	PREDICTED: Ictalurus punctatus nucleotide-binding oligomerization domain containing 2 (nod2), mRNA	-0.112874	0.662933	-1.65791	5.42881e-10	-1.77292	4.48481e-11	0.941526	0.0393068	-0.33901	0.456735	0.0754648	0.868952	-1.17154	0.0107347
12	XM_017466134.2	PLUM	XM_017466134.2	PREDICTED: Ictalurus punctatus B-type lectin plumieribetin (LOC108264531), mRNA	2.44468	0.000336705	6.42482	9.44157e-16	5.34542	2.61166e-12	-1.60564	0.0891843	1.47791	0.11651	2.01475	0.034962	2.78165	0.00463748
13	NM_001200230.1	TLR20	NM_001200230.1	Ictalurus punctatus toll-like receptor 20a (tlr-20a), mRNA	-0.988473	0.0731051	-1.78789	0.00190896	-1.86838	0.00123294	2.46035	0.00200837	-1.31763	0.0846783	-2.29118	0.00394365	-2.94358	0.0003736
14	NM_001200065.1	TLR21	NM_001200065.1	Ictalurus punctatus toll-like receptor 21 (tlr21), mRNA	-1.12713	4.46627e-06	-1.13179	4.41854e-06	-0.907002	0.00020891	0.912005	0.00785926	-0.740722	0.0323343	-0.497559	0.145504	-0.963008	0.00528328
15	NM_001200229.1	TLR5	NM_001200229.1	Ictalurus punctatus toll-like receptor 5 (tlr-5), mRNA	4.43813	2.24164e-13	5.34527	2.3863e-17	3.98103	1.85809e-11	-3.09253	0.00552802	-0.177032	0.877428	3.92783	0.000653662	3.03325	0.00631844
16	XM_017469254.3	TLR7	XM_017469254.3	PREDICTED: Ictalurus punctatus toll-like receptor 7 (tlr7), mRNA	-1.12045	0.00206609	-2.02773	1.39844e-07	-1.7534	3.08625e-06	1.04501	0.0428862	-1.0001	0.0550812	-0.532216	0.308139	-1.15973	0.0281624
17	XM_017468308.3	TLR9	XM_017468308.3	PREDICTED: Ictalurus punctatus toll-like receptor 9 (tlr9), mRNA	-1.12908	0.000244473	-1.60588	3.83698e-07	-1.15051	0.000225157	1.60363	0.00122873	-1.15328	0.0187312	-1.62802	0.00102256	-1.68231	0.000703862
18	XM_017478567.3	TOLLIP	XM_017478567.3	PREDICTED: Ictalurus punctatus toll interacting protein (tollip), transcript variant X2, mRNA	1.54299	0.0100362	1.34563	0.0251579	0.969508	0.104309	-0.589283	0.367304	0.0699935	0.92574	0.0528893	0.934204	0.220586	0.745172
	Inflammatory response
19	XM_017460075.3	C1QBP	XM_017460075.3	PREDICTED: Ictalurus punctatus complement component 1, q subcomponent binding protein (c1qbp), mRNA	1.21914	3.82415e-06	2.26481	8.01975e-17	1.95808	3.40415e-13	-1.94682	8.59556e-05	0.432011	0.368679	1.26597	0.00924785	1.91025	0.000114328
20	XM_017495931.3	C1QL3b	XM_017495931.3	PREDICTED: Ictalurus punctatus complement component 1, q subcomponent-like 3b (c1ql3b), mRNA	0.916928	0.132341	-1.51173	0.0289508	-0.26929	0.761794	0.125842	0.883563	0.26024	0.789247	-0.0952673	0.893753	-0.891653	0.257933
21	XM_017471217.3	C4b	XM_017471217.3	PREDICTED: Ictalurus punctatus complement 4B (Chido blood group) (c4b), mRNA	-0.170441	0.729403	-1.39996	0.00504133	-1.72411	0.000639743	0.78075	0.193172	-0.809602	0.184687	-0.554777	0.355789	0.00447277	1
22	XM_017466769.3	C5a	XM_017466769.3	PREDICTED: Ictalurus punctatus complement C5a receptor 1 (c5ar1), mRNA	3.30018	1.59713e-17	2.81238	1.39035e-13	2.33482	4.36026e-10	-0.784851	0.226687	-0.440415	0.499945	2.51214	0.000202885	2.06924	0.00188943
23	XM_017493023.3	C7b	XM_017493023.3	PREDICTED: Ictalurus punctatus complement component 7b (c7b), mRNA	0.724078	0.0210124	2.37013	2.18721e-13	1.85006	6.16079e-09	-0.911209	0.115974	1.0231	0.0783836	0.699875	0.22536	2.20126	0.00022781
24	XM_017469761.3	CC1	XM_017469761.3	PREDICTED: Ictalurus punctatus C-X-C chemokine receptor type 1 (LOC108266440), mRNA	4.21599	2.28518e-16	4.43683	1.23674e-17	3.67271	2.81157e-13	-2.32777	0.00577653	0.31105	0.708908	3.45526	8.84121e-05	2.98038	0.000559586
25	XM_017451843.3	CC11	XM_017451843.3	PREDICTED: Ictalurus punctatus C-X-C motif chemokine 11-6 (LOC108255702), mRNA	2.15115	2.69356e-07	2.19511	1.59663e-07	1.1296	0.00734107	-1.43668	0.0112041	0.614195	0.275262	0.853633	0.131307	-0.276958	0.653302
26	XM_017451519.3	CC3	XM_017451519.3	PREDICTED: Ictalurus punctatus chemokine (C-C motif) ligand 19a, tandem duplicate 1 (ccl19a.1), mRNA	1.8201	0.000818371	2.15414	8.95514e-05	1.24084	0.0205149	0.162032	0.810341	-0.914581	0.178363	1.1459	0.0926903	1.76581	0.0107767
27	XM_017485083.3	CC4	XM_017485083.3	PREDICTED: Ictalurus punctatus C-C chemokine receptor type 4 (LOC108274740), mRNA	-1.50924	0.000294927	-2.37283	8.51533e-08	-2.00922	2.32594e-06	1.19267	0.0455296	-0.337653	0.575215	-1.01144	0.0901638	-1.09454	0.0677073
28	XM_017464663.3	CC9	XM_017464663.3	PREDICTED: Ictalurus punctatus C-X-C motif chemokine 9 (LOC108263637), mRNA	2.2265	1.46458e-12	3.21569	3.64528e-23	2.82245	1.14503e-18	-1.73238	0.00521161	0.308084	0.611597	0.931117	0.127705	2.51449	7.81451e-05
29	XM_017486316.3	CCL19	XM_017486316.3	PREDICTED: Ictalurus punctatus chemokine XC receptor 1 (LOC108275469), mRNA	0.612302	0.32638	2.17347	0.000190934	0.557139	0.365106	1.04196	0.12989	-1.07274	0.124444	-0.450923	0.505487	0.460526	0.485862
30	XM_017452809.3	CCM19	XM_017452809.3	PREDICTED: Ictalurus punctatus C-C motif chemokine 19 (LOC108256200), mRNA	3.85011	4.65569e-10	5.08509	4.60622e-15	3.04559	3.8683e-07	-0.829714	0.412086	-0.525135	0.626006	2.24039	0.0288562	1.15162	0.251623
31	XM_017461884.3	CCM20	XM_017461884.3	PREDICTED: Ictalurus punctatus C-C motif chemokine 20 (LOC108261059), mRNA	5.17158	6.53175e-09	5.25584	3.50873e-09	3.22945	9.9259e-05	3.86884	0.0140804	-2.40057	0.0945486	1.89951	0.173064	1.58718	0.248397
32	XM_017472837.3	CCM3	XM_017472837.3	PREDICTED: Ictalurus punctatus C-C motif chemokine 3 (LOC108268115), mRNA	-0.869074	0.281457	-3.79073	0.000121968	-0.765085	0.367724	2.04592	0.0375832	-1.93135	0.0567553	-0.917596	0.329562	-2.01174	0.0330872
33	XM_017455817.3	CCR6	XM_017455817.3	PREDICTED: Ictalurus punctatus chemokine (C-C motif) receptor 6a (ccr6a), mRNA	-0.956165	0.00060775	-1.27055	5.84819e-06	-1.82116	1.80091e-10	1.67659	0.000436213	-1.11451	0.0177328	-1.06471	0.02303	-1.36736	0.00377731
34	XM_017463124.2	CCXC1	XM_017463124.2	PREDICTED: Ictalurus punctatus T-cell surface glycoprotein CD5 (LOC108262793), mRNA	-1.34598	1.79878e-07	-2.10527	2.73587e-15	-1.67593	1.5495e-10	0.910303	0.0320686	-0.581647	0.171162	-0.820765	0.053486	-0.932324	0.0287872
35	XM_053677492.1	CD209	XM_053677492.1	PREDICTED: Ictalurus punctatus CD209 antigen-like protein E (LOC128629420), mRNA	3.91038	0.0124831	4.61869	0.0037074	4.27741	0.00660127	1.47612	0.320451	0.402044	0.790469	0.243571	0.868936	2.19942	0.13054
36	XM_053676295.1	CD22	XM_053676295.1	PREDICTED: Ictalurus punctatus B-cell receptor CD22 (LOC108258431), mRNA	5.91106	4.0582e-17	6.43128	1.50198e-19	5.65287	4.64142e-16	-3.31872	0.00440532	-0.468427	0.710733	4.98866	6.46363e-05	4.07174	0.000741596
37	XM_017473417.3	CD247	XM_017473417.3	PREDICTED: Ictalurus punctatus CD40 ligand (cd40lg), mRNA	-0.555627	0.02327	-1.46123	5.72336e-09	-1.44853	8.39603e-09	0.832955	0.0224849	-0.59156	0.107401	-0.333647	0.357864	-0.970442	0.00831598
38	XM_017462807.3	CD248	XM_017462807.3	PREDICTED: Ictalurus punctatus CDC42 effector protein (Rho GTPase binding) 3 (cdc42ep3), mRNA	-1.20266	2.78371e-05	-1.94724	3.26518e-11	-1.22843	1.83326e-05	-0.501035	0.188674	0.575153	0.131241	0.735023	0.0539557	0.0765247	0.84149
39	XM_017463520.3	CD276	XM_017463520.3	PREDICTED: Ictalurus punctatus CD276 antigen (LOC108263079), transcript variant X1, mRNA	0.947525	4.68448e-05	1.37384	4.4627e-09	0.825692	0.000389137	-0.352885	0.282773	-0.144433	0.662764	0.472712	0.149953	0.73169	0.0261534
40	XM_017469194.3	CD28	XM_017469194.3	PREDICTED: Ictalurus punctatus CD28 molecule (cd28), mRNA	2.57212	3.13853e-08	2.58268	2.83393e-08	1.30186	0.00417218	0.335782	0.639166	-0.883431	0.22265	1.7502	0.0149114	1.64237	0.0218401
41	XM_017490335.3	CD40	XM_017490335.3	PREDICTED: Ictalurus punctatus CD166 antigen homolog (LOC108277512), mRNA	-1.2281	0.0138508	-3.16624	1.33884e-08	-2.73858	3.12649e-07	1.86732	0.0235546	-0.978025	0.225185	-1.05148	0.190231	-3.72385	4.94356e-05
42	XM_017458726.3	CD44	XM_017458726.3	PREDICTED: Ictalurus punctatus CD44 molecule (Indian blood group) a (cd44a), mRNA	2.77694	5.54028e-06	6.25352	2.35948e-18	5.11261	5.02675e-14	-4.54154	0.00018131	0.960535	0.367502	3.93386	0.00086023	4.53135	0.000184839
43	XM_017473233.3	CD5	XM_017473233.3	PREDICTED: Ictalurus punctatus CD248 molecule, endosialin a (cd248a), mRNA	-0.205471	0.254019	-1.34306	4.6216e-13	-0.64866	0.000354919	0.11328	0.664514	0.127542	0.628625	-0.120117	0.647125	-0.222936	0.396363
44	XM_017486239.2	CD59	XM_017486239.2	PREDICTED: Ictalurus punctatus CD59 molecule (CD59 blood group) (LOC108275426), mRNA	-0.836025	0.0718799	-1.89564	9.75708e-05	-0.27969	0.554982	0.647859	0.27507	-0.697828	0.240653	-1.40599	0.0184458	-2.27489	0.000234115
45	XM_017496387.3	CD59g	XM_017496387.3	PREDICTED: Ictalurus punctatus CD59 glycoprotein (LOC108280891), mRNA	2.3505	3.17494e-11	3.94487	2.48683e-25	2.82041	5.3597e-15	-2.79709	0.000276402	1.3184	0.0716656	2.17488	0.00378077	4.22506	2.54762e-07
46	NM_001200265.1	CD63	NM_001200265.1	Ictalurus punctatus CD63 molecule (cd63), mRNA	0.776469	7.95445e-05	1.36846	6.32724e-12	1.07894	4.93278e-08	-0.685552	0.044578	-0.302788	0.373318	0.286696	0.399152	0.734286	0.0315588
47	XM_017492093.3	CD74	XM_017492093.3	PREDICTED: Ictalurus punctatus CD74 molecule, major histocompatibility complex, class II invariant chain b (cd74b), mRNA	-0.397822	0.0514186	-2.79123	1.63278e-37	-2.19438	6.94524e-25	1.49377	0.0152179	-1.0996	0.0713015	-0.917045	0.131195	-3.21597	9.3611e-07
48	NM_001200236.1	CD79a	NM_001200236.1	Ictalurus punctatus CD79a molecule, immunoglobulin-associated alpha (cd79a), mRNA	-1.33091	0.000128521	-1.45538	3.21091e-05	-1.84489	2.60631e-07	1.51902	0.00330063	-0.867061	0.0939388	-1.13259	0.02733	-1.89438	0.000331599
49	NM_001200237.1	CD79b	NM_001200237.1	Ictalurus punctatus CD79b molecule, immunoglobulin-associated beta (cd79b), mRNA	-1.01168	0.000311008	-1.59475	4.15105e-08	-1.4401	4.43834e-07	1.7913	0.00101517	-1.4189	0.00867096	-1.7875	0.00106849	-2.5646	5.15085e-06
50	XR_008397261.1	CD7al	XR_008397261.1	PREDICTED: Ictalurus punctatus cd7 antigen-like (cd7al), transcript variant X1, misc_RNA	0.228803	0.64872	1.42702	0.0006484	0.510602	0.231357	0.3703	0.605189	-1.15723	0.108935	-0.93924	0.179688	1.70603	0.0108098
51	XM_047158317.2	CD82	XM_047158317.2	PREDICTED: Ictalurus punctatus CD82 molecule a (cd82a), transcript variant X1, mRNA	2.39376	5.93952e-07	1.67711	0.000425195	1.59743	0.000839756	1.62522	0.0414391	-2.78815	0.000964023	-2.46484	0.00271442	-3.39675	8.72346e-05
52	NM_001200262.1	CD8a	NM_001200262.1	Ictalurus punctatus CD247 molecule (cd247), mRNA	-0.968072	3.3031e-05	-1.49769	2.3064e-10	-1.34423	1.13601e-08	0.950538	0.00951301	-0.119991	0.743193	-0.123443	0.734693	-0.810925	0.0267547
53	XM_053680032.1	CD8ac	XM_053680032.1	PREDICTED: Ictalurus punctatus T-cell surface glycoprotein CD8 alpha chain (LOC108264924), transcript variant X4, mRNA	-0.318595	0.478466	-2.06378	1.73221e-05	-1.56155	0.000813021	1.20429	0.0586669	-0.825556	0.194406	-0.37534	0.55113	-1.93731	0.00305771
54	XM_017494736.3	CD9	XM_017494736.3	PREDICTED: Ictalurus punctatus CD9 molecule b (cd9b), transcript variant X2, mRNA	2.05134	0.00366239	2.91806	3.74869e-05	1.13357	0.124333	0.383668	0.649366	-1.96536	0.0307191	-1.83614	0.0367389	-1.11602	0.197984
55	XM_017470330.3	CD94	XM_017470330.3	PREDICTED: Ictalurus punctatus natural killer cells antigen CD94 (LOC108266683), mRNA	-0.276124	0.111262	-1.87675	1.17301e-25	-1.27583	4.54094e-13	0.955743	0.0170175	-0.485918	0.22203	-0.752905	0.0592531	-1.89893	3.72124e-06
56	XM_017465508.3	CD9a	XM_017465508.3	PREDICTED: Ictalurus punctatus CD9 molecule a (cd9a), transcript variant X1, mRNA	1.66791	0.000657087	1.30807	0.00923273	0.976042	0.0523472	0.440128	0.402764	-0.536316	0.377608	-0.144558	0.79242	-0.196708	0.70961
57	NM_001200331.1	CDC42	NM_001200331.1	Ictalurus punctatus CD8a molecule (cd8a), mRNA	-1.74796	4.12893e-07	-2.26174	1.44741e-10	-1.90995	4.37005e-08	0.862072	0.0781066	-0.223034	0.648964	-0.0291742	0.954869	-0.871506	0.0762282
58	XM_017483076.3	CDK5	XM_017483076.3	PREDICTED: Ictalurus punctatus CDK5 regulatory subunit associated protein 3 (cdk5rap3), mRNA	0.542145	0.000307264	1.65725	8.92234e-28	1.21488	7.43319e-16	-1.06757	0.000969608	0.585129	0.0690828	0.720945	0.0251364	1.25324	0.000113649
59	NM_001257116.1	CFD	NM_001257116.1	Ictalurus punctatus complement factor D (adipsin) (cfd), mRNA	-0.138652	0.667487	-1.74452	1.48521e-07	-1.6538	5.89035e-07	0.933415	0.0539584	-0.158327	0.741726	0.0114601	0.980976	-0.325282	0.498664
60	NM_001200311.1	CFI	NM_001200311.1	Ictalurus punctatus complement factor I (cfi), mRNA	-0.961466	0.00613419	-3.09323	4.41648e-16	-1.78309	6.55936e-07	-0.140847	0.801012	0.634218	0.255231	0.416375	0.454325	-0.681351	0.222604
61	XM_017472609.3	CXCL19	XM_017472609.3	PREDICTED: Ictalurus punctatus chemokine (C-X-C motif) ligand 19 (cxcl19), mRNA	0.187651	0.63383	3.10022	1.14232e-13	2.51115	7.56808e-10	-1.38622	0.0524171	-0.0317874	0.968459	0.378756	0.590689	1.94862	0.00727498
62	XM_017461117.3	CXCL8A	XM_017461117.3	PREDICTED: Ictalurus punctatus chemokine (C-X-C motif) ligand 8a (cxcl8a), mRNA	6.8799	1.2772e-09	9.76214	9.98714e-15	7.93114	1.69699e-11	-5.86133	0.00196458	-0.662334	0.720731	6.03692	0.00155186	5.60678	0.00301764
63	XM_017472610.2	CXCL8B.3	XM_017472610.2	PREDICTED: Ictalurus punctatus chemokine (C-X-C motif) ligand 8b, duplicate 3 (cxcl8b.3), mRNA	2.71033	0.00177414	4.46628	1.65292e-06	2.61976	0.00256281	-1.54966	0.237629	0.592324	0.639931	3.86557	0.00359659	4.2133	0.00162183
64	NM_001200201.1	HAMP	NM_001200201.1	Ictalurus punctatus hepcidin antimicrobial peptide (hamp), mRNA	1.22203	0.207334	2.59413	0.0103218	1.19883	0.216126	-0.912387	0.417425	-1.76674	0.127387	0.510027	0.651597	0.634872	0.572546
65	XM_053676414.1	IF44	XM_053676414.1	PREDICTED: Ictalurus punctatus interferon-induced protein 44 (LOC108261361), mRNA	0.698631	0.119297	1.39752	0.00148518	0.892692	0.0432095	-0.329731	0.592203	0.0221856	1	0.44772	0.442276	-0.354442	0.552357
66	XM_047153782.2	IF44l	XM_047153782.2	PREDICTED: Ictalurus punctatus interferon-induced protein 44-like (LOC108261362), mRNA	4.73726	0.0731882	6.84014	0.0155828	5.05301	0.0573254	-0.685387	0.78465	1.05117	0.672504	0.932536	0.709424	-1.00002	0.689712
67	NM_001200217.1	IFNG1	NM_001200217.1	Ictalurus punctatus interferon gamma related (ifng1r), mRNA	3.07012	0.0122741	4.69875	9.87324e-05	2.88883	0.0180621	1.13247	0.59368	-0.811396	0.744877	2.68743	0.082074	2.5819	0.0806142
68	NM_001200217.1	IFNG1R	NM_001200217.1	Ictalurus punctatus interferon gamma related (ifng1r), mRNA	3.07012	0.0122741	4.69875	9.87324e-05	2.88883	0.0180621	1.13247	0.59368	-0.811396	0.744877	2.68743	0.082074	2.5819	0.0806142
69	XM_017491644.3	IL10RA	XM_017491644.3	PREDICTED: Ictalurus punctatus interleukin 10 receptor, alpha (il10ra), mRNA	1.74799	2.89712e-11	1.95553	1.37044e-13	1.42601	4.5998e-08	-0.907299	0.0280087	0.0196689	0.964125	1.07575	0.00936943	0.670023	0.103685
70	XM_017470510.3	IL11a	XM_017470510.3	PREDICTED: Ictalurus punctatus interleukin 11a (il11a), mRNA	5.12165	6.97148e-10	5.90938	5.70912e-12	4.66364	9.78897e-09	-4.28782	0.000667635	0.621404	0.597656	5.55385	3.10907e-05	1.97581	0.0876861
71	XM_017479815.3	IL12	XM_017479815.3	PREDICTED: Ictalurus punctatus interleukin 12 receptor, beta 2a (il12rb2), mRNA	-0.422107	0.0110867	-1.07178	1.92787e-10	-0.976928	6.20184e-09	0.757502	0.00976238	-0.415578	0.155165	-0.10211	0.726709	-0.832812	0.00456538
72	XM_017475813.3	IL17a	XM_017475813.3	PREDICTED: Ictalurus punctatus interleukin 17a/f1 (il17a/f1), mRNA	4.39163	6.14344e-07	6.30055	2.87342e-11	4.8481	6.07563e-08	1.14734	0.40174	-1.18464	0.391666	2.59687	0.0547506	5.05181	0.000764351
73	XM_017468583.3	IL17B	XM_017468583.3	PREDICTED: Ictalurus punctatus interleukin-17 receptor B (LOC108265840), mRNA	-1.78373	0.000577836	-2.22291	3.55552e-05	-1.55732	0.00239605	0.67554	0.325226	-0.678463	0.325891	-1.67647	0.0179701	-1.67165	0.0174375
74	XM_047154913.1	IL17c	XM_047154913.1	PREDICTED: Ictalurus punctatus interleukin 17c (il17c), mRNA	3.97422	7.47044e-11	3.90749	1.36807e-10	2.57421	8.25316e-06	1.8399	0.0441743	-1.77657	0.0512718	1.43018	0.111346	-0.799669	0.368709
75	XM_017487742.3	IL17D	XM_017487742.3	PREDICTED: Ictalurus punctatus interleukin-17 receptor D (si:ch211-207e14.4), transcript variant X1, mRNA	-1.48039	0.000415812	-2.37238	1.12536e-07	-1.59562	0.00014421	0.827628	0.190323	-0.163104	0.804367	-1.40744	0.028356	-2.92883	2.62466e-05
76	NM_001200220.1	IL1B	NM_001200220.1	Ictalurus punctatus interleukin 1, beta (LOC100304697), mRNA	6.08284	7.50399e-13	5.77229	5.1326e-12	4.2096	6.11684e-08	-2.83512	0.0281084	-0.786276	0.521333	4.9473	0.000480588	1.94973	0.119177
77	XM_053687423.1	IL1R	XM_053687423.1	PREDICTED: Ictalurus punctatus interleukin-1 receptor accessory protein (LOC108277591), mRNA	1.70542	5.18443e-13	1.85228	5.56583e-15	1.50808	1.43941e-10	-0.930258	0.0194756	0.0437044	0.914084	1.19446	0.00281676	1.25981	0.00165577
78	XM_017455066.3	IL21	XM_017455066.3	PREDICTED: Ictalurus punctatus interleukin 21 receptor, tandem duplicate 1 (il21r.1), mRNA	0.0811941	0.707171	-1.13149	2.45213e-07	-1.19775	4.53873e-08	1.08144	0.00522472	-0.834372	0.0306791	-0.173016	0.651454	-1.43123	0.000249303
79	XM_017494747.3	IL22	XM_017494747.3	PREDICTED: Ictalurus punctatus interleukin 22 (il22), mRNA	4.01976	7.51909e-11	3.134	1.39141e-07	1.86041	0.00107553	0.743521	0.417071	-1.23206	0.182529	2.22776	0.0181403	1.40303	0.127659
80	XM_017486595.3	IL23	XM_017486595.3	PREDICTED: Ictalurus punctatus interleukin-23 subunit alpha (LOC108275681), mRNA	9.70236	1.71466e-16	6.63355	3.53241e-08	4.39233	0.00150512	1.2279	1	-1.1965	1	7.08242	0.00944969	2.38989	0.331101
81	XM_017477775.3	IL3	XM_017477775.3	PREDICTED: Ictalurus punctatus nuclear factor interleukin-3-regulated protein (LOC108270825), mRNA	-0.489868	0.181922	-1.48369	9.14048e-05	-0.980858	0.00778542	0.951046	0.0967155	-0.953786	0.0978524	-0.824446	0.14819	-2.44539	4.66364e-05
82	XM_053680283.1	IL6	XM_053680283.1	PREDICTED: Ictalurus punctatus interleukin-6 receptor subunit beta (LOC108265121), mRNA	-1.81555	3.17042e-05	-1.38261	0.00100384	-0.527338	0.179482	0.278891	0.613248	-0.413781	0.449296	-0.566342	0.296989	-1.86328	0.000863464
83	XM_017479020.3	IL7M17	XM_017479020.3	PREDICTED: Ictalurus punctatus IL-6 subfamily cytokine M17 (m17), mRNA	2.45638	1.34196e-07	2.98424	3.32327e-10	1.7806	9.73764e-05	-1.19482	0.126373	-0.808742	0.313419	1.88344	0.0176558	2.14662	0.00729812
84	XM_017455297.3	ILF2	XM_017455297.3	PREDICTED: Ictalurus punctatus interleukin enhancer binding factor 2 (ilf2), mRNA	0.622252	5.0449e-06	1.78798	7.1647e-38	1.44273	1.25381e-25	-1.30685	0.000234521	1.01524	0.00404368	0.945669	0.00732521	1.79107	6.47922e-07
85	XM_017472621.3	IRF4a	XM_017472621.3	PREDICTED: Ictalurus punctatus interferon regulatory factor 4a (irf4a), mRNA	0.808998	0.00014268	-2.02941	3.26252e-20	-1.55948	6.41147e-13	0.968843	0.0964186	-0.296166	0.608618	0.248801	0.666888	-2.15476	0.000346843
86	XM_017456020.3	IRF4b	XM_017456020.3	PREDICTED: Ictalurus punctatus interferon regulatory factor 4b (irf4b), transcript variant X1, mRNA	-1.13107	0.0123083	-2.79508	1.72103e-07	-0.619739	0.160356	0.791279	0.240113	-1.30756	0.0598415	-1.63289	0.0177295	-3.11957	3.10652e-05
87	XM_017496620.3	IRF6	XM_017496620.3	PREDICTED: Ictalurus punctatus interferon regulatory factor 6 (irf6), transcript variant X1, mRNA	3.15673	2.25379e-07	2.80516	5.08666e-06	2.59425	2.31788e-05	2.02048	0.0123813	-2.74808	0.00125713	-1.71513	0.0320615	-2.22703	0.00708007
88	XM_017475234.3	IRG1l	XM_017475234.3	PREDICTED: Ictalurus punctatus immunoresponsive gene 1, like (irg1l), mRNA	6.3317	3.65091e-12	9.00788	9.04761e-19	7.89958	5.20311e-16	-3.4282	0.0109544	3.1374	0.0184623	6.13981	5.5305e-05	7.3059	5.09571e-06
89	XM_017473433.3	ISG20	XM_017473433.3	PREDICTED: Ictalurus punctatus interferon stimulated exonuclease gene (isg20), mRNA	2.22028	4.25075e-11	2.46917	3.30616e-13	2.36288	2.63525e-12	-1.862	0.000526332	0.479419	0.362975	1.83779	0.000619878	1.73485	0.00118806
90	XM_017484722.3	ITP3	XM_017484722.3	PREDICTED: Ictalurus punctatus interferon-induced transmembrane protein 3 (LOC108274515), mRNA	-1.6009	0.0227566	-3.64551	4.14683e-06	-1.99596	0.00593109	1.71725	0.104887	-1.66786	0.116661	-2.14928	0.0461535	-5.26683	2.60556e-05
91	XM_017461811.3	LTB4R	XM_017461811.3	PREDICTED: Ictalurus punctatus leukotriene B4 receptor (ltb4r), mRNA	3.36521	3.50141e-14	4.03975	1.116e-18	3.26157	1.6044e-13	-2.08608	0.00792981	0.0683087	0.929221	3.06802	0.000170028	2.62227	0.00106556
92	NM_001200211.1	MX2	NM_001200211.1	Ictalurus punctatus Mx2 protein (mx2), mRNA	0.493705	0.394195	3.92357	4.15306e-10	3.44269	2.2643e-08	-2.04575	0.0458234	1.62998	0.106848	1.67873	0.0983155	4.90389	2.12605e-05
93	XM_017457386.3	Mx2l	XM_017457386.3	PREDICTED: Ictalurus punctatus interferon-induced GTP-binding protein Mx2-like (LOC108258627), transcript variant X1, mRNA	1.64741	0.156363	4.63782	2.9527e-06	4.32792	1.21386e-05	0.154981	0.917154	-0.667444	0.709459	-0.422846	0.754233	2.0367	0.0911831
94	XM_053676037.1	MX3	XM_053676037.1	PREDICTED: Ictalurus punctatus interferon-induced GTP-binding protein Mx3 (LOC108261765), mRNA	5.6112	1.06493e-05	3.49868	0.00261923	2.53178	0.0244062	0.0433448	0.981921	-0.450176	0.757099	2.68837	0.061122	1.78876	0.199468
95	XM_017452761.3	NFKB	XM_017452761.3	PREDICTED: Ictalurus punctatus inhibitor of nuclear factor kappa-B kinase subunit alpha (zmp:0000000881), transcript variant X2, mRNA	3.12558	6.405e-10	5.96731	2.98444e-25	4.57472	2.09361e-17	-3.06129	0.00308618	0.851975	0.380004	3.13508	0.00251993	4.76327	1.992e-05
96	XM_017452760.3	NFKBa	XM_017452760.3	PREDICTED: Ictalurus punctatus inhibitor of nuclear factor kappa-B kinase subunit alpha (zmp:0000000881), transcript variant X1, mRNA	3.49441	2.5978e-10	6.49898	4.50816e-25	5.00629	1.62717e-17	-3.59304	0.00183451	1.04841	0.327354	3.58946	0.00184063	5.76839	5.59798e-06
97	XM_053681783.1	NOS1a	XM_053681783.1	PREDICTED: Ictalurus punctatus nitric oxide synthase 1 (neuronal) adaptor protein b (nos1apb), mRNA	-1.54814	0.000646775	-2.40542	6.87263e-07	-1.27545	0.00429408	0.975005	0.121494	-0.837152	0.176585	-0.0373784	0.969043	-1.3127	0.0416053
98	XM_017491717.3	NOS2b	XM_017491717.3	PREDICTED: Ictalurus punctatus nitric oxide synthase 2b, inducible (nos2b), mRNA	5.29368	1.09201e-05	5.32354	9.8212e-06	5.22632	1.3209e-05	4.2241	0.0039225	-3.79957	0.00819546	1.60606	0.22367	0.504123	0.696778
99	XM_017457413.3	PDC11	XM_017457413.3	PREDICTED: Ictalurus punctatus programmed cell death 11 (pdcd11), mRNA	0.87554	2.36805e-06	1.51721	6.37885e-16	1.44399	1.31093e-14	-1.24051	0.000358898	0.469948	0.171643	1.0594	0.00221972	1.51305	1.53073e-05
100	XM_017475354.3	PTAFR	XM_017475354.3	PREDICTED: Ictalurus punctatus platelet-activating factor receptor (ptafr), mRNA	3.92503	8.21693e-17	3.20894	2.06787e-12	2.29918	1.78126e-07	-1.91416	0.0169051	0.276544	0.72305	3.13316	0.000187132	1.85196	0.0206291
101	XM_017481976.3	TNF6	XM_017481976.3	PREDICTED: Ictalurus punctatus C1q and TNF related 6a (c1qtnf6a), transcript variant X2, mRNA	-0.140757	0.828178	-3.99961	6.28257e-08	-2.3109	0.000326307	1.81126	0.0506915	-0.498032	0.607078	-1.0902	0.242663	-4.18932	9.6861e-05
102	XM_017478555.3	TNFAIP8L1	XM_017478555.3	PREDICTED: Ictalurus punctatus tumor necrosis factor, alpha-induced protein 8-like 1 (tnfaip8l1), transcript variant X2, mRNA	2.22191	0.000958868	2.01587	0.00222762	1.14587	0.112441	1.46333	0.0918447	-1.96441	0.0287771	-2.75415	0.00273036	-3.35877	0.000514203
		Transcription regulation
		Signal transduction
103	XM_017459644.3	ABR	XM_017459644.3	PREDICTED: Ictalurus punctatus ABR activator of RhoGEF and GTPase (abr), transcript variant X2, mRNA	1.31058	0.0235064	1.88011	0.000653973	1.46903	0.00877905	-1.35583	0.0739428	-0.283822	0.786798	0.728313	0.417112	0.888056	0.255766
104	XM_017470176.3	ACP6	XM_017470176.3	PREDICTED: Ictalurus punctatus acid phosphatase 6, lysophosphatidic (acp6), mRNA	0.99446	4.15748e-07	1.51491	1.81631e-14	1.11353	1.52295e-08	-1.10065	0.000539402	0.384747	0.22465	1.2158	0.000135029	0.945263	0.00289249
105	XM_017468894.3	AQP10a	XM_017468894.3	PREDICTED: Ictalurus punctatus aquaporin 10a (aqp10a), mRNA	-0.774485	0.768649	3.68849	0.00547894	3.49075	0.00823328	-2.21297	0.15573	-1.22489	0.635878	1.3917	0.372006	1.46573	0.342103
106	XM_017464389.3	ATL1	XM_017464389.3	PREDICTED: Ictalurus punctatus atlastin GTPase 1 (atl1), mRNA	-0.693971	0.0736433	-2.2294	1.6374e-07	-2.18619	2.88176e-07	1.73717	0.00975569	-0.759784	0.2493	-1.32396	0.0434713	-2.55893	0.000255737
107	XM_017485925.3	C2CD4A	XM_017485925.3	PREDICTED: Ictalurus punctatus C2 calcium dependent domain containing 4A (c2cd4a), mRNA	1.8249	0.000138451	1.53005	0.00143838	0.482126	0.332158	-0.949165	0.0936935	-0.31713	0.611458	0.423492	0.468146	0.636153	0.2633
108	XM_017472750.3	CALM	XM_017472750.3	PREDICTED: Ictalurus punctatus calcium/calmodulin-dependent protein kinase II inhibitor 2 (si:dkey-112a7.4), mRNA	1.08073	1.00808e-09	1.14593	9.87763e-11	0.637504	0.000290685	-0.459428	0.103757	-0.198999	0.481386	0.645569	0.0224625	0.259251	0.358122
109	NM_001200681.2	CAV3	NM_001200681.2	Ictalurus punctatus caveolin 3 (cav3), mRNA	-0.45397	0.492379	-2.22878	0.00119391	-0.0870508	0.897701	-0.0704708	0.929268	0.059408	0.939948	-1.84235	0.0194956	-1.73224	0.0275363
110	NM_001200262.1	CD247	NM_001200262.1	Ictalurus punctatus CD247 molecule (cd247), mRNA	-0.968072	3.3031e-05	-1.49769	2.3064e-10	-1.34423	1.13601e-08	0.950538	0.00951301	-0.119991	0.743193	-0.123443	0.734693	-0.810925	0.0267547
111	NM_001200237.1	CD79b	NM_001200237.1	Ictalurus punctatus CD79b molecule, immunoglobulin-associated beta (cd79b), mRNA	-1.01168	0.000311008	-1.59475	4.15105e-08	-1.4401	4.43834e-07	1.7913	0.00101517	-1.4189	0.00867096	-1.7875	0.00106849	-2.5646	5.15085e-06
112	XM_017484070.3	CDC42	XM_017484070.3	PREDICTED: Ictalurus punctatus cdc42 effector protein 4 (LOC108274151), mRNA	-0.334466	0.0984735	-1.6568	1.79463e-15	-0.735616	0.000290586	0.693327	0.0485698	-0.194921	0.578431	-0.675812	0.054406	-1.29498	0.000271521
113	XM_017496446.3	CDH7a	XM_017496446.3	PREDICTED: Ictalurus punctatus cadherin 7a (cdh7a), transcript variant X1, mRNA	-0.213319	0.49083	-1.97357	2.3782e-09	-0.992789	0.0015973	0.59731	0.211434	0.113052	0.814916	-0.135889	0.773107	-1.29528	0.00859289
114	XM_017475911.3	CPROL	XM_017475911.3	PREDICTED: Ictalurus punctatus up-regulator of cell proliferation-like (LOC108269834), mRNA	-3.54657	0.00235992	-10.3981	7.50232e-11	-5.51088	1.62083e-05	0.265601	0.878025	0.735953	0.671805	-0.639672	0.71242	-8.0426	0.000488
115	XM_017475402.3	EGR2A	XM_017475402.3	PREDICTED: Ictalurus punctatus early growth response 2a (egr2a), mRNA	1.45578	0.00290754	1.1506	0.0179226	1.05483	0.029781	1.3422	0.0247706	-0.709339	0.229963	0.475027	0.418963	-2.31232	0.000176888
116	XM_017468400.3	EGR3	XM_017468400.3	PREDICTED: Ictalurus punctatus early growth response 3 (egr3), transcript variant X1, mRNA	1.46607	0.0033037	1.67008	0.000862352	1.4829	0.00290036	1.1325	0.0498418	-1.47359	0.01149	-0.50037	0.379008	-2.16717	0.000296528
117	NM_001201129.1	EMC8	NM_001201129.1	Ictalurus punctatus ER membrane protein complex subunit 8 (emc8), mRNA	3.35617	3.09668e-15	4.24431	5.55352e-24	3.64	7.00305e-18	-0.326087	0.636867	-1.16442	0.0849372	-0.675593	0.310934	-0.166107	0.812685
118	XM_017495141.3	ENDO	XM_017495141.3	PREDICTED: Ictalurus punctatus early endosome antigen 1 (LOC108280293), mRNA	0.151516	1	2.04517	0.0116772	0.694291	0.492771	-0.747375	0.522982	-0.816241	0.369522	0.964442	0.318379	1.25527	0.20719
119	XM_017473359.3	FOSL1	XM_017473359.3	PREDICTED: Ictalurus punctatus FOS like 1, AP-1 transcription factor subunit a (fosl1a), mRNA	4.81576	6.78051e-11	4.61213	2.81153e-10	3.64623	1.84045e-07	-1.2639	0.194795	-0.49622	0.607618	3.61004	0.000664613	-0.707583	0.46423
120	XM_017475238.3	FOXI3B	XM_017475238.3	PREDICTED: Ictalurus punctatus forkhead box I3b (foxi3b), mRNA	-0.316659	0.197365	-1.14194	4.39005e-06	-1.40041	2.15122e-08	1.48203	0.000219778	-0.432867	0.27151	-0.532095	0.17665	-1.10299	0.00551897
121	XM_017466874.3	FOXP3B	XM_017466874.3	PREDICTED: Ictalurus punctatus forkhead box P3b (foxp3b), mRNA	-0.835376	0.000424527	-1.62564	2.7662e-11	-1.41156	5.23803e-09	0.623517	0.0936974	-0.646878	0.0839165	-0.229635	0.536887	-1.06702	0.00449654
122	XM_017460778.3	FZD9A	XM_017460778.3	PREDICTED: Ictalurus punctatus frizzled class receptor 9a (fzd9a), mRNA	-1.01077	0.000515927	-1.71284	7.81737e-09	-0.877014	0.00247881	0.665018	0.15809	0.527788	0.261611	-0.325997	0.487719	-1.67705	0.000501494
123	XM_017470268.3	GTOBP8	XM_017470268.3	PREDICTED: Ictalurus punctatus GTP binding protein 8 (putative) (gtpbp8), transcript variant X3, mRNA	1.21207	0.0198408	1.67265	0.000771638	1.70992	0.000664692	-0.524914	0.408715	-1.09329	0.100178	-0.689748	0.290743	-0.335399	0.640195
124	XM_053676037.1	IIGTP	XM_053676037.1	PREDICTED: Ictalurus punctatus interferon-induced GTP-binding protein Mx3 (LOC108261765), mRNA	5.6112	1.06493e-05	3.49868	0.00261923	2.53178	0.0244062	0.0433448	0.981921	-0.450176	0.757099	2.68837	0.061122	1.78876	0.199468
125	XM_017472621.3	IRF4A	XM_017472621.3	PREDICTED: Ictalurus punctatus interferon regulatory factor 4a (irf4a), mRNA	0.808998	0.00014268	-2.02941	3.26252e-20	-1.55948	6.41147e-13	0.968843	0.0964186	-0.296166	0.608618	0.248801	0.666888	-2.15476	0.000346843
126	XM_017496620.3	IRF6	XM_017496620.3	PREDICTED: Ictalurus punctatus interferon regulatory factor 6 (irf6), transcript variant X1, mRNA	3.15673	2.25379e-07	2.80516	5.08666e-06	2.59425	2.31788e-05	2.02048	0.0123813	-2.74808	0.00125713	-1.71513	0.0320615	-2.22703	0.00708007
127	XM_017481600.2	JUNBB	XM_017481600.2	PREDICTED: Ictalurus punctatus JunB proto-oncogene, AP-1 transcription factor subunit b (junbb), mRNA	2.11538	1.54676e-08	2.09647	2.0302e-08	1.37713	0.000166433	-0.668876	0.196938	-0.194793	0.706253	1.69393	0.0013925	0.376794	0.466078
128	NM_001201006.1	LITAF	NM_001201006.1	Ictalurus punctatus lipopolysaccharide-induced TNF factor (litaf), mRNA	0.605338	2.90832e-05	1.02821	1.64204e-12	0.66247	4.86116e-06	-0.451001	0.0862894	-0.00980694	0.97057	0.505713	0.0545172	0.828802	0.00169707
129	XM_017483938.3	MAP2K6	XM_017483938.3	PREDICTED: Ictalurus punctatus mitogen-activated protein kinase kinase 6 (map2k6), transcript variant X1, mRNA	-0.633135	0.162333	-3.5969	1.09208e-09	-1.22891	0.0105989	2.11688	0.0144052	-0.783	0.353202	-1.0216	0.221229	-3.02759	0.00097381
130	XM_017490199.2	MOS	XM_017490199.2	PREDICTED: Ictalurus punctatus v-mos Moloney murine sarcoma viral oncogene homolog (mos), mRNA	-1.12269	8.50725e-05	-2.68377	3.13375e-18	-2.52798	1.17067e-16	1.06054	0.0466267	0.048554	0.929497	-0.524207	0.320204	-1.34475	0.0122391
131	XM_017476528.3	NOP2	XM_017476528.3	PREDICTED: Ictalurus punctatus NOP2 nucleolar protein homolog (yeast) (nop2), mRNA	1.45723	3.4044e-08	2.11216	4.18625e-15	1.95784	2.63016e-13	-1.96315	7.18862e-05	0.422235	0.378411	1.5988	0.00107915	2.01687	4.672e-05
132	XM_017467933.3	PDE4D	XM_017467933.3	PREDICTED: Ictalurus punctatus phosphodiesterase 4D, cAMP-specific (pde4d), transcript variant X7, mRNA	-0.30109	0.599207	-5.99335	1.1788e-11	-2.46914	5.32444e-05	1.28402	0.235852	-1.67339	0.125463	-1.79195	0.102658	-3.33983	0.00402954
133	XM_017460652.3	PHB	XM_017460652.3	PREDICTED: Ictalurus punctatus prohibitin (phb), mRNA	0.446186	0.00287005	1.51267	3.00287e-23	1.39612	3.79948e-20	-1.2594	0.000444231	0.736254	0.0381682	0.797979	0.024755	1.65789	4.74505e-06
134	XM_053677712.1	PROM1	XM_053677712.1	PREDICTED: Ictalurus punctatus prominin 1 b (prom1b), mRNA	-1.4149	0.00570259	-2.22977	2.39464e-05	-1.7504	0.000863016	1.16676	0.0682861	-0.806778	0.2074	-1.00146	0.115364	-2.35178	0.000542212
135	XM_017458019.3	RASGTP	XM_017458019.3	PREDICTED: Ictalurus punctatus Ras family GTPase (zgc:55558), transcript variant X2, mRNA	2.61993	1.80334e-05	3.51546	5.39899e-09	2.48267	9.41829e-05	1.07172	0.183827	-1.97635	0.0262096	-2.32596	0.00732452	-1.50885	0.0753851
136	XM_017470800.3	RND3B	XM_017470800.3	PREDICTED: Ictalurus punctatus Rho family GTPase 3b (rnd3b), mRNA	1.12188	1.00452e-05	2.03298	5.22659e-15	1.85491	7.22143e-13	-1.53981	0.000581955	0.089209	0.839442	0.755012	0.0866028	0.67138	0.127187
137	NM_001201042.1	S100	NM_001201042.1	Ictalurus punctatus S100 calcium binding protein A10a (s100a10a), mRNA	0.718187	0.0619832	2.1947	2.67877e-08	2.16154	3.96028e-08	-0.810902	0.174524	0.0788292	0.902863	0.256507	0.670824	1.65807	0.00624233
138	XM_053684071.1	SEMAP	XM_053684071.1	PREDICTED: Ictalurus punctatus sema domain, immunoglobulin domain (Ig), transmembrane domain (TM) and short cytoplasmic domain, (semaphorin) 4Ab (sema4ab), transcript variant X3, mRNA	1.02936	0.109935	2.0111	0.00116822	1.54664	0.0159364	-0.575995	0.507046	-0.155262	0.922986	0.458823	0.575635	0.921677	0.259015
139	XM_017452524.2	SFRP1A	XM_017452524.2	PREDICTED: Ictalurus punctatus secreted frizzled-related protein 1a (sfrp1a), transcript variant X1, mRNA	3.33226	3.84804e-05	2.59569	0.00149455	3.15176	0.000100786	1.44299	0.152604	-2.66876	0.0131434	-1.78559	0.0791514	-2.01582	0.056056
140	XM_017464788.3	SFRP5	XM_017464788.3	PREDICTED: Ictalurus punctatus secreted frizzled-related protein 5 (sfrp5), mRNA	-0.562862	0.115206	-4.18226	1.84734e-24	-2.4409	8.65778e-11	0.919332	0.201989	0.160859	0.822147	-0.272468	0.703381	-2.65593	0.000471109
141	XM_017483973.3	SOCS3b	XM_017483973.3	PREDICTED: Ictalurus punctatus suppressor of cytokine signaling 3b (socs3b), mRNA	2.40387	3.71436e-12	2.75096	4.3415e-15	2.14576	3.87658e-10	-1.49684	0.00894008	-0.103654	0.854117	1.73089	0.00266944	1.17406	0.0387937
142	XM_017458074.3	SOMAT	XM_017458074.3	PREDICTED: Ictalurus punctatus somatostatin receptor type 5 (LOC108258989), transcript variant X5, mRNA	-0.483922	0.173534	-3.00009	4.05647e-14	-2.78753	8.20816e-13	1.88718	0.00721603	-1.12293	0.10445	-0.170998	0.804438	-1.79103	0.0104152
143	XM_017474543.3	STRB	XM_017474543.3	PREDICTED: Ictalurus punctatus serine/threonine-protein phosphatase 2A 55 kDa regulatory subunit B beta isoform (LOC108269042), transcript variant X3, mRNA	0.757996	0.139656	1.4639	0.0032886	0.888597	0.0828978	0.609679	0.296963	-0.0366255	1	-0.741853	0.172269	-0.22744	0.707138
144	XM_017482550.3	STYK1	XM_017482550.3	PREDICTED: Ictalurus punctatus serine/threonine/tyrosine kinase 1a (styk1a), mRNA	-1.77238	6.0401e-14	-2.10497	2.21523e-18	-1.6593	1.6428e-12	0.804	0.0886858	0.209619	0.656062	-0.968962	0.0408537	-1.35275	0.00473949
145	XM_017457125.3	TNFa	XM_017457125.3	PREDICTED: Ictalurus punctatus lipopolysaccharide-induced tumor necrosis factor-alpha factor homolog (LOC108258466), transcript variant X2, mRNA	-0.201828	0.768154	-4.38452	7.55058e-07	-1.57974	0.0145684	0.0948777	0.917978	0.158725	0.882285	0.79678	0.371253	-0.641425	0.525214
146	XM_017457125.3	TNF-A	XM_017457125.3	PREDICTED: Ictalurus punctatus lipopolysaccharide-induced tumor necrosis factor-alpha factor homolog (LOC108258466), transcript variant X2, mRNA	-0.201828	0.768154	-4.38452	7.55058e-07	-1.57974	0.0145684	0.0948777	0.917978	0.158725	0.882285	0.79678	0.371253	-0.641425	0.525214
147	XM_017466972.3	TRAF1	XM_017466972.3	PREDICTED: Ictalurus punctatus TNF receptor-associated factor 1 (traf1), mRNA	1.81613	5.04316e-06	1.10117	0.00494722	0.0589142	0.884653	0.338552	0.582109	-0.639672	0.300867	1.33034	0.0312839	0.0641818	0.918706
148	XM_017452710.2	TRAP1	XM_017452710.2	PREDICTED: Ictalurus punctatus TNF receptor-associated protein 1 (trap1), mRNA	0.147237	0.163019	1.06661	7.85459e-24	0.951524	2.44129e-19	-0.732095	0.00619629	0.551074	0.0390224	0.322128	0.22673	1.10755	3.85242e-05
149	XM_017452997.3	TRIM39	XM_017452997.3	PREDICTED: Ictalurus punctatus E3 ubiquitin-protein ligase TRIM39 (LOC108256304), mRNA	2.17309	0.0215128	5.06549	2.06083e-07	3.94605	2.93467e-05	-2.89708	0.0223722	0.504936	0.799713	0.755632	0.608862	2.52485	0.0508683
150	XM_017489527.3	TRP7C	XM_017489527.3	PREDICTED: Ictalurus punctatus transient receptor potential cation channel, subfamily C, member 7a (trpc7a), mRNA	0.10013	0.818266	-1.12686	0.00966245	-0.889292	0.0416033	0.234633	0.641327	0.471798	0.35447	0.549578	0.278027	-0.941956	0.0680898
151	XM_053676782.1	TRPM4	XM_053676782.1	PREDICTED: Ictalurus punctatus transient receptor potential cation channel, subfamily M, member 4a (trpm4a), transcript variant X1, mRNA	2.19811	2.89113e-05	2.41671	4.61318e-06	1.74082	0.000795825	0.687494	0.294101	-1.86149	0.00693584	-1.69081	0.0124464	-1.51355	0.0246694
152	XM_047158110.2	ZBTB7A	XM_047158110.2	PREDICTED: Ictalurus punctatus zinc finger and BTB domain containing 7a (zbtb7a), transcript variant X4, mRNA	1.00479	0.0306114	2.14589	4.89901e-07	2.56927	1.21138e-09	-1.65075	0.00487295	0.512047	0.413725	1.03285	0.0892732	0.933145	0.127006
153	XM_017479826.3	ZMYND10	XM_017479826.3	PREDICTED: Ictalurus punctatus zinc finger, MYND-type containing 10 (zmynd10), mRNA	0.717382	0.69625	5.16567	3.41555e-09	3.94882	5.6472e-06	-3.8065	0.0151255	-0.263183	1	2.82385	0.0640403	5.19034	0.00115952
	Mucin
154	XM_017478683.3	MU12	XM_017478683.3	PREDICTED: Ictalurus punctatus mucin-12 (LOC108271246), mRNA	-0.52572	0.073807	-1.93926	1.82501e-10	-2.36379	1.84912e-14	1.53523	0.00510922	-0.960298	0.0759381	-1.00003	0.0645928	-1.99283	0.000337381
155	XM_053679981.1	MU19	XM_053679981.1	PREDICTED: Ictalurus punctatus mucin-19 (LOC128632777), mRNA	1.62753	0.00754463	1.95797	0.00147033	2.6648	2.32401e-05	-1.68068	0.0157581	1.13188	0.0998428	1.82796	0.00886072	0.452473	0.506885
156	XM_053673691.1	MU2L	XM_053673691.1	PREDICTED: Ictalurus punctatus mucin-2-like (LOC128628825), mRNA	1.13698	0.384543	2.95339	0.00343752	2.17938	0.0371399	-0.430973	0.80438	1.02772	0.480438	1.37973	0.287034	4.09983	0.00286884
157	XM_053679984.1	MU5AC	XM_053679984.1	PREDICTED: Ictalurus punctatus mucin-5AC-like (LOC128632780), mRNA	5.09392	0.000112073	3.98794	0.00308479	7.33404	5.52411e-08	-7.22444	0.000607291	5.49632	0.00780907	8.28337	0.000127183	3.63018	0.0997984
	Blood coagulation
158	XM_017457918.3	FGA	XM_017457918.3	PREDICTED: Ictalurus punctatus fibrinogen alpha chain (fga), mRNA	1.14828	0.17337	4.35331	2.15234e-07	3.46646	2.11927e-05	-1.86608	0.0944767	-0.251073	0.865157	0.965363	0.402657	0.655193	0.564548
159	XM_017485568.3	FGL2A	XM_017485568.3	PREDICTED: Ictalurus punctatus fibrinogen-like 2a (fgl2a), mRNA	0.197881	0.258908	-1.14377	1.33682e-10	-0.775042	1.16578e-05	0.223764	0.479278	-0.0721444	0.820738	0.650298	0.0401016	-0.473779	0.135429
160	XM_017474774.3	FGL2B	XM_017474774.3	PREDICTED: Ictalurus punctatus fibrinogen-like 2b (fgl2b), mRNA	-1.23365	0.000372606	-1.88266	1.94337e-07	-1.11475	0.00146774	0.552756	0.244697	-0.278365	0.551195	-1.04499	0.0299036	-1.31724	0.00642905
161	XM_017459418.3	FIBCD1	XM_017459418.3	PREDICTED: Ictalurus punctatus fibrinogen C domain containing 1b (fibcd1b), mRNA	-0.256319	0.615934	-2.49663	4.10144e-06	-0.770706	0.137089	1.32969	0.057557	-0.525253	0.448801	-1.59547	0.024498	-1.76875	0.0130562
162	XM_017487239.3	PLAS	XM_017487239.3	PREDICTED: Ictalurus punctatus urokinase plasminogen activator surface receptor (LOC108276002), mRNA	-0.128737	0.903038	1.75855	0.00457104	0.333194	0.600162	-1.57192	0.0748801	-0.641693	0.522355	0.139898	0.883334	2.93416	0.00128031
163	XM_017486339.2	PLASr	XM_017486339.2	PREDICTED: Ictalurus punctatus urokinase plasminogen activator surface receptor (LOC108275486), mRNA	-1.56058	8.62012e-05	-5.18483	6.73334e-29	-4.72446	2.09707e-25	3.23929	0.00373759	-3.77263	0.000973657	-3.82015	0.000860002	-4.87869	5.05229e-05
164	XM_017468022.3	PLAT	XM_017468022.3	PREDICTED: Ictalurus punctatus plasminogen activator, tissue (plat), transcript variant X4, mRNA	-0.670272	8.3706e-05	-1.75238	2.02469e-23	-1.0686	5.74332e-10	0.79967	0.0434908	-0.964962	0.0152097	-1.40006	0.000481037	-2.03695	6.45791e-07
	Cell adhesion/Structural components
165	XM_017467357.3	ACTR5	XM_017467357.3	PREDICTED: Ictalurus punctatus actin related protein 5 (actr5), mRNA	0.045257	0.865469	2.17973	5.90874e-26	1.67852	3.65902e-16	-1.0175	0.0368426	1.13193	0.0205587	0.576357	0.234906	2.03869	4.35633e-05
166	XM_017452060.1	ANA1	XM_017452060.1	PREDICTED: Ictalurus punctatus annexin A1 (LOC108255810), mRNA	0.575535	0.0986234	1.48982	2.57623e-05	1.2839	0.000268936	-2.10024	0.0117931	1.28092	0.115836	1.10437	0.173511	4.16567	4.65295e-06
167	NM_001257108.1	ANXA1	NM_001257108.1	Ictalurus punctatus annexin a1 (anxa1), mRNA	0.529417	0.0109876	2.34712	4.98064e-27	1.94309	1.54547e-19	-2.02107	0.000174959	1.53492	0.00381432	1.3085	0.0131065	2.88348	2.21983e-07
168	XM_017484528.1	ANXA2A	XM_017484528.1	PREDICTED: Ictalurus punctatus annexin A2a (anxa2a), transcript variant X1, mRNA	1.65827	1.38846e-06	2.47178	1.915e-12	2.13645	7.69772e-10	-0.0262493	0.962168	-1.44696	0.00814962	-1.16663	0.0309023	-0.439643	0.410761
169	XM_017453936.3	ARPC1A	XM_017453936.3	PREDICTED: Ictalurus punctatus actin related protein 2/3 complex, subunit 1A (arpc1a), transcript variant X1, mRNA	1.62434	2.63716e-05	2.26798	6.28419e-09	1.45728	0.000155367	0.190852	0.722771	-1.6811	0.00260166	-1.52778	0.00551211	-1.09984	0.042743
170	XM_017486165.3	CALMYRIN	XM_017486165.3	PREDICTED: Ictalurus punctatus calcium and integrin binding 1 (calmyrin) (cib1), transcript variant X1, mRNA	1.24141	0.0375853	1.52499	0.00818516	1.0058	0.0957018	0.187856	0.766684	-1.02103	0.113575	-1.35875	0.0297378	-0.248735	0.707575
171	XM_017486785.3	CD26	XM_017486785.3	PREDICTED: Ictalurus punctatus cadherin-like protein 26 (LOC108275794), mRNA	-0.788987	0.00261362	-2.29599	4.63956e-17	-1.56962	4.12322e-09	0.514477	0.260117	0.038296	0.933218	-0.388969	0.394158	-1.64371	0.000440152
172	XM_053677941.1	CDH13	XM_053677941.1	PREDICTED: Ictalurus punctatus cadherin 13, H-cadherin (heart) (cdh13), mRNA	-0.827896	0.248678	-2.43094	0.00130305	-0.379557	0.608774	-0.0913212	0.928959	0.290919	0.756452	-0.945824	0.303456	-3.47613	0.000802674
173	XM_017482671.3	CDH20	XM_017482671.3	PREDICTED: Ictalurus punctatus cadherin-20 (LOC108273450), mRNA	-0.57159	0.26886	-3.38062	1.90086e-07	-1.05112	0.0545164	-0.602148	0.39748	0.306926	0.673398	0.189015	0.785135	-1.60734	0.0276187
174	XM_053676627.1	CDH31	XM_053676627.1	PREDICTED: Ictalurus punctatus cadherin 31 (cdh31), transcript variant X3, mRNA	0.329278	0.222645	1.17412	1.68746e-05	0.687034	0.0111588	-0.430335	0.176231	-0.105854	0.740131	-0.0582616	0.85525	0.00704658	0.98217
175	XM_017462283.3	CDHR2	XM_017462283.3	PREDICTED: Ictalurus punctatus cadherin related family member 2 (cdhr2), mRNA	0.865753	0.30241	1.81074	0.0278629	1.38011	0.0903524	-0.0501164	1	0.324721	0.678519	0.415492	0.610248	0.541474	0.540017
176	XM_017480575.3	CLDN10	XM_017480575.3	PREDICTED: Ictalurus punctatus claudin-10 (LOC108272264), transcript variant X2, mRNA	-0.696098	0.37035	-3.9833	2.08282e-05	-2.94873	0.000555206	3.05843	0.0324044	-0.916054	0.466493	-1.57709	0.218735	-1.61617	0.210581
177	XM_017479160.3	CLDN18	XM_017479160.3	PREDICTED: Ictalurus punctatus claudin-18 (LOC108271530), mRNA	0.498841	0.58219	2.6788	0.000300016	1.12124	0.14053	-0.634832	0.496645	2.13273	0.0153207	-0.375889	0.662172	1.55015	0.0824879
178	XM_017472752.3	CLDN7A	XM_017472752.3	PREDICTED: Ictalurus punctatus claudin 7a (cldn7a), mRNA	0.386362	0.321712	2.79989	6.06916e-12	1.73887	9.96858e-06	-0.640198	0.332878	-0.0537885	0.940165	0.474569	0.472184	0.0531114	0.9385
179	XM_053682379.1	COL23	XM_053682379.1	PREDICTED: Ictalurus punctatus collagen type XXIII alpha 1 chain a (col23a1a), mRNA	-0.0516101	0.673974	-1.17211	7.21011e-21	-0.808249	5.93664e-11	0.505777	0.0744897	-0.226642	0.4241	-0.17526	0.535731	-1.20369	2.75072e-05
180	XM_017481570.3	EVPLB	XM_017481570.3	PREDICTED: Ictalurus punctatus envoplakin b (evplb), mRNA	-1.70053	3.49527e-07	-2.75526	1.94756e-15	-1.80591	6.93536e-08	0.0988973	0.873588	0.712662	0.253885	-0.459673	0.460488	-2.42695	0.000209278
181	XM_017486112.3	FBLN1	XM_017486112.3	PREDICTED: Ictalurus punctatus fibulin 1 (fbln1), transcript variant X3, mRNA	0.861661	0.00298581	3.53541	9.5779e-31	3.05731	3.32529e-24	-2.40383	0.00126366	0.288501	0.694551	0.265618	0.714577	1.88896	0.00986572
182	XM_017485498.3	FBLN7	XM_017485498.3	PREDICTED: Ictalurus punctatus fibulin-7-like (si:dkey-234i14.3), mRNA	0.0020638	1	-2.71929	6.96298e-08	-1.18279	0.0125904	0.578406	0.34833	0.452601	0.462744	0.358027	0.560405	-0.932684	0.129286
183	XM_017473970.3	HAPLN3	XM_017473970.3	PREDICTED: Ictalurus punctatus hyaluronan and proteoglycan link protein 3 (hapln3), mRNA	-0.643074	0.0682537	-3.24039	4.73494e-17	-1.85036	3.52782e-07	1.44692	0.0237253	-0.589226	0.34963	-1.17444	0.0647218	-2.11388	0.00121548
184	XM_017467546.3	HYAL1	XM_017467546.3	PREDICTED: Ictalurus punctatus hyaluronan synthase 1 (LOC108265336), mRNA	3.40828	5.47226e-06	1.77565	0.011826	1.16979	0.0925469	0.405436	0.663909	-0.714946	0.444242	0.39415	0.672076	-5.00287	5.87109e-06
185	XM_017458307.3	ITG11A	XM_017458307.3	PREDICTED: Ictalurus punctatus integrin, alpha 11a (itga11a), mRNA	-0.0772294	0.808667	-2.25806	1.38495e-11	-0.858515	0.00692126	1.07629	0.0261921	-0.20804	0.666012	-0.083365	0.866043	-1.21571	0.0123212
186	XM_017477707.3	K13	XM_017477707.3	PREDICTED: Ictalurus punctatus keratin, type I cytoskeletal 13 (LOC108270789), mRNA	-1.60006	0.00803988	-8.53892	1.97822e-25	-5.60401	5.42407e-15	1.85465	0.178843	0.0563509	0.96643	-0.978862	0.468512	-8.22651	5.3179e-06
187	XM_017487218.3	K18	XM_017487218.3	PREDICTED: Ictalurus punctatus keratin, type I cytoskeletal 18 (LOC108275990), mRNA	0.359319	0.102024	1.71843	2.5886e-14	1.42394	1.95839e-10	-1.41269	0.00193945	0.995007	0.0275579	1.26157	0.00546717	2.20408	2.38873e-06
188	XM_017466982.3	K8	XM_017466982.3	PREDICTED: Ictalurus punctatus keratin, type II cytoskeletal 8 (si:dkey-222n6.2), mRNA	-1.35308	6.68863e-05	-3.94622	1.59027e-25	-2.61709	1.54346e-13	1.15118	0.123765	-0.213609	0.772704	-0.948996	0.202679	-4.11101	9.30062e-07
189	XM_017450117.3	MYO	XM_017450117.3	PREDICTED: Ictalurus punctatus myosin heavy chain, fast skeletal muscle (LOC108254798), mRNA	0.257163	0.692427	-1.59697	0.0163944	0.379495	0.559694	-0.291292	0.692302	0.257266	0.726669	-1.03691	0.162906	-1.68711	0.025474
190	XM_053681390.1	PCDH7B	XM_053681390.1	PREDICTED: Ictalurus punctatus protocadherin 7b (pcdh7b), transcript variant X4, mRNA	-0.207885	0.648631	3.0354	8.55157e-12	1.66372	0.000115446	-1.90723	0.0116562	-0.249528	0.756166	-0.970793	0.199317	-0.0483987	0.955378
	Oxidation-reduction process
191	XM_017485523.3	FERL	XM_017485523.3	PREDICTED: Ictalurus punctatus Ferritin light chain, oocyte isoform-like (zgc:172145), mRNA	0.208399	0.335361	1.21709	9.73472e-09	0.515045	0.0149859	-0.0846492	0.795598	0.137178	0.67332	0.110028	0.733224	0.48192	0.134025
192	XM_017483777.1	FERM	XM_017483777.1	PREDICTED: Ictalurus punctatus ferritin, middle subunit (LOC108274011), mRNA	0.325723	0.580458	1.99925	0.000867457	3.15476	4.55491e-07	-1.64313	0.0387845	-0.660745	0.3999	-0.232448	0.766964	1.44935	0.0670571
193	XM_047162071.2	GSTK1	XM_047162071.2	PREDICTED: Ictalurus punctatus glutathione S-transferase kappa 1 (LOC124629198), transcript variant X1, mRNA	-1.73835	0.00516675	-2.98873	1.79323e-05	-2.10576	0.00144772	0.879133	0.281001	-1.53726	0.0703971	-1.65098	0.0464244	-2.56156	0.00357382
194	XM_017464679.3	GSTO1	XM_017464679.3	PREDICTED: Ictalurus punctatus glutathione S-transferase omega 1 (gsto1), mRNA	0.52827	0.013973	1.6016	2.78757e-13	1.76775	1.02896e-15	-1.95487	1.46264e-05	1.44132	0.00117638	1.05144	0.0169315	1.51525	0.00066309
195	XM_017456899.2	LIPT1	XM_017456899.2	PREDICTED: Ictalurus punctatus lipoyltransferase 1 (lipt1), mRNA	0.67151	0.0141093	1.05922	0.000108562	1.08681	6.86534e-05	-1.29268	0.00300893	0.826144	0.0600155	1.23777	0.00459654	1.79323	4.42761e-05
196	XM_047151046.2	NADHQ	XM_047151046.2	PREDICTED: Ictalurus punctatus NADH dehydrogenase [ubiquinone] 1 beta subcomplex subunit 1 (LOC108257726), mRNA	0.967971	6.92101e-06	1.80045	1.59946e-16	1.27364	3.74013e-09	-0.251769	0.482252	-0.513812	0.152935	-0.821993	0.0225882	-0.223546	0.532837
197	XM_017467151.3	NDUFA7	XM_017467151.3	PREDICTED: Ictalurus punctatus NADH:ubiquinone oxidoreductase subunit A7 (ndufa7), transcript variant X1, mRNA	2.68974	0.000639409	3.01893	0.000111084	2.54742	0.00141701	1.2463	0.137843	-2.16284	0.0122079	-0.703631	0.375924	-0.518945	0.539505
198	XM_017486208.3	SQOR	XM_017486208.3	PREDICTED: Ictalurus punctatus sulfide quinone oxidoreductase (sqor), mRNA	0.0914277	0.5859	2.06148	1.5588e-33	1.75754	3.36694e-25	-0.992695	0.0374588	0.920105	0.0535198	0.354325	0.454482	2.04559	3.02735e-05
199	XM_017492487.3	STEAPM	XM_017492487.3	PREDICTED: Ictalurus punctatus STEAP family member 2, metalloreductase (LOC108278826), mRNA	0.178337	0.54197	1.57104	3.1067e-08	0.932658	0.0010089	0.144098	0.739648	0.00177223	1	0.365617	0.382797	0.894576	0.0319164
200	XM_017467649.3	UBIAD1	XM_017467649.3	PREDICTED: Ictalurus punctatus UbiA prenyltransferase domain containing 1 (ubiad1), transcript variant X2, mRNA	2.36608	3.85606e-06	2.61579	2.15574e-07	2.41829	2.31829e-06	0.732481	0.3627	-2.60336	0.00258964	-1.94319	0.0184308	-1.54956	0.0527668
	Protease
201	XM_017492774.3	CALP1	XM_017492774.3	PREDICTED: Ictalurus punctatus calpain-1 catalytic subunit (si:dkeyp-50d11.2), transcript variant X2, mRNA	-0.827061	0.326023	-4.3215	1.25172e-05	-0.686339	0.433356	0.907915	0.384955	0.0842454	0.944507	-1.73475	0.0986973	-1.9041	0.0734765
202	XR_008393853.1	CAPN12	XR_008393853.1	PREDICTED: Ictalurus punctatus calpain 12 (capn12), transcript variant X2, misc_RNA	-0.855261	0.14248	-3.44475	2.60059e-06	-1.92063	0.00249152	0.439557	0.571631	-0.675186	0.381758	-0.6388	0.399708	-1.7242	0.026124
203	XM_017480975.3	CAPN15	XM_017480975.3	PREDICTED: Ictalurus punctatus calpain 15 (capn15), transcript variant X2, mRNA	0.65642	0.0578406	1.17623	0.000610341	1.05514	0.0019548	-0.0183445	0.987758	-0.485942	0.305365	0.182803	0.701623	0.163801	0.738642
204	XM_017474860.3	CPA1	XM_017474860.3	PREDICTED: Ictalurus punctatus carboxypeptidase A1 (LOC108269193), mRNA	0.0423819	1	1.82466	8.22246e-05	1.15933	0.0133957	-2.07782	0.00565824	2.81453	0.000261054	1.82582	0.0145007	3.57804	5.32413e-06
205	XM_017484402.3	CPN1	XM_017484402.3	PREDICTED: Ictalurus punctatus carboxypeptidase N, polypeptide 1 (cpn1), mRNA	0.916312	0.000106484	1.94427	6.27199e-16	1.42484	2.07761e-09	-0.537754	0.21938	0.378021	0.389372	1.12862	0.0101842	1.69072	0.000143242
206	XM_017484896.3	CPXM1B	XM_017484896.3	PREDICTED: Ictalurus punctatus carboxypeptidase X (M14 family), member 1b (cpxm1b), mRNA	-0.841811	0.24828	-2.82055	0.000546619	-0.945335	0.214158	0.928208	0.306875	-0.0160109	1	-1.27356	0.146831	-2.30905	0.0130211
207	NM_001200335.1	MMP13	NM_001200335.1	Ictalurus punctatus matrix metalloproteinase 13 (mmp13), mRNA	0.739798	0.0244813	2.40485	2.84328e-12	1.56768	2.82681e-06	-0.579093	0.283102	-0.100601	0.851673	0.766555	0.156364	1.65848	0.00264636
208	NM_001200228.1	MMP9	NM_001200228.1	Ictalurus punctatus matrix metalloproteinase 9 (mmp9), mRNA	4.75208	2.58133e-14	7.25173	3.79224e-25	6.1527	2.57387e-20	-2.80018	0.0143767	0.183843	0.864345	3.66728	0.00200663	5.13895	5.20286e-05
209	NM_001200621.1	PSMB7	NM_001200621.1	Ictalurus punctatus proteasome 20S subunit beta 7 (psmb7), mRNA	0.388128	0.10402	3.03606	2.01726e-32	2.66182	4.88037e-26	-2.27629	0.000278191	1.39303	0.0222432	0.851478	0.157646	2.5851	4.50632e-05
210	XM_053675882.1	PSMC6	XM_053675882.1	PREDICTED: Ictalurus punctatus proteasome 26S subunit, ATPase 6 (psmc6), transcript variant X1, mRNA	1.8932	1.62307e-06	3.30071	6.52797e-16	2.53593	2.18592e-10	-0.504958	0.421881	-1.13969	0.0731562	-1.0906	0.0855905	0.0127634	0.988478
211	XM_017480528.3	SRP27	XM_017480528.3	PREDICTED: Ictalurus punctatus serine protease 27 (LOC108272229), mRNA	4.77395	1.79815e-10	4.21563	7.968e-09	2.59077	0.0001564	1.57073	0.141821	-2.07029	0.0531715	1.82864	0.0833403	0.61084	0.555743
212	XM_017478380.3	SULT6	XM_017478380.3	PREDICTED: Ictalurus punctatus sulfotransferase family, cytosolic, 6b, member 1 (sult6b1), transcript variant X2, mRNA	0.382208	0.438317	3.69371	4.58518e-13	2.79661	1.44682e-08	-0.554191	0.485418	1.56025	0.0529323	0.403272	0.613116	2.05983	0.0118516
213	XM_017489287.3	TIMP2B	XM_017489287.3	PREDICTED: Ictalurus punctatus TIMP metallopeptidase inhibitor 2b (timp2b), mRNA	1.09684	0.0037311	4.11032	2.73727e-22	3.29415	6.58476e-16	-1.71056	0.0302745	-0.161877	0.833569	0.478847	0.534386	0.801347	0.300222
214	XM_017476799.3	ZMPSTE24	XM_017476799.3	PREDICTED: Ictalurus punctatus zinc metallopeptidase, STE24 homolog (zmpste24), mRNA	0.705339	4.73708e-06	1.89253	6.34299e-34	1.78128	2.28028e-30	-1.58503	9.18458e-05	0.942647	0.0184508	1.12413	0.0050581	2.15636	1.69412e-07
	Chaperone
215	XM_053685683.1	CAT	XM_053685683.1	PREDICTED: Ictalurus punctatus catalase (cat), transcript variant X1, mRNA	-0.611298	0.149787	-1.98536	2.93066e-05	-1.50858	0.000692704	0.384043	0.480365	-0.860441	0.115715	-1.67624	0.0031415	-1.15396	0.0365608
216	XM_053680699.1	DNAJB11	XM_053680699.1	PREDICTED: Ictalurus punctatus DnaJ heat shock protein family (Hsp40) member B11 (dnajb11), mRNA	1.08572	4.56984e-10	2.65541	1.11265e-48	1.99912	1.82709e-29	-1.41241	0.00300552	0.972445	0.0392618	1.2481	0.00848048	2.35149	1.60628e-06
217	NM_001201149.1	HSP10	NM_001201149.1	Ictalurus punctatus heat shock 10 protein 1 (hspe1), mRNA	1.22332	1.92767e-09	2.49604	3.31884e-32	1.94874	5.7763e-21	-1.39681	0.00355664	0.341448	0.469258	0.636679	0.177892	1.93103	7.2302e-05
218	XM_017472403.3	HSP12	XM_017472403.3	PREDICTED: Ictalurus punctatus heat shock protein 12B (hspa12b), mRNA	-0.33366	0.109608	-1.96497	1.30689e-19	-1.80462	6.54729e-17	0.200158	0.627315	0.0961846	0.816957	0.766709	0.0637751	-0.596709	0.149836
219	XM_017490452.3	HSP13	XM_017490452.3	PREDICTED: Ictalurus punctatus heat shock protein 70 family, member 13 (hspa13), mRNA	0.941271	4.46589e-06	1.28116	5.07825e-10	0.775444	0.000154915	-0.60249	0.0441928	0.0206057	0.946616	0.929618	0.00197142	0.623939	0.0372113
220	XM_017494665.3	HSP14	XM_017494665.3	PREDICTED: Ictalurus punctatus heat shock protein 14 (hspa14), mRNA	1.00958	1.06617e-07	1.65706	6.6585e-18	1.57125	2.61197e-16	-1.59052	6.7953e-05	0.728937	0.063476	1.14225	0.00383912	1.8943	2.56876e-06
221	XM_017484911.3	HSP4	XM_017484911.3	PREDICTED: Ictalurus punctatus heat shock protein 4b (hspa4b), mRNA	1.02285	6.43086e-07	2.38036	6.91998e-29	2.22475	1.04074e-25	-2.20517	3.24612e-05	1.33861	0.00960879	1.47123	0.00455578	2.87482	1.3069e-07
222	XM_017485116.3	HSP40	XM_017485116.3	PREDICTED: Ictalurus punctatus DnaJ heat shock protein family (Hsp40) member B9b (dnajb9b), mRNA	0.0840168	0.62275	1.54353	5.58664e-19	0.964808	2.19227e-08	-0.380548	0.262701	0.204554	0.548007	0.829404	0.0148544	1.24462	0.000282011
223	XM_017460312.3	HSP5	XM_017460312.3	PREDICTED: Ictalurus punctatus heat shock protein 5 (hspa5), mRNA	1.10864	1.27253e-06	2.3192	1.39806e-22	1.7108	1.81032e-13	-1.22526	0.00849265	1.01364	0.0287535	2.02638	2.1004e-05	2.20409	4.25974e-06
224	XM_017490475.2	HSP6	XM_017490475.2	PREDICTED: Ictalurus punctatus heat shock protein, alpha-crystallin-related, b6 (hspb6), mRNA	0.519518	0.254232	1.9652	2.84625e-05	1.14855	0.0124583	-2.06702	0.00143103	0.228647	0.716331	0.745642	0.235234	1.28395	0.0429609
225	XM_017469365.2	HSP60	XM_017469365.2	PREDICTED: Ictalurus punctatus heat shock 60 protein 1 (hspd1), mRNA	0.866345	0.000126116	1.86358	8.36691e-16	1.61969	1.82813e-12	-1.82726	0.000101774	1.00069	0.0297405	1.68653	0.000315145	2.59423	7.97749e-08
226	XM_017491000.3	HSP70	XM_017491000.3	PREDICTED: Ictalurus punctatus heat shock protein family A (Hsp70) member 8b (hspa8b), mRNA	0.0206195	0.896478	-1.36076	3.37165e-17	-0.980369	8.83524e-10	0.410014	0.176507	-0.304606	0.31505	-0.034841	0.908516	-0.40791	0.178724
227	XM_017474721.3	HSP9	XM_017474721.3	PREDICTED: Ictalurus punctatus heat shock protein 9 (hspa9), mRNA	0.819831	3.55233e-06	1.47927	1.57478e-16	1.25786	1.73955e-12	-1.34199	0.000313252	0.452781	0.21712	0.918156	0.0128476	1.53322	4.1813e-05
228	XM_017494265.3	HSP90	XM_017494265.3	PREDICTED: Ictalurus punctatus heat shock protein 90, beta (grp94), member 1 (hsp90b1), mRNA	0.941919	8.40428e-07	2.08158	4.38001e-26	1.48195	1.87238e-14	-1.1358	0.0138312	1.03965	0.0239728	1.81007	0.000116302	2.39525	5.82524e-07
229	XM_017481959.2	HSPA70	XM_017481959.2	PREDICTED: Ictalurus punctatus HSPA (heat shock 70kDa) binding protein, cytoplasmic cochaperone 1 (hspbp1), mRNA	0.757305	4.5428e-05	1.22377	5.83785e-11	1.10572	3.09885e-09	-1.06272	0.00124387	0.431917	0.186533	0.809918	0.0134818	1.23563	0.000183026
230	XM_017490197.3	MAT	XM_017490197.3	PREDICTED: Ictalurus punctatus matrilysin (LOC108277439), mRNA	0.184332	0.889076	4.30193	1.79843e-07	4.55053	4.92963e-08	-0.719903	0.56432	1.53912	0.186001	0.175414	0.919114	1.47208	0.205472
231	NM_001200077.1	MT2	NM_001200077.1	Ictalurus punctatus metallothionein 2 (mt2), mRNA	-0.228163	0.58788	1.51195	0.000422017	4.45413	3.00796e-20	-3.12364	0.00112959	2.21425	0.0167292	1.32776	0.140595	0.491678	0.57999
232	XM_017491489.3	SERPINH1	XM_017491489.3	PREDICTED: Ictalurus punctatus serpin peptidase inhibitor, clade H (heat shock protein 47), member 1b (serpinh1b), transcript variant X2, mRNA	-1.03091	0.0650594	-2.46743	4.95085e-05	-2.33298	8.65353e-05	0.184992	0.825258	-0.6015	0.417837	-0.867688	0.241238	-2.7339	0.000810507
233	XM_017456014.2	SOD2	XM_017456014.2	PREDICTED: Ictalurus punctatus superoxide dismutase 2, mitochondrial (sod2), transcript variant X1, mRNA	0.330402	0.784452	-3.68391	0.0058437	-1.7053	0.164224	2.16762	0.109907	-2.3486	0.0863638	-1.17904	0.368351	-1.055	0.417488
234	XM_017463891.2	SOD3B	XM_017463891.2	PREDICTED: Ictalurus punctatus superoxide dismutase 3, extracellular b (sod3b), mRNA	-0.731748	0.0476395	-2.74677	3.5048e-12	-1.31142	0.000467904	1.13579	0.0388587	-0.285603	0.599896	-0.927268	0.0904362	-2.14139	0.000160131
