# Supplementary material for: Temporal transcriptomic profiling of channel catfish (Ictalurus punctatus) gills after acute copper exposure reveals suppressed immune gene responsiveness to Flavobacterium covae infection
Source: Front Vet Sci. 2026 Jul 16;13:1855010. doi: 10.3389/fvets.2026.1855010 (PMC13422510; doi:10.3389/fvets.2026.1855010)
Supplement: Supplementary Table 7: — Reverse-transcription quantitative PCR (RT-qPCR) of select genes compared to RNA-seq values. Fold-changes represent the ratio of gene expression at a given timepoint relative to control and normalized to the housekeeping gene. [file Table_7.XLSX]

## Sheet: qPCR Validation
Supplementary Table 7: Relative fold-change (FC) values of gene expression in channel catfish gill tissues after exposure to copper sulfate at 0h and 24h; after infection with Flavobacterium covae determined via RNA-Seq and reverse-transcription quantitative PCR (RT-qPCR). Values for qPCR are grand means + standard deviation of all sampled individuals in each group (n=6 per group per time point).
Gene (Accession number)	il-1β (NM_001200219.1)		mmp9 (NM_001200228.1)		aprt (NM_001200489.2)		blec (XM_017466134.2)		irg1 (XM_017475234.3)
Gene name	interleukin 1, beta (LOC100304696)		matrix metalloproteinase 9		adenine phosphoribosyltransferase		B-type lectin plumieribetin (LOC108264531)		immunoresponsive gene 1, like
Treatment Groups	RNA-Seq	qPCR	RNA-Seq	qPCR	RNA-Seq	qPCR	RNA-Seq	qPCR	RNA-Seq	qPCR
F. covae 1h	7.55182	4.97 ± 1.01	4.75208	3.23 ± 0.83	1.39428	1.56 ± 0.69	2.44468	2.95 ± 1.45	6.3317	8.62 ± 1.05
F. covae 4h	8.68464	7.47 ± 0.28	7.25173	6.43 ± 0.89	2.88463	2.73 ± 1.05	6.42482	6.61 ± 1.08	9.00788	12.76 ± 1.07
F. covae 24h	7.24871	5.63 ± 0.79	6.1527	3.42± 0.58	2.61352	2.53 ± 1.02	5.34542	5.01 ± 1.01	7.89958	7.32 ± 1.07
Cu24h vs Cu0h	-5.79817	ND	-2.80018	(-2.47 ± 1.32)	-2.35559	(-1.24 ± 0.47)	ND	1.14 ± 0.68	-3.4282	(-1.52 ± 1.05)
F. covae Cu24h-1h	ND	1.12 ± 0.76	ND	1.02 ± 0.75	1.16707	1.18 ± 0.97	ND	1.01 ± 0.56	3.1374	3.74 ± 1.06
F. covae Cu24h-4h	6.79108	5.34 ± 0.96	3.66728	6.74 ± 0.94	1.41149	3.33 ± 1.11	2.01475	1.95 ± 0.82	6.13981	6.43 ± 1.05
F. covae Cu24h-24h	3.95247	4.12 ± 0.62	5.13895	3.44 ± 0.98	2.86701	3.35 ± 1.01	2.78165	2.58 ± 1.04	7.3059	8.85 ± 1.07
